# Supplementary material for: Neutrophil extracellular traps in sheep mastitis
Source: Vet Res. 2015 Jun 18;46(1):59. doi: 10.1186/s13567-015-0196-x (PMC4471908; doi:10.1186/s13567-015-0196-x)
Supplement: Additional file 1: — Proteins having the highest number of unique peptides and SpCs among protein homologues. Only proteins having the highest number of unique peptides per homologue among all those identified are reported in the table. [file 13567_2015_196_MOESM1_ESM.xlsx]

## Sheet: Foglio1
Accession	Description	PSMs _Healthy A_Replicate 1	PSMs _Healthy A_Replicate 2	PSMs _Healthy B_Replicate 1	PSMs _Healthy B_Replicate 2	PSMs _Healthy C_Replicate 1	PSMs _Healthy C_Replicate 2	PSMs_Mastitic A_Replicate 1	PSMs _Mastitic A_Replicate 2	PSMs _Mastitic B_Replicate 1	PSMs_Mastitic B_Replicate 2	PSMs _Mastitic C_Replicate 1	PSMs_Mastitic C_Replicate 2
P61603	10 kDa heat shock protein, mitochondrial OS=Bos taurus GN=HSPE1 PE=3 SV=2 - [CH10_BOVIN]	0	0	0	0	0	0	0	0	2	1	2	2
O08810	116 kDa U5 small nuclear ribonucleoprotein component OS=Mus musculus GN=Eftud2 PE=2 SV=1 - [U5S1_MOUSE]	0	0	0	0	0	0	0	1	2	3	2	5
P31946	14-3-3 protein beta/alpha OS=Homo sapiens GN=YWHAB PE=1 SV=3 - [1433B_HUMAN]	19	22	23	15	20	22	10	10	26	31	10	15
P62261	14-3-3 protein epsilon OS=Bos taurus GN=YWHAE PE=2 SV=1 - [1433E_BOVIN]	56	52	62	54	61	59	10	11	32	48	16	15
P68509	14-3-3 protein eta OS=Bos taurus GN=YWHAH PE=1 SV=2 - [1433F_BOVIN]	9	0	11	13	17	19	4	4	19	15	6	0
P61981	14-3-3 protein gamma OS=Homo sapiens GN=YWHAG PE=1 SV=2 - [1433G_HUMAN]	10	23	13	15	20	20	7	6	25	20	8	9
Q0VC36	14-3-3 protein sigma OS=Bos taurus GN=SFN PE=2 SV=1 - [1433S_BOVIN]	9	14	9	11	0	0	0	0	0	0	0	0
Q3SZI4	14-3-3 protein theta OS=Bos taurus GN=YWHAQ PE=2 SV=1 - [1433T_BOVIN]	22	25	22	20	23	20	7	12	23	25	13	15
P63103	14-3-3 protein zeta/delta OS=Bos taurus GN=YWHAZ PE=1 SV=1 - [1433Z_BOVIN]	18	31	20	18	18	25	18	22	28	44	31	27
A8YXY3	15 kDa selenoprotein OS=Bos taurus GN=SEP15 PE=2 SV=2 - [SEP15_BOVIN]	5	8	5	1	0	0	0	0	1	2	2	0
Q95JH0	1-acyl-sn-glycerol-3-phosphate acyltransferase alpha OS=Ovis aries GN=AGPAT1 PE=2 SV=1 - [PLCA_SHEEP]	4	4	4	2	1	3	4	0	3	4	5	5
P06623	2',3'-cyclic-nucleotide 3'-phosphodiesterase OS=Bos taurus GN=CNP PE=2 SV=2 - [CN37_BOVIN]	23	11	20	7	9	5	3	10	5	8	8	10
P62333	26S protease regulatory subunit 10B OS=Homo sapiens GN=PSMC6 PE=1 SV=1 - [PRS10_HUMAN]	6	3	10	3	1	2	1	1	2	0	3	4
P17980	26S protease regulatory subunit 6A OS=Homo sapiens GN=PSMC3 PE=1 SV=3 - [PRS6A_HUMAN]	5	0	3	1	1	0	0	1	0	0	1	1
Q3T030	26S protease regulatory subunit 6B OS=Bos taurus GN=PSMC4 PE=2 SV=1 - [PRS6B_BOVIN]	2	2	3	0	0	0	0	0	0	2	1	2
P46471	26S protease regulatory subunit 7 OS=Mus musculus GN=Psmc2 PE=1 SV=5 - [PRS7_MOUSE]	8	7	8	4	4	6	3	0	2	0	2	3
Q3TXS7	26S proteasome non-ATPase regulatory subunit 1 OS=Mus musculus GN=Psmd1 PE=1 SV=1 - [PSMD1_MOUSE]	6	5	3	2	4	5	0	0	2	0	0	0
Q2KI42	26S proteasome non-ATPase regulatory subunit 11 OS=Bos taurus GN=PSMD11 PE=2 SV=3 - [PSD11_BOVIN]	4	5	2	0	0	0	0	0	1	0	1	3
Q2KJ25	26S proteasome non-ATPase regulatory subunit 12 OS=Bos taurus GN=PSMD12 PE=2 SV=3 - [PSD12_BOVIN]	2	0	0	1	2	2	0	2	0	0	0	0
Q5E964	26S proteasome non-ATPase regulatory subunit 13 OS=Bos taurus GN=PSMD13 PE=2 SV=1 - [PSD13_BOVIN]	3	0	4	1	2	0	1	1	0	0	0	1
O00487	26S proteasome non-ATPase regulatory subunit 14 OS=Homo sapiens GN=PSMD14 PE=1 SV=1 - [PSDE_HUMAN]	3	3	3	0	0	2	0	0	0	0	0	0
P56701	26S proteasome non-ATPase regulatory subunit 2 OS=Bos taurus GN=PSMD2 PE=1 SV=2 - [PSMD2_BOVIN]	4	5	6	3	5	4	0	1	2	3	1	4
Q2KJ46	26S proteasome non-ATPase regulatory subunit 3 OS=Bos taurus GN=PSMD3 PE=2 SV=1 - [PSMD3_BOVIN]	5	9	4	3	3	3	1	1	3	7	0	1
O35226	26S proteasome non-ATPase regulatory subunit 4 OS=Mus musculus GN=Psmd4 PE=1 SV=1 - [PSMD4_MOUSE]	2	0	3	0	0	0	0	0	2	1	0	1
Q0P5A6	26S proteasome non-ATPase regulatory subunit 5 OS=Bos taurus GN=PSMD5 PE=2 SV=1 - [PSMD5_BOVIN]	0	0	1	2	2	3	1	2	3	0	2	3
Q15008	26S proteasome non-ATPase regulatory subunit 6 OS=Homo sapiens GN=PSMD6 PE=1 SV=1 - [PSMD6_HUMAN]	3	0	3	2	0	3	0	1	3	2	0	1
O02691	3-hydroxyacyl-CoA dehydrogenase type-2 OS=Bos taurus GN=HSD17B10 PE=1 SV=3 - [HCD2_BOVIN]	0	0	0	0	0	0	2	2	3	2	2	2
P56937	3-keto-steroid reductase OS=Homo sapiens GN=HSD17B7 PE=1 SV=1 - [DHB7_HUMAN]	11	8	14	0	1	2	0	0	7	8	4	3
Q3T0V4	40S ribosomal protein S11 OS=Bos taurus GN=RPS11 PE=2 SV=3 - [RS11_BOVIN]	5	26	3	7	7	9	0	1	4	0	3	2
P63323	40S ribosomal protein S12 OS=Mus musculus GN=Rps12 PE=1 SV=2 - [RS12_MOUSE]	2	4	4	3	4	2	1	0	6	3	1	0
Q56JX8	40S ribosomal protein S13 OS=Bos taurus GN=RPS13 PE=2 SV=3 - [RS13_BOVIN]	5	8	6	5	7	4	0	0	2	2	0	2
P13471	40S ribosomal protein S14 OS=Rattus norvegicus GN=Rps14 PE=2 SV=3 - [RS14_RAT]	8	4	8	5	7	5	2	2	3	5	2	0
Q56K10	40S ribosomal protein S15 OS=Bos taurus GN=RPS15 PE=2 SV=3 - [RS15_BOVIN]	3	0	1	0	0	0	0	0	0	0	0	0
Q76I82	40S ribosomal protein S15a OS=Bos taurus GN=RPS15A PE=2 SV=1 - [RS15A_BOVIN]	4	10	2	1	6	4	1	0	4	3	1	1
Q3T0X6	40S ribosomal protein S16 OS=Bos taurus GN=RPS16 PE=2 SV=3 - [RS16_BOVIN]	15	45	13	9	17	6	0	2	11	8	3	5
A5PK63	40S ribosomal protein S17 OS=Bos taurus GN=RPS17 PE=2 SV=1 - [RS17_BOVIN]	3	20	6	3	1	3	0	0	2	4	0	0
Q3T0R1	40S ribosomal protein S18 OS=Bos taurus GN=RPS18 PE=2 SV=3 - [RS18_BOVIN]	4	5	4	9	10	11	1	0	0	0	4	3
Q29308	40S ribosomal protein S19 (Fragment) OS=Sus scrofa GN=RPS19 PE=2 SV=3 - [RS19_PIG]	7	17	7	8	8	10	0	0	3	3	0	0
O18789	40S ribosomal protein S2 OS=Bos taurus GN=RPS2 PE=2 SV=2 - [RS2_BOVIN]	5	19	8	3	9	5	1	2	0	2	0	0
A1XQU9	40S ribosomal protein S20 OS=Sus scrofa GN=RPS20 PE=3 SV=1 - [RS20_PIG]	6	4	10	6	4	6	0	2	0	0	0	1
Q56JX5	40S ribosomal protein S25 OS=Bos taurus GN=RPS25 PE=2 SV=1 - [RS25_BOVIN]	4	5	3	11	13	9	2	0	3	1	1	2
P30742	40S ribosomal protein S26 OS=Cricetus cricetus GN=RPS26 PE=3 SV=3 - [RS26_CRICR]	6	5	5	1	2	2	0	0	0	0	0	0
Q2KHT7	40S ribosomal protein S27 OS=Bos taurus GN=RPS27 PE=3 SV=3 - [RS27_BOVIN]	3	0	5	3	2	2	0	0	0	1	0	0
Q3T0B7	40S ribosomal protein S27-like OS=Bos taurus GN=RPS27L PE=3 SV=3 - [RS27L_BOVIN]	0	2	4	2	2	2	0	0	0	1	0	0
Q56JX6	40S ribosomal protein S28 OS=Bos taurus GN=RPS28 PE=3 SV=1 - [RS28_BOVIN]	2	4	2	2	3	3	0	0	0	0	0	0
Q3T169	40S ribosomal protein S3 OS=Bos taurus GN=RPS3 PE=2 SV=1 - [RS3_BOVIN]	16	30	14	22	22	25	6	4	16	18	6	6
P61246	40S ribosomal protein S3a (Fragment) OS=Felis catus GN=RPS3A PE=2 SV=1 - [RS3A_FELCA]	5	40	7	7	9	8	1	0	9	3	5	5
P47961	40S ribosomal protein S4 OS=Cricetulus griseus GN=RPS4 PE=2 SV=2 - [RS4_CRIGR]	5	16	10	16	31	13	1	3	2	3	3	2
Q5E988	40S ribosomal protein S5 OS=Bos taurus GN=RPS5 PE=2 SV=3 - [RS5_BOVIN]	17	8	3	8	7	5	1	3	4	5	1	2
P62753	40S ribosomal protein S6 OS=Homo sapiens GN=RPS6 PE=1 SV=1 - [RS6_HUMAN]	10	8	12	11	15	11	6	8	6	11	5	5
Q5E958	40S ribosomal protein S8 OS=Bos taurus GN=RPS8 PE=2 SV=3 - [RS8_BOVIN]	4	18	5	2	17	3	0	0	3	6	1	3
A6QLG5	40S ribosomal protein S9 OS=Bos taurus GN=RPS9 PE=2 SV=1 - [RS9_BOVIN]	10	26	5	3	11	7	0	0	10	17	4	8
A6YRY8	40S ribosomal protein SA OS=Ovis aries GN=RPSA PE=2 SV=1 - [RSSA_SHEEP]	4	6	2	3	1	1	4	8	10	15	12	8
Q2KJH9	4-trimethylaminobutyraldehyde dehydrogenase OS=Bos taurus GN=ALDH9A1 PE=2 SV=1 - [AL9A1_BOVIN]	0	0	2	0	0	0	1	2	0	1	5	3
Q05927	5'-nucleotidase OS=Bos taurus GN=NT5E PE=1 SV=2 - [5NTD_BOVIN]	13	15	13	10	15	11	0	1	0	0	0	0
P31081	60 kDa heat shock protein, mitochondrial OS=Bos taurus GN=HSPD1 PE=1 SV=2 - [CH60_BOVIN]	4	0	3	1	0	0	14	13	12	11	13	12
Q95140	60S acidic ribosomal protein P0 OS=Bos taurus GN=RPLP0 PE=2 SV=3 - [RLA0_BOVIN]	12	30	13	13	21	14	4	4	9	7	4	8
Q56K14	60S acidic ribosomal protein P1 OS=Bos taurus GN=RPLP1 PE=3 SV=1 - [RLA1_BOVIN]	14	26	12	5	6	7	0	0	8	9	0	5
P42899	60S acidic ribosomal protein P2 OS=Bos taurus GN=RPLP2 PE=3 SV=1 - [RLA2_BOVIN]	11	12	9	15	23	17	0	0	7	8	1	1
Q9XSI3	60S ribosomal protein L10 OS=Bos taurus GN=RPL10 PE=2 SV=4 - [RL10_BOVIN]	8	9	9	7	8	12	0	0	3	2	0	0
Q3T087	60S ribosomal protein L11 OS=Bos taurus GN=RPL11 PE=2 SV=3 - [RL11_BOVIN]	3	7	2	15	16	18	2	0	3	5	2	2
P35979	60S ribosomal protein L12 OS=Mus musculus GN=Rpl12 PE=1 SV=2 - [RL12_MOUSE]	10	17	9	9	10	10	5	2	6	4	3	2
Q56JZ1	60S ribosomal protein L13 OS=Bos taurus GN=RPL13 PE=2 SV=3 - [RL13_BOVIN]	4	11	3	14	16	15	0	0	5	4	2	1
Q3SZ90	60S ribosomal protein L13a OS=Bos taurus GN=RPL13A PE=2 SV=3 - [RL13A_BOVIN]	6	6	9	3	3	6	0	0	1	3	1	0
A1XQU3	60S ribosomal protein L14 OS=Sus scrofa GN=RPL14 PE=2 SV=1 - [RL14_PIG]	2	6	2	4	8	5	1	0	1	0	0	0
Q5EAD6	60S ribosomal protein L15 OS=Bos taurus GN=RPL15 PE=2 SV=3 - [RL15_BOVIN]	2	4	3	5	15	7	1	0	2	2	1	0
Q3T025	60S ribosomal protein L17 OS=Bos taurus GN=RPL17 PE=2 SV=3 - [RL17_BOVIN]	6	7	5	3	4	4	0	0	0	0	0	0
P35980	60S ribosomal protein L18 OS=Mus musculus GN=Rpl18 PE=2 SV=3 - [RL18_MOUSE]	3	7	2	9	17	9	1	1	5	1	2	2
P62717	60S ribosomal protein L18a OS=Mus musculus GN=Rpl18a PE=1 SV=1 - [RL18A_MOUSE]	4	9	3	5	7	8	2	2	2	4	1	2
Q3T0W9	60S ribosomal protein L19 OS=Bos taurus GN=RPL19 PE=2 SV=1 - [RL19_BOVIN]	3	4	4	9	13	9	2	1	1	3	1	1
P35268	60S ribosomal protein L22 OS=Homo sapiens GN=RPL22 PE=1 SV=2 - [RL22_HUMAN]	5	9	7	6	14	6	2	6	2	4	0	0
Q3T057	60S ribosomal protein L23 OS=Bos taurus GN=RPL23 PE=2 SV=2 - [RL23_BOVIN]	20	15	16	14	16	13	0	0	3	2	0	3
Q24JY1	60S ribosomal protein L23a OS=Bos taurus GN=RPL23A PE=2 SV=1 - [RL23A_BOVIN]	5	5	5	7	6	6	0	0	0	0	0	0
Q862I1	60S ribosomal protein L24 OS=Bos taurus GN=RPL24 PE=2 SV=2 - [RL24_BOVIN]	4	7	5	9	3	4	0	1	0	0	0	0
P61356	60S ribosomal protein L27 OS=Bos taurus GN=RPL27 PE=2 SV=2 - [RL27_BOVIN]	4	16	4	3	8	2	0	0	1	2	0	0
P46776	60S ribosomal protein L27a OS=Homo sapiens GN=RPL27A PE=1 SV=2 - [RL27A_HUMAN]	1	8	3	5	11	4	2	1	3	1	1	0
P39872	60S ribosomal protein L3 OS=Bos taurus GN=RPL3 PE=2 SV=2 - [RL3_BOVIN]	17	49	18	9	8	7	0	0	4	0	0	1
Q3T0D5	60S ribosomal protein L30 OS=Bos taurus GN=RPL30 PE=3 SV=3 - [RL30_BOVIN]	7	35	8	4	9	7	0	1	0	0	5	3
Q56JX3	60S ribosomal protein L31 OS=Bos taurus GN=RPL31 PE=2 SV=1 - [RL31_BOVIN]	1	3	2	2	3	2	1	0	0	0	0	0
E2RKA8	60S ribosomal protein L32 OS=Canis familiaris GN=RPL32 PE=1 SV=1 - [RL32_CANFA]	4	4	2	6	5	5	0	0	1	2	0	0
Q3T171	60S ribosomal protein L36 OS=Bos taurus GN=RPL36 PE=3 SV=3 - [RL36_BOVIN]	7	9	8	6	6	6	1	1	0	1	1	1
Q58DW0	60S ribosomal protein L4 OS=Bos taurus GN=RPL4 PE=2 SV=3 - [RL4_BOVIN]	26	27	23	22	27	25	2	9	3	5	3	3
Q58DW5	60S ribosomal protein L5 OS=Bos taurus GN=RPL5 PE=2 SV=3 - [RL5_BOVIN]	10	22	6	2	3	3	0	0	2	4	0	1
Q58DQ3	60S ribosomal protein L6 OS=Bos taurus GN=RPL6 PE=2 SV=3 - [RL6_BOVIN]	7	16	11	12	19	12	2	1	2	3	3	1
Q5R9R4	60S ribosomal protein L7 OS=Pongo abelii GN=RPL7 PE=2 SV=1 - [RL7_PONAB]	16	44	19	20	29	16	1	6	3	3	4	3
P12970	60S ribosomal protein L7a OS=Mus musculus GN=Rpl7a PE=2 SV=2 - [RL7A_MOUSE]	17	22	15	14	11	16	2	2	5	9	5	2
Q3T0S6	60S ribosomal protein L8 OS=Bos taurus GN=RPL8 PE=2 SV=3 - [RL8_BOVIN]	14	12	13	9	9	12	0	0	2	2	0	0
Q3SYR7	60S ribosomal protein L9 OS=Bos taurus GN=RPL9 PE=2 SV=1 - [RL9_BOVIN]	2	31	6	0	9	3	0	0	3	3	2	4
A1A4J1	6-phosphofructokinase, liver type OS=Bos taurus GN=PFKL PE=2 SV=1 - [K6PL_BOVIN]	2	0	2	2	2	2	0	0	2	3	0	1
P00349	6-phosphogluconate dehydrogenase, decarboxylating OS=Ovis aries GN=PGD PE=1 SV=4 - [6PGD_SHEEP]	20	62	16	46	47	38	16	13	12	26	45	35
Q2TBQ8	6-phosphogluconolactonase OS=Bos taurus GN=PGLS PE=2 SV=1 - [6PGL_BOVIN]	2	3	3	2	1	2	0	0	1	0	0	0
Q0VCX2	78 kDa glucose-regulated protein OS=Bos taurus GN=HSPA5 PE=2 SV=1 - [GRP78_BOVIN]	55	60	65	58	56	66	49	50	67	86	40	40
Q9D2R0	Acetoacetyl-CoA synthetase OS=Mus musculus GN=Aacs PE=1 SV=1 - [AACS_MOUSE]	2	3	2	0	1	0	0	0	0	0	1	0
Q29RZ0	Acetyl-CoA acetyltransferase, mitochondrial OS=Bos taurus GN=ACAT1 PE=2 SV=1 - [THIL_BOVIN]	0	0	2	0	0	0	0	1	5	1	0	2
Q28559	Acetyl-CoA carboxylase 1 OS=Ovis aries GN=ACACA PE=2 SV=1 - [ACACA_SHEEP]	66	107	68	77	99	78	0	0	0	4	0	0
Q9NR19	Acetyl-coenzyme A synthetase, cytoplasmic OS=Homo sapiens GN=ACSS2 PE=1 SV=1 - [ACSA_HUMAN]	12	19	13	11	19	10	1	2	3	8	3	2
Q9BTT0	Acidic leucine-rich nuclear phosphoprotein 32 family member E OS=Homo sapiens GN=ANP32E PE=1 SV=1 - [AN32E_HUMAN]	0	0	0	0	0	0	3	4	4	0	14	10
P20004	Aconitate hydratase, mitochondrial OS=Bos taurus GN=ACO2 PE=1 SV=4 - [ACON_BOVIN]	1	0	2	0	0	1	4	3	7	4	3	7
P68138	Actin, alpha skeletal muscle OS=Bos taurus GN=ACTA1 PE=1 SV=1 - [ACTS_BOVIN]	30	108	35	53	56	50	156	121	287	364	149	98
P84336	Actin, cytoplasmic 1 OS=Camelus dromedarius GN=ACTB PE=1 SV=1 - [ACTB_CAMDR]	145	192	142	117	136	118	364	341	734	1125	532	492
A7MB62	Actin-related protein 2 OS=Bos taurus GN=ACTR2 PE=1 SV=1 - [ARP2_BOVIN]	3	1	5	2	3	5	25	32	36	30	33	38
Q58CQ2	Actin-related protein 2/3 complex subunit 1B OS=Bos taurus GN=ARPC1B PE=1 SV=4 - [ARC1B_BOVIN]	0	0	3	2	2	3	13	0	16	11	18	20
O15143	Actin-related protein 2/3 complex subunit 1B OS=Homo sapiens GN=ARPC1B PE=1 SV=3 - [ARC1B_HUMAN]	0	0	3	2	2	3	14	14	15	14	23	24
Q3MHR7	Actin-related protein 2/3 complex subunit 2 OS=Bos taurus GN=ARPC2 PE=1 SV=1 - [ARPC2_BOVIN]	2	0	2	1	0	0	25	13	19	19	29	22
Q3T035	Actin-related protein 2/3 complex subunit 3 OS=Bos taurus GN=ARPC3 PE=1 SV=3 - [ARPC3_BOVIN]	1	0	0	0	0	1	4	1	4	9	9	9
Q148J6	Actin-related protein 2/3 complex subunit 4 OS=Bos taurus GN=ARPC4 PE=1 SV=3 - [ARPC4_BOVIN]	2	0	0	0	0	0	21	16	10	19	14	22
Q9CPW4	Actin-related protein 2/3 complex subunit 5 OS=Mus musculus GN=Arpc5 PE=2 SV=3 - [ARPC5_MOUSE]	0	0	0	0	0	0	18	25	14	26	19	17
P61157	Actin-related protein 3 OS=Bos taurus GN=ACTR3 PE=1 SV=3 - [ARP3_BOVIN]	3	7	3	3	3	5	27	41	44	55	48	48
Q95MI7	Acyl-CoA desaturase OS=Capra hircus GN=SCD PE=2 SV=1 - [ACOD_CAPHI]	10	0	6	0	0	0	0	0	0	4	1	2
Q3MHR0	Acyl-protein thioesterase 1 OS=Bos taurus GN=LYPLA1 PE=2 SV=1 - [LYPA1_BOVIN]	4	5	4	5	5	5	1	1	4	2	2	2
P55262	Adenosine kinase OS=Cricetulus griseus GN=ADK PE=1 SV=2 - [ADK_CRIGR]	0	0	0	0	0	0	0	0	3	0	1	0
Q3MHL4	Adenosylhomocysteinase OS=Bos taurus GN=AHCY PE=2 SV=3 - [SAHH_BOVIN]	2	7	3	6	5	5	3	1	5	8	7	8
P08166	Adenylate kinase 2, mitochondrial OS=Bos taurus GN=AK2 PE=1 SV=2 - [KAD2_BOVIN]	0	0	0	1	0	1	3	3	2	3	3	3
A4Z6H1	Adenylosuccinate synthetase isozyme 2 OS=Sus scrofa GN=ADSS PE=2 SV=1 - [PURA2_PIG]	0	0	0	0	0	0	0	2	4	0	1	2
Q3SYV4	Adenylyl cyclase-associated protein 1 OS=Bos taurus GN=CAP1 PE=2 SV=3 - [CAP1_BOVIN]	5	9	5	5	6	5	29	28	30	33	36	39
Q3T0E5	Adipocyte plasma membrane-associated protein OS=Bos taurus GN=APMAP PE=2 SV=1 - [APMAP_BOVIN]	3	2	3	0	0	0	31	30	34	41	64	49
P02722	ADP/ATP translocase 1 OS=Bos taurus GN=SLC25A4 PE=1 SV=3 - [ADT1_BOVIN]	5	3	4	7	8	8	0	0	0	29	20	12
P51881	ADP/ATP translocase 2 OS=Mus musculus GN=Slc25a5 PE=1 SV=3 - [ADT2_MOUSE]	3	0	4	9	7	0	11	17	30	31	25	21
P84080	ADP-ribosylation factor 1 OS=Bos taurus GN=ARF1 PE=1 SV=2 - [ARF1_BOVIN]	53	37	54	70	65	70	15	21	31	31	30	19
Q3SZF2	ADP-ribosylation factor 4 OS=Bos taurus GN=ARF4 PE=2 SV=3 - [ARF4_BOVIN]	47	32	47	107	95	104	14	16	28	29	25	18
P62330	ADP-ribosylation factor 6 OS=Homo sapiens GN=ARF6 PE=1 SV=2 - [ARF6_HUMAN]	10	13	14	8	8	11	2	2	4	8	3	5
Q5EA19	ADP-ribosylation factor-like protein 15 OS=Bos taurus GN=ARL15 PE=2 SV=1 - [ARL15_BOVIN]	15	23	12	17	24	16	1	2	0	0	2	5
P40617	ADP-ribosylation factor-like protein 4A OS=Homo sapiens GN=ARL4A PE=1 SV=2 - [ARL4A_HUMAN]	3	0	2	1	2	0	0	0	0	0	0	0
Q2KI07	ADP-ribosylation factor-like protein 8B OS=Bos taurus GN=ARL8B PE=2 SV=1 - [ARL8B_BOVIN]	3	0	4	3	1	1	5	4	3	0	14	11
Q8CFX8	Alanine--tRNA ligase, cytoplasmic OS=Mesocricetus auratus GN=Aars PE=2 SV=1 - [SYAC_MESAU]	8	0	9	7	5	6	0	0	1	0	0	0
Q3ZCJ2	Alcohol dehydrogenase [NADP(+)] OS=Bos taurus GN=AKR1A1 PE=2 SV=1 - [AK1A1_BOVIN]	10	11	7	5	7	0	0	0	2	0	0	0
Q3ZC42	Alcohol dehydrogenase class-3 OS=Bos taurus GN=ADH5 PE=2 SV=1 - [ADHX_BOVIN]	1	4	2	2	2	2	0	0	1	3	0	0
Q1JPA0	Aldehyde dehydrogenase family 3 member B1 OS=Bos taurus GN=ALDH3B1 PE=2 SV=1 - [AL3B1_BOVIN]	3	0	6	5	5	4	2	3	3	9	7	9
P20000	Aldehyde dehydrogenase, mitochondrial OS=Bos taurus GN=ALDH2 PE=1 SV=2 - [ALDH2_BOVIN]	3	0	0	4	4	3	49	61	49	66	50	48
Q5EA79	Aldose 1-epimerase OS=Bos taurus GN=GALM PE=2 SV=1 - [GALM_BOVIN]	11	1	8	4	7	4	0	0	0	0	0	0
P09487	Alkaline phosphatase, tissue-nonspecific isozyme OS=Bos taurus GN=ALPL PE=1 SV=2 - [PPBT_BOVIN]	42	22	46	37	52	45	16	21	19	36	22	20
A7YY28	Alpha/beta hydrolase domain-containing protein 14B OS=Bos taurus GN=ABHD14B PE=2 SV=1 - [ABHEB_BOVIN]	2	3	2	2	1	2	0	0	0	0	0	0
Q3B7N2	Alpha-actinin-1 OS=Bos taurus GN=ACTN1 PE=2 SV=1 - [ACTN1_BOVIN]	14	14	15	14	19	13	31	29	46	50	68	48
A5D7D1	Alpha-actinin-4 OS=Bos taurus GN=ACTN4 PE=2 SV=1 - [ACTN4_BOVIN]	11	25	13	18	31	18	38	57	46	46	77	64
P61162	Alpha-centractin OS=Canis familiaris GN=ACTR1A PE=2 SV=1 - [ACTZ_CANFA]	10	7	10	5	2	4	2	3	5	6	6	4
P23927	Alpha-crystallin B chain OS=Mus musculus GN=Cryab PE=1 SV=2 - [CRYAB_MOUSE]	28	0	18	6	18	6	0	0	0	0	0	0
Q9XSJ4	Alpha-enolase OS=Bos taurus GN=ENO1 PE=1 SV=4 - [ENOA_BOVIN]	1	7	3	0	1	1	35	49	18	25	63	67
P00712	Alpha-lactalbumin OS=Capra hircus GN=LALBA PE=1 SV=1 - [LALBA_CAPHI]	14	22	14	13	17	16	13	10	0	5	0	1
P04653	Alpha-S1-casein OS=Ovis aries GN=CSN1S1 PE=1 SV=3 - [CASA1_SHEEP]	86	224	107	108	117	104	65	56	351	447	156	149
P04654	Alpha-S2-casein OS=Ovis aries GN=CSN1S2 PE=2 SV=1 - [CASA2_SHEEP]	122	110	111	166	185	175	39	32	226	226	58	49
P81125	Alpha-soluble NSF attachment protein OS=Bos taurus GN=NAPA PE=1 SV=1 - [SNAA_BOVIN]	31	38	31	30	43	33	6	5	15	8	12	11
Q0II26	Aminoacyl tRNA synthase complex-interacting multifunctional protein 2 OS=Bos taurus GN=AIMP2 PE=2 SV=1 - [AIMP2_BOVIN]	3	1	4	0	0	0	0	0	1	0	0	1
P79098	Aminopeptidase N OS=Bos taurus GN=ANPEP PE=2 SV=4 - [AMPN_BOVIN]	69	21	60	100	101	107	8	5	27	30	16	16
Q7Z5R6	Amyloid beta A4 precursor protein-binding family B member 1-interacting protein OS=Homo sapiens GN=APBB1IP PE=1 SV=1 - [AB1IP_HUMAN]	0	0	0	0	0	0	2	0	3	2	1	0
Q4KLG9	AN1-type zinc finger protein 2B OS=Rattus norvegicus GN=Zfand2b PE=2 SV=1 - [ZFN2B_RAT]	3	0	1	0	0	0	0	0	0	0	0	0
Q9Y679	Ancient ubiquitous protein 1 OS=Homo sapiens GN=AUP1 PE=1 SV=1 - [AUP1_HUMAN]	38	34	40	7	6	7	3	3	9	12	10	14
Q2KJ51	Angiopoietin-related protein 4 OS=Bos taurus GN=ANGPTL4 PE=2 SV=1 - [ANGL4_BOVIN]	1	3	3	1	1	2	0	0	4	3	0	0
Q80UP5	Ankyrin repeat domain-containing protein 13A OS=Mus musculus GN=Ankrd13a PE=1 SV=2 - [AN13A_MOUSE]	3	3	0	3	5	4	0	0	0	0	0	0
P46193	Annexin A1 OS=Bos taurus GN=ANXA1 PE=2 SV=2 - [ANXA1_BOVIN]	38	74	33	36	23	33	232	247	402	464	223	234
P27214	Annexin A11 OS=Bos taurus GN=ANXA11 PE=1 SV=1 - [ANX11_BOVIN]	9	7	6	6	3	6	43	61	44	52	42	50
P04272	Annexin A2 OS=Bos taurus GN=ANXA2 PE=1 SV=2 - [ANXA2_BOVIN]	59	94	79	91	108	102	50	37	36	49	58	48
Q3SWX7	Annexin A3 OS=Bos taurus GN=ANXA3 PE=2 SV=3 - [ANXA3_BOVIN]	0	0	0	2	2	2	77	92	77	90	78	69
P13214	Annexin A4 OS=Bos taurus GN=ANXA4 PE=1 SV=2 - [ANXA4_BOVIN]	12	20	14	12	15	11	24	25	26	25	42	35
P81287	Annexin A5 OS=Bos taurus GN=ANXA5 PE=1 SV=3 - [ANXA5_BOVIN]	38	42	40	64	67	63	14	14	26	29	37	21
P79134	Annexin A6 OS=Bos taurus GN=ANXA6 PE=1 SV=2 - [ANXA6_BOVIN]	7	8	10	3	10	1	0	0	0	20	0	6
P20072	Annexin A7 OS=Bos taurus GN=ANXA7 PE=1 SV=2 - [ANXA7_BOVIN]	5	4	8	3	6	5	4	11	3	8	13	15
Q10567	AP-1 complex subunit beta-1 OS=Homo sapiens GN=AP1B1 PE=1 SV=2 - [AP1B1_HUMAN]	5	9	4	3	3	1	1	0	4	6	7	8
P35585	AP-1 complex subunit mu-1 OS=Mus musculus GN=Ap1m1 PE=1 SV=3 - [AP1M1_MOUSE]	3	2	1	1	2	2	0	0	4	1	0	2
Q0VCK5	AP-2 complex subunit alpha-2 OS=Bos taurus GN=AP2A2 PE=1 SV=1 - [AP2A2_BOVIN]	0	0	0	1	0	1	2	1	4	0	4	1
P63009	AP-2 complex subunit beta OS=Bos taurus GN=AP2B1 PE=1 SV=2 - [AP2B1_BOVIN]	7	5	5	3	5	2	1	0	0	0	7	7
Q3ZC13	AP-2 complex subunit mu OS=Bos taurus GN=AP2M1 PE=1 SV=1 - [AP2M1_BOVIN]	1	0	2	1	0	2	0	0	2	0	2	5
O00203	AP-3 complex subunit beta-1 OS=Homo sapiens GN=AP3B1 PE=1 SV=3 - [AP3B1_HUMAN]	2	1	0	0	0	0	0	0	1	0	0	1
Q865S1	AP-3 complex subunit delta-1 OS=Bos taurus GN=AP3D1 PE=1 SV=2 - [AP3D1_BOVIN]	0	0	2	1	1	1	1	0	2	0	0	0
P15497	Apolipoprotein A-I OS=Bos taurus GN=APOA1 PE=1 SV=3 - [APOA1_BOVIN]	2	14	0	10	8	6	21	34	44	52	19	21
Q32PJ2	Apolipoprotein A-IV OS=Bos taurus GN=APOA4 PE=2 SV=1 - [APOA4_BOVIN]	0	0	0	0	0	0	6	9	23	22	5	8
Q7M2U8	Apolipoprotein E OS=Ovis aries GN=APOE PE=2 SV=1 - [APOE_SHEEP]	16	11	11	22	23	24	10	12	8	8	20	16
Q9ULZ3	Apoptosis-associated speck-like protein containing a CARD OS=Homo sapiens GN=PYCARD PE=1 SV=2 - [ASC_HUMAN]	0	0	0	0	0	0	2	1	3	1	3	2
P30358	Arachidonate 5-lipoxygenase-activating protein (Fragment) OS=Ovis aries GN=ALOX5AP PE=2 SV=1 - [AL5AP_SHEEP]	0	0	0	0	0	0	5	2	0	0	9	6
A5PK26	Arf-GAP with coiled-coil, ANK repeat and PH domain-containing protein 1 OS=Bos taurus GN=ACAP1 PE=2 SV=1 - [ACAP1_BOVIN]	0	0	0	0	0	0	0	0	4	0	5	7
A7YW98	Arginine--tRNA ligase, cytoplasmic OS=Bos taurus GN=RARS PE=2 SV=1 - [SYRC_BOVIN]	6	10	5	2	4	2	0	0	2	2	0	0
Q1LZA3	Asparagine synthetase [glutamine-hydrolyzing] OS=Bos taurus GN=ASNS PE=2 SV=3 - [ASNS_BOVIN]	7	6	5	3	5	5	0	0	0	0	0	0
Q2KJG3	Asparagine--tRNA ligase, cytoplasmic OS=Bos taurus GN=NARS PE=2 SV=3 - [SYNC_BOVIN]	8	10	8	0	1	1	0	0	2	1	0	0
P80021	ATP synthase subunit alpha, mitochondrial OS=Sus scrofa GN=ATP5A1 PE=1 SV=2 - [ATPA_PIG]	12	5	10	14	24	14	27	31	30	32	37	44
P00829	ATP synthase subunit beta, mitochondrial OS=Bos taurus GN=ATP5B PE=1 SV=2 - [ATPB_BOVIN]	17	3	16	23	16	22	43	52	80	90	71	78
P13620	ATP synthase subunit d, mitochondrial OS=Bos taurus GN=ATP5H PE=1 SV=2 - [ATP5H_BOVIN]	0	0	0	1	1	1	2	3	4	9	4	8
P05630	ATP synthase subunit delta, mitochondrial OS=Bos taurus GN=ATP5D PE=1 SV=2 - [ATPD_BOVIN]	0	0	0	1	0	1	2	0	2	0	2	2
Q00361	ATP synthase subunit e, mitochondrial OS=Bos taurus GN=ATP5I PE=1 SV=2 - [ATP5I_BOVIN]	0	0	0	0	0	0	0	1	5	5	1	0
Q28851	ATP synthase subunit f, mitochondrial OS=Bos taurus GN=ATP5J2 PE=1 SV=3 - [ATPK_BOVIN]	0	0	0	0	0	0	2	2	2	3	3	5
Q28852	ATP synthase subunit g, mitochondrial OS=Bos taurus GN=ATP5L PE=1 SV=3 - [ATP5L_BOVIN]	1	0	0	0	0	0	4	6	5	5	0	7
P05631	ATP synthase subunit gamma, mitochondrial OS=Bos taurus GN=ATP5C1 PE=1 SV=3 - [ATPG_BOVIN]	0	0	0	0	0	0	1	0	4	2	7	2
P61221	ATP-binding cassette sub-family E member 1 OS=Homo sapiens GN=ABCE1 PE=1 SV=1 - [ABCE1_HUMAN]	4	1	3	3	2	2	0	0	1	1	0	0
Q4GZT4	ATP-binding cassette sub-family G member 2 OS=Bos taurus GN=ABCG2 PE=2 SV=2 - [ABCG2_BOVIN]	167	262	158	279	255	293	33	34	44	69	79	59
P16638	ATP-citrate synthase OS=Rattus norvegicus GN=Acly PE=1 SV=1 - [ACLY_RAT]	0	0	0	0	0	0	0	0	8	3	9	0
Q28141	ATP-dependent RNA helicase A OS=Bos taurus GN=DHX9 PE=2 SV=1 - [DHX9_BOVIN]	0	0	0	0	0	0	11	15	11	11	17	13
Q4R7L5	ATP-dependent RNA helicase DDX1 OS=Macaca fascicularis GN=DDX1 PE=2 SV=1 - [DDX1_MACFA]	2	3	2	2	2	3	1	0	1	3	0	0
O00148	ATP-dependent RNA helicase DDX39A OS=Homo sapiens GN=DDX39A PE=1 SV=2 - [DX39A_HUMAN]	0	0	0	0	0	0	0	2	10	4	0	0
P17453	Bactericidal permeability-increasing protein OS=Bos taurus GN=BPI PE=2 SV=2 - [BPI_BOVIN]	0	0	0	0	0	0	3	4	2	5	4	8
Q2TA08	BAG family molecular chaperone regulator 5 OS=Bos taurus GN=BAG5 PE=2 SV=1 - [BAG5_BOVIN]	3	0	2	1	0	0	0	0	0	0	0	0
P61283	Barrier-to-autointegration factor OS=Bos taurus GN=BANF1 PE=3 SV=1 - [BAF_BOVIN]	0	1	1	0	0	0	0	3	6	10	13	7
Q7L1Q6	Basic leucine zipper and W2 domain-containing protein 1 OS=Homo sapiens GN=BZW1 PE=1 SV=1 - [BZW1_HUMAN]	0	1	0	2	2	3	0	1	2	4	0	2
Q4R6R4	Basic leucine zipper and W2 domain-containing protein 2 OS=Macaca fascicularis GN=BZW2 PE=2 SV=1 - [BZW2_MACFA]	7	8	5	1	1	4	0	0	1	1	0	0
P08037	Beta-1,4-galactosyltransferase 1 OS=Bos taurus GN=B4GALT1 PE=1 SV=3 - [B4GT1_BOVIN]	5	0	1	5	3	4	0	0	3	0	3	5
Q6QAT4	Beta-2-microglobulin OS=Ovis aries GN=B2M PE=3 SV=1 - [B2MG_SHEEP]	5	3	4	4	5	3	6	2	5	7	6	2
Q8BFZ3	Beta-actin-like protein 2 OS=Mus musculus GN=Actbl2 PE=1 SV=1 - [ACTBL_MOUSE]	31	71	0	39	44	0	114	111	100	171	138	166
O97627	Beta-adrenergic receptor kinase 1 OS=Didelphis virginiana GN=ADRBK1 PE=1 SV=1 - [ARBK1_DIDVI]	0	0	0	0	0	0	3	2	3	3	1	5
P32120	Beta-arrestin-2 OS=Bos taurus GN=ARRB2 PE=1 SV=1 - [ARRB2_BOVIN]	0	0	0	0	0	0	11	5	5	3	9	9
P11839	Beta-casein OS=Ovis aries GN=CSN2 PE=1 SV=3 - [CASB_SHEEP]	141	146	142	64	39	61	49	70	804	894	75	73
P67975	Beta-lactoglobulin OS=Ovis orientalis musimon GN=LGB PE=1 SV=1 - [LACB_OVIMU]	31	46	35	58	79	62	214	197	294	370	227	210
P07814	Bifunctional glutamate/proline--tRNA ligase OS=Homo sapiens GN=EPRS PE=1 SV=5 - [SYEP_HUMAN]	5	6	11	7	9	11	0	1	4	2	0	0
Q0VCK0	Bifunctional purine biosynthesis protein PURH OS=Bos taurus GN=ATIC PE=2 SV=1 - [PUR9_BOVIN]	3	2	2	0	0	0	0	0	0	0	0	0
P13752	BOLA class I histocompatibility antigen, alpha chain BL3-6 OS=Bos taurus PE=2 SV=1 - [HA1A_BOVIN]	2	5	2	0	4	0	4	0	5	5	3	4
P13753	BOLA class I histocompatibility antigen, alpha chain BL3-7 OS=Bos taurus PE=2 SV=1 - [HA1B_BOVIN]	1	4	3	2	2	2	0	0	0	2	3	4
P13497	Bone morphogenetic protein 1 OS=Homo sapiens GN=BMP1 PE=1 SV=2 - [BMP1_HUMAN]	2	2	2	4	1	2	0	0	0	0	1	1
Q8SPF8	BPI fold-containing family B member 1 OS=Bos taurus GN=BPIFB1 PE=2 SV=1 - [BPIB1_BOVIN]	2	3	0	2	2	2	2	0	0	0	1	0
Q8WY22	BRI3-binding protein OS=Homo sapiens GN=BRI3BP PE=1 SV=1 - [BRI3B_HUMAN]	0	0	0	0	0	0	6	3	2	1	3	4
Q6WVG3	BTB/POZ domain-containing protein KCTD12 OS=Mus musculus GN=Kctd12 PE=1 SV=1 - [KCD12_MOUSE]	0	0	0	0	0	0	4	4	5	2	6	4
P18892	Butyrophilin subfamily 1 member A1 OS=Bos taurus GN=BTN1A1 PE=1 SV=2 - [BT1A1_BOVIN]	1499	1706	1450	1487	1505	1495	414	365	456	880	301	234
P11586	C-1-tetrahydrofolate synthase, cytoplasmic OS=Homo sapiens GN=MTHFD1 PE=1 SV=3 - [C1TC_HUMAN]	1	3	1	1	0	1	0	0	4	1	2	2
Q28065	C4b-binding protein alpha chain OS=Bos taurus GN=C4BPA PE=2 SV=1 - [C4BPA_BOVIN]	0	0	0	0	0	0	4	5	0	0	3	1
P27708	CAD protein OS=Homo sapiens GN=CAD PE=1 SV=3 - [PYR1_HUMAN]	7	21	5	7	4	5	0	0	0	0	0	0
Q3SYS6	Calcineurin B homologous protein 1 OS=Bos taurus GN=CHP1 PE=2 SV=1 - [CHP1_BOVIN]	48	48	52	39	30	41	7	2	4	4	6	11
Q17QE5	Calcium and integrin-binding protein 1 OS=Bos taurus GN=CIB1 PE=2 SV=1 - [CIB1_BOVIN]	2	3	1	1	1	0	0	0	1	0	0	2
A5PJZ1	Calcium-binding mitochondrial carrier protein SCaMC-1 OS=Bos taurus GN=SLC25A24 PE=2 SV=1 - [SCMC1_BOVIN]	0	0	0	0	0	0	4	1	4	1	4	2
P62157	Calmodulin OS=Bos taurus GN=CALM PE=1 SV=2 - [CALM_BOVIN]	5	4	4	12	12	11	9	8	4	6	10	16
P24643	Calnexin OS=Canis familiaris GN=CANX PE=1 SV=3 - [CALX_CANFA]	0	8	9	13	23	13	37	45	22	27	38	29
P13135	Calpain small subunit 1 OS=Bos taurus GN=CAPNS1 PE=2 SV=1 - [CPNS1_BOVIN]	2	2	3	4	3	3	3	3	4	6	5	5
Q27970	Calpain-1 catalytic subunit OS=Bos taurus GN=CAPN1 PE=1 SV=3 - [CAN1_BOVIN]	3	32	3	3	5	2	12	23	18	14	15	18
Q27971	Calpain-2 catalytic subunit OS=Bos taurus GN=CAPN2 PE=2 SV=2 - [CAN2_BOVIN]	4	4	2	1	1	1	0	0	0	0	0	0
O08688	Calpain-5 OS=Mus musculus GN=Capn5 PE=2 SV=1 - [CAN5_MOUSE]	7	10	5	10	9	0	3	0	0	0	9	3
Q3SYU6	Calponin-2 OS=Bos taurus GN=CNN2 PE=2 SV=3 - [CNN2_BOVIN]	0	0	0	0	0	0	13	11	12	15	24	19
P52193	Calreticulin OS=Bos taurus GN=CALR PE=1 SV=2 - [CALR_BOVIN]	26	56	27	23	26	21	51	64	47	96	48	59
Q68Y62	Carnitine O-palmitoyltransferase 1, liver isoform OS=Equus caballus GN=CPT1A PE=2 SV=1 - [CPT1A_HORSE]	0	0	0	0	0	0	1	5	3	3	3	6
A7MBI7	Catechol O-methyltransferase OS=Bos taurus GN=COMT PE=2 SV=1 - [COMT_BOVIN]	1	2	0	2	0	2	2	1	2	3	2	3
P54230	Cathelicidin-1 OS=Ovis aries GN=CATHL1A PE=2 SV=1 - [CTHL1_SHEEP]	9	5	11	12	9	9	176	218	124	185	137	156
P79362	Cathelicidin-2 OS=Ovis aries GN=CATHL2 PE=2 SV=1 - [CTHL2_SHEEP]	1	0	0	5	0	1	11	12	13	24	14	12
P50415	Cathelicidin-3 OS=Ovis aries GN=CATHL3 PE=2 SV=1 - [CTHL3_SHEEP]	2	0	1	1	0	0	36	34	10	9	11	11
P56425	Cathelicidin-7 OS=Bos taurus GN=CATHL7 PE=2 SV=1 - [CTHL7_BOVIN]	0	0	0	0	0	0	6	3	0	0	2	3
P49929	Cathelin-related peptide SC5 OS=Ovis aries PE=1 SV=1 - [SC52_SHEEP]	0	0	1	1	2	1	19	6	0	0	19	23
P80209	Cathepsin D OS=Bos taurus GN=CTSD PE=1 SV=2 - [CATD_BOVIN]	0	0	0	0	0	0	2	4	7	4	4	5
P11456	Cation-dependent mannose-6-phosphate receptor OS=Bos taurus GN=M6PR PE=1 SV=1 - [MPRD_BOVIN]	0	0	0	0	0	0	2	3	3	2	2	2
Q3ZCD0	CD81 antigen OS=Bos taurus GN=CD81 PE=2 SV=1 - [CD81_BOVIN]	7	14	11	5	7	5	5	10	6	7	6	7
Q8SQA4	CD97 antigen OS=Bos taurus GN=CD97 PE=2 SV=1 - [CD97_BOVIN]	0	0	1	0	0	1	2	3	7	2	0	2
Q05B71	CDGSH iron-sulfur domain-containing protein 2 OS=Bos taurus GN=CISD2 PE=2 SV=1 - [CISD2_BOVIN]	0	0	0	0	0	0	11	15	5	0	5	5
F1MN90	Cell death activator CIDE-3 OS=Bos taurus GN=CIDEC PE=2 SV=1 - [CIDEC_BOVIN]	2	3	4	21	17	14	5	1	2	8	2	1
O60543	Cell death activator CIDE-A OS=Homo sapiens GN=CIDEA PE=1 SV=1 - [CIDEA_HUMAN]	60	38	82	49	46	46	11	4	9	19	29	13
Q2KJ93	Cell division control protein 42 homolog OS=Bos taurus GN=CDC42 PE=1 SV=1 - [CDC42_BOVIN]	14	23	13	19	22	15	4	2	5	4	24	18
Q5PXY7	Cellular retinoic acid-binding protein 2 OS=Bos taurus GN=CRABP2 PE=2 SV=3 - [RABP2_BOVIN]	0	0	0	0	0	0	4	0	4	3	2	0
Q9XT27	Ceruloplasmin OS=Ovis aries GN=CP PE=2 SV=1 - [CERU_SHEEP]	0	0	0	0	0	0	14	14	21	28	15	23
Q9UFW8	CGG triplet repeat-binding protein 1 OS=Homo sapiens GN=CGGBP1 PE=1 SV=2 - [CGBP1_HUMAN]	0	0	0	0	0	0	0	1	2	1	0	0
Q58CS7	Charged multivesicular body protein 3 OS=Bos taurus GN=CHMP3 PE=2 SV=4 - [CHMP3_BOVIN]	2	0	1	2	2	2	1	0	0	1	1	0
Q9D8B3	Charged multivesicular body protein 4b OS=Mus musculus GN=Chmp4b PE=2 SV=2 - [CHM4B_MOUSE]	1	0	1	2	2	4	2	2	2	2	3	1
Q8SPQ0	Chitinase-3-like protein 1 OS=Capra hircus GN=CHI3L1 PE=1 SV=1 - [CH3L1_CAPHI]	0	0	0	0	0	0	22	24	49	75	43	37
Q15782	Chitinase-3-like protein 2 OS=Homo sapiens GN=CHI3L2 PE=1 SV=1 - [CH3L2_HUMAN]	0	0	0	0	0	0	1	0	13	12	1	1
Q5E9B7	Chloride intracellular channel protein 1 OS=Bos taurus GN=CLIC1 PE=2 SV=3 - [CLIC1_BOVIN]	5	10	7	3	1	1	16	22	9	26	15	16
Q9XSA7	Chloride intracellular channel protein 4 OS=Bos taurus GN=CLIC4 PE=2 SV=3 - [CLIC4_BOVIN]	10	25	10	11	14	15	0	0	0	3	0	0
Q13185	Chromobox protein homolog 3 OS=Homo sapiens GN=CBX3 PE=1 SV=4 - [CBX3_HUMAN]	0	0	0	0	0	0	2	3	2	0	5	4
Q29RK1	Citrate synthase, mitochondrial OS=Bos taurus GN=CS PE=1 SV=1 - [CISY_BOVIN]	0	0	0	0	0	0	2	4	4	4	8	7
P30385	Class I histocompatibility antigen, Gogo-C*0201 alpha chain OS=Gorilla gorilla gorilla PE=2 SV=1 - [1C02_GORGO]	4	0	3	5	8	4	0	0	4	6	0	0
P49951	Clathrin heavy chain 1 OS=Bos taurus GN=CLTC PE=1 SV=1 - [CLH1_BOVIN]	54	117	60	48	59	54	28	30	56	67	72	70
A7Z035	Clathrin interactor 1 OS=Bos taurus GN=CLINT1 PE=2 SV=1 - [EPN4_BOVIN]	6	4	5	4	3	4	0	0	1	1	0	1
P04973	Clathrin light chain A OS=Bos taurus GN=CLTA PE=1 SV=1 - [CLCA_BOVIN]	1	0	2	4	2	5	0	0	0	0	1	0
Q765N9	Claudin-3 OS=Bos taurus GN=CLDN3 PE=2 SV=1 - [CLD3_BOVIN]	10	0	11	3	5	3	0	0	0	0	0	0
Q6BBL6	Claudin-4 OS=Bos taurus GN=CLDN4 PE=2 SV=1 - [CLD4_BOVIN]	10	11	12	3	4	3	0	0	0	0	0	0
Q3ZCA2	Cleavage and polyadenylation specificity factor subunit 5 OS=Bos taurus GN=NUDT21 PE=2 SV=1 - [CPSF5_BOVIN]	0	0	0	0	0	0	2	2	1	1	1	2
P17697	Clusterin OS=Bos taurus GN=CLU PE=1 SV=1 - [CLUS_BOVIN]	49	106	55	54	62	51	80	67	276	292	106	89
Q2HJ57	Coactosin-like protein OS=Bos taurus GN=COTL1 PE=2 SV=3 - [COTL1_BOVIN]	0	0	0	0	0	0	8	8	2	4	4	3
Q27954	Coatomer subunit alpha OS=Bos taurus GN=COPA PE=1 SV=1 - [COPA_BOVIN]	14	15	14	12	9	9	6	3	8	9	2	7
P35605	Coatomer subunit beta' OS=Bos taurus GN=COPB2 PE=1 SV=3 - [COPB2_BOVIN]	7	6	8	7	6	10	2	1	7	6	7	6
P53619	Coatomer subunit delta OS=Bos taurus GN=ARCN1 PE=1 SV=1 - [COPD_BOVIN]	1	4	4	3	2	2	0	0	0	0	0	1
P53620	Coatomer subunit gamma-1 OS=Bos taurus GN=COPG1 PE=1 SV=1 - [COPG1_BOVIN]	5	0	0	0	0	0	1	0	6	0	1	0
P35604	Coatomer subunit zeta-1 OS=Bos taurus GN=COPZ1 PE=1 SV=2 - [COPZ1_BOVIN]	1	0	1	0	1	0	0	0	0	0	0	0
Q5E9F7	Cofilin-1 OS=Bos taurus GN=CFL1 PE=2 SV=3 - [COF1_BOVIN]	21	22	20	14	18	13	36	60	34	58	27	23
A6NC98	Coiled-coil domain-containing protein 88B OS=Homo sapiens GN=CCDC88B PE=1 SV=1 - [CC88B_HUMAN]	0	0	0	1	0	1	1	1	2	2	4	1
O75534	Cold shock domain-containing protein E1 OS=Homo sapiens GN=CSDE1 PE=1 SV=2 - [CSDE1_HUMAN]	0	0	2	2	0	1	0	0	1	0	0	0
Q2UVX4	Complement C3 OS=Bos taurus GN=C3 PE=1 SV=2 - [CO3_BOVIN]	12	7	16	18	22	15	84	106	153	152	103	97
P01030	Complement C4 (Fragments) OS=Bos taurus GN=C4 PE=1 SV=2 - [CO4_BOVIN]	4	4	5	3	4	3	0	0	0	0	2	4
Q28085	Complement factor H OS=Bos taurus GN=CFH PE=1 SV=3 - [CFAH_BOVIN]	0	0	0	0	0	0	15	15	6	2	12	9
P05156	Complement factor I OS=Homo sapiens GN=CFI PE=1 SV=2 - [CFAI_HUMAN]	0	0	0	0	0	0	2	3	3	1	4	5
Q99829	Copine-1 OS=Homo sapiens GN=CPNE1 PE=1 SV=1 - [CPNE1_HUMAN]	0	0	0	1	0	0	3	2	11	8	9	13
Q96FN4	Copine-2 OS=Homo sapiens GN=CPNE2 PE=1 SV=3 - [CPNE2_HUMAN]	0	0	0	0	0	0	6	9	5	0	11	8
O75131	Copine-3 OS=Homo sapiens GN=CPNE3 PE=1 SV=1 - [CPNE3_HUMAN]	0	0	0	0	0	0	10	13	22	20	16	15
O75367	Core histone macro-H2A.1 OS=Homo sapiens GN=H2AFY PE=1 SV=4 - [H2AY_HUMAN]	0	0	0	0	0	0	46	38	30	37	34	34
Q8CCK0	Core histone macro-H2A.2 OS=Mus musculus GN=H2afy2 PE=1 SV=3 - [H2AW_MOUSE]	0	0	0	0	0	0	0	6	3	0	7	8
Q92176	Coronin-1A OS=Bos taurus GN=CORO1A PE=1 SV=3 - [COR1A_BOVIN]	0	0	0	0	0	0	21	22	18	25	55	45
Q9ULV4	Coronin-1C OS=Homo sapiens GN=CORO1C PE=1 SV=1 - [COR1C_HUMAN]	0	0	0	0	0	0	4	2	5	1	4	5
Q0V8F1	Coronin-7 OS=Bos taurus GN=CORO7 PE=2 SV=1 - [CORO7_BOVIN]	0	0	0	0	0	0	6	4	11	5	4	7
A7MBJ5	Cullin-associated NEDD8-dissociated protein 1 OS=Bos taurus GN=CAND1 PE=2 SV=1 - [CAND1_BOVIN]	1	0	2	3	2	3	0	2	2	3	2	1
O35832	Cyclin-dependent kinase 18 OS=Rattus norvegicus GN=Cdk18 PE=1 SV=1 - [CKD18_RAT]	1	1	1	1	10	2	2	2	5	0	3	0
Q8N7R7	Cyclin-Y-like protein 1 OS=Homo sapiens GN=CCNYL1 PE=1 SV=2 - [CCYL1_HUMAN]	7	2	7	7	9	9	0	0	0	0	0	0
P25417	Cystatin-B OS=Bos taurus GN=CSTB PE=1 SV=1 - [CYTB_BOVIN]	0	2	5	2	5	5	0	0	1	2	0	3
A9YUB1	Cysteine and histidine-rich domain-containing protein 1 OS=Sus scrofa GN=CHORDC1 PE=2 SV=1 - [CHRD1_PIG]	1	0	1	0	0	0	0	0	1	0	0	0
P60334	Cysteine dioxygenase type 1 OS=Mus musculus GN=Cdo1 PE=1 SV=1 - [CDO1_MOUSE]	3	0	0	1	2	1	0	1	1	0	1	1
Q9DBE0	Cysteine sulfinic acid decarboxylase OS=Mus musculus GN=Csad PE=2 SV=1 - [CSAD_MOUSE]	5	8	6	4	6	3	0	0	0	0	0	0
O46522	Cytochrome b-245 heavy chain OS=Bos taurus GN=CYBB PE=2 SV=1 - [CY24B_BOVIN]	0	0	0	0	0	0	11	16	37	45	31	31
O46521	Cytochrome b-245 light chain OS=Bos taurus GN=CYBA PE=2 SV=3 - [CY24A_BOVIN]	0	0	0	0	0	0	10	11	9	3	9	9
P00171	Cytochrome b5 OS=Bos taurus GN=CYB5A PE=1 SV=3 - [CYB5_BOVIN]	1	1	2	3	5	2	1	0	0	0	0	1
P10897	Cytochrome b561 OS=Bos taurus GN=CYB561 PE=1 SV=2 - [CY561_BOVIN]	2	7	8	2	0	2	0	0	0	0	0	0
P31800	Cytochrome b-c1 complex subunit 1, mitochondrial OS=Bos taurus GN=UQCRC1 PE=1 SV=2 - [QCR1_BOVIN]	0	0	1	0	0	0	2	2	3	2	2	4
P23004	Cytochrome b-c1 complex subunit 2, mitochondrial OS=Bos taurus GN=UQCRC2 PE=1 SV=2 - [QCR2_BOVIN]	0	0	0	0	0	0	2	4	7	5	3	5
P00423	Cytochrome c oxidase subunit 4 isoform 1, mitochondrial OS=Bos taurus GN=COX4I1 PE=1 SV=1 - [COX41_BOVIN]	0	0	0	2	4	2	5	7	2	3	7	7
P11240	Cytochrome c oxidase subunit 5A, mitochondrial OS=Rattus norvegicus GN=Cox5a PE=1 SV=1 - [COX5A_RAT]	1	0	0	1	1	1	0	1	0	0	3	2
P00429	Cytochrome c oxidase subunit 6B1 OS=Bos taurus GN=COX6B1 PE=1 SV=2 - [CX6B1_BOVIN]	1	0	2	0	0	0	3	3	3	3	5	4
Q8IUI8	Cytokine receptor-like factor 3 OS=Homo sapiens GN=CRLF3 PE=1 SV=2 - [CRLF3_HUMAN]	0	0	0	0	0	0	0	0	2	2	1	1
Q0VCU1	Cytoplasmic aconitate hydratase OS=Bos taurus GN=ACO1 PE=2 SV=1 - [ACOC_BOVIN]	65	133	67	70	69	71	1	2	7	9	3	2
Q14204	Cytoplasmic dynein 1 heavy chain 1 OS=Homo sapiens GN=DYNC1H1 PE=1 SV=5 - [DYHC1_HUMAN]	36	31	33	37	40	37	3	5	11	11	0	11
Q0III3	Cytoplasmic dynein 1 intermediate chain 2 OS=Bos taurus GN=DYNC1I2 PE=1 SV=1 - [DC1I2_BOVIN]	3	2	3	2	3	2	0	1	0	0	0	0
Q5R414	Cytoplasmic FMR1-interacting protein 2 OS=Pongo abelii GN=CYFIP2 PE=2 SV=1 - [CYFP2_PONAB]	0	0	0	1	1	0	3	2	6	8	9	6
P16333	Cytoplasmic protein NCK1 OS=Homo sapiens GN=NCK1 PE=1 SV=1 - [NCK1_HUMAN]	3	0	0	3	3	2	0	0	0	0	0	0
O00154	Cytosolic acyl coenzyme A thioester hydrolase OS=Homo sapiens GN=ACOT7 PE=1 SV=3 - [BACH_HUMAN]	0	0	0	0	0	0	0	2	3	0	1	2
Q3ZC84	Cytosolic non-specific dipeptidase OS=Bos taurus GN=CNDP2 PE=2 SV=1 - [CNDP2_BOVIN]	21	19	25	10	14	12	3	9	21	22	17	11
O46411	Cytosolic purine 5'-nucleotidase OS=Bos taurus GN=NT5C2 PE=1 SV=1 - [5NTC_BOVIN]	0	0	0	0	0	0	0	0	2	0	2	2
Q5EAD2	D-3-phosphoglycerate dehydrogenase OS=Bos taurus GN=PHGDH PE=2 SV=3 - [SERA_BOVIN]	1	1	2	3	3	4	4	5	9	3	3	4
Q02337	D-beta-hydroxybutyrate dehydrogenase, mitochondrial OS=Bos taurus GN=BDH1 PE=1 SV=2 - [BDH_BOVIN]	7	2	7	3	2	3	0	0	3	2	0	0
Q92608	Dedicator of cytokinesis protein 2 OS=Homo sapiens GN=DOCK2 PE=1 SV=2 - [DOCK2_HUMAN]	0	0	0	0	0	0	3	1	11	5	6	4
Q8NF50	Dedicator of cytokinesis protein 8 OS=Homo sapiens GN=DOCK8 PE=1 SV=3 - [DOCK8_HUMAN]	0	0	0	0	0	0	2	2	0	0	4	2
Q86SQ9	Dehydrodolichyl diphosphate synthase OS=Homo sapiens GN=DHDDS PE=1 SV=3 - [DHDDS_HUMAN]	1	3	2	2	0	2	0	0	0	0	0	0
Q96LJ7	Dehydrogenase/reductase SDR family member 1 OS=Homo sapiens GN=DHRS1 PE=1 SV=1 - [DHRS1_HUMAN]	24	29	31	11	6	12	11	13	4	0	7	6
Q8N5I4	Dehydrogenase/reductase SDR family member on chromosome X OS=Homo sapiens GN=DHRSX PE=2 SV=2 - [DHRSX_HUMAN]	7	3	6	12	20	10	0	1	2	6	2	3
Q9UGM3	Deleted in malignant brain tumors 1 protein OS=Homo sapiens GN=DMBT1 PE=1 SV=2 - [DMBT1_HUMAN]	2	0	4	2	1	1	1	4	3	2	7	7
O43583	Density-regulated protein OS=Homo sapiens GN=DENR PE=1 SV=2 - [DENR_HUMAN]	4	2	6	0	1	1	0	0	0	0	0	0
Q2QDE9	Deoxyribonuclease-1-like 1 OS=Bos taurus GN=DNASE1L1 PE=2 SV=1 - [DNSL1_BOVIN]	0	1	3	2	1	0	1	1	0	3	0	2
Q5E9D5	Destrin OS=Bos taurus GN=DSTN PE=2 SV=3 - [DEST_BOVIN]	3	3	2	2	1	1	0	0	0	0	0	0
Q6ICB0	Desumoylating isopeptidase 1 OS=Homo sapiens GN=DESI1 PE=1 SV=1 - [DESI1_HUMAN]	4	1	3	6	6	7	0	0	0	0	0	0
P00376	Dihydrofolate reductase OS=Bos taurus GN=DHFR PE=1 SV=3 - [DYR_BOVIN]	0	0	0	0	0	0	4	0	4	2	0	3
Q8BMF4	Dihydrolipoyllysine-residue acetyltransferase component of pyruvate dehydrogenase complex, mitochondrial OS=Mus musculus GN=Dlat PE=1 SV=2 - [ODP2_MOUSE]	0	0	0	0	0	0	1	0	5	0	0	1
P11179	Dihydrolipoyllysine-residue succinyltransferase component of 2-oxoglutarate dehydrogenase complex, mitochondrial OS=Bos taurus GN=DLST PE=1 SV=2 - [ODO2_BOVIN]	0	0	1	0	0	0	2	3	4	2	5	5
O02675	Dihydropyrimidinase-related protein 2 OS=Bos taurus GN=DPYSL2 PE=1 SV=1 - [DPYL2_BOVIN]	0	0	0	0	0	0	2	2	4	2	2	4
O14672	Disintegrin and metalloproteinase domain-containing protein 10 OS=Homo sapiens GN=ADAM10 PE=1 SV=1 - [ADA10_HUMAN]	4	4	2	4	3	4	1	3	0	0	2	2
P11387	DNA topoisomerase 1 OS=Homo sapiens GN=TOP1 PE=1 SV=2 - [TOP1_HUMAN]	0	0	0	0	0	0	9	7	9	8	7	8
Q64399	DNA topoisomerase 2-beta OS=Cricetulus longicaudatus GN=TOP2B PE=2 SV=1 - [TOP2B_CRILO]	0	0	0	0	0	0	3	0	3	2	5	6
P23196	DNA-(apurinic or apyrimidinic site) lyase OS=Bos taurus GN=APEX1 PE=1 SV=2 - [APEX1_BOVIN]	0	0	0	0	0	0	2	8	3	7	3	7
Q5E954	DnaJ homolog subfamily A member 1 OS=Bos taurus GN=DNAJA1 PE=2 SV=2 - [DNJA1_BOVIN]	22	21	22	13	24	20	2	2	0	2	5	3
Q2HJ94	DnaJ homolog subfamily A member 2 OS=Bos taurus GN=DNAJA2 PE=2 SV=1 - [DNJA2_BOVIN]	24	9	16	20	18	17	2	2	5	6	0	0
P25686	DnaJ homolog subfamily B member 2 OS=Homo sapiens GN=DNAJB2 PE=1 SV=3 - [DNJB2_HUMAN]	0	1	2	2	5	2	0	0	0	0	0	0
P97554	DnaJ homolog subfamily B member 9 OS=Rattus norvegicus GN=Dnajb9 PE=2 SV=2 - [DNJB9_RAT]	3	3	3	4	4	6	0	0	2	1	0	0
O75165	DnaJ homolog subfamily C member 13 OS=Homo sapiens GN=DNAJC13 PE=1 SV=5 - [DJC13_HUMAN]	0	0	0	0	0	0	4	5	6	1	7	6
Q27968	DnaJ homolog subfamily C member 3 OS=Bos taurus GN=DNAJC3 PE=1 SV=1 - [DNJC3_BOVIN]	6	7	8	2	6	2	0	1	3	3	1	2
P60904	DnaJ homolog subfamily C member 5 OS=Mus musculus GN=Dnajc5 PE=1 SV=1 - [DNJC5_MOUSE]	17	16	15	14	12	15	3	2	2	4	3	2
A6QPY0	Dolichyl-diphosphooligosaccharide--protein glycosyltransferase 48 kDa subunit OS=Bos taurus GN=DDOST PE=2 SV=2 - [OST48_BOVIN]	3	5	2	4	4	5	2	3	5	13	7	8
Q9GMB0	Dolichyl-diphosphooligosaccharide--protein glycosyltransferase subunit 1 OS=Sus scrofa GN=RPN1 PE=1 SV=1 - [RPN1_PIG]	13	17	7	14	18	15	9	13	12	15	17	20
Q3SZI6	Dolichyl-diphosphooligosaccharide--protein glycosyltransferase subunit 2 OS=Bos taurus GN=RPN2 PE=2 SV=1 - [RPN2_BOVIN]	11	13	11	13	12	14	8	6	10	16	31	29
Q5E9C2	Dolichyl-diphosphooligosaccharide--protein glycosyltransferase subunit DAD1 OS=Bos taurus GN=DAD1 PE=3 SV=3 - [DAD1_BOVIN]	1	3	1	2	1	2	1	5	4	3	5	6
Q2KJI2	Dolichyl-diphosphooligosaccharide--protein glycosyltransferase subunit STT3A OS=Bos taurus GN=STT3A PE=2 SV=1 - [STT3A_BOVIN]	2	2	3	0	2	0	0	0	1	2	1	2
Q3TDQ1	Dolichyl-diphosphooligosaccharide--protein glycosyltransferase subunit STT3B OS=Mus musculus GN=Stt3b PE=1 SV=2 - [STT3B_MOUSE]	0	0	0	0	0	0	0	0	2	1	1	2
A6H7G2	Drebrin-like protein OS=Bos taurus GN=DBNL PE=2 SV=1 - [DBNL_BOVIN]	2	2	0	0	0	0	7	3	3	1	4	3
P29678	Dual specificity mitogen-activated protein kinase kinase 1 OS=Oryctolagus cuniculus GN=MAP2K1 PE=1 SV=2 - [MP2K1_RABIT]	4	2	6	2	3	2	2	0	1	0	0	0
P36507	Dual specificity mitogen-activated protein kinase kinase 2 OS=Homo sapiens GN=MAP2K2 PE=1 SV=1 - [MP2K2_HUMAN]	0	0	0	0	0	0	3	4	0	3	5	8
Q14203	Dynactin subunit 1 OS=Homo sapiens GN=DCTN1 PE=1 SV=3 - [DCTN1_HUMAN]	1	2	0	3	0	0	0	0	0	1	0	0
Q3ZCF0	Dynactin subunit 2 OS=Bos taurus GN=DCTN2 PE=2 SV=1 - [DCTN2_BOVIN]	4	3	1	3	3	4	0	0	0	0	0	0
A6H7I5	Dynamin-2 OS=Bos taurus GN=DNM2 PE=2 SV=1 - [DYN2_BOVIN]	2	0	0	0	0	1	14	16	18	18	16	19
Q0VC22	Ecto-ADP-ribosyltransferase 5 OS=Bos taurus GN=ART5 PE=2 SV=1 - [NAR5_BOVIN]	0	0	0	0	0	0	5	6	2	0	4	4
Q4FZY0	EF-hand domain-containing protein D2 OS=Rattus norvegicus GN=Efhd2 PE=1 SV=1 - [EFHD2_RAT]	1	2	1	1	1	1	0	7	4	1	0	3
Q5E9R3	EH domain-containing protein 1 OS=Bos taurus GN=EHD1 PE=2 SV=1 - [EHD1_BOVIN]	11	11	14	6	16	7	13	13	20	14	22	23
Q9EQP2	EH domain-containing protein 4 OS=Mus musculus GN=Ehd4 PE=1 SV=1 - [EHD4_MOUSE]	30	28	36	44	66	46	7	5	5	8	11	5
P70372	ELAV-like protein 1 OS=Mus musculus GN=Elavl1 PE=1 SV=2 - [ELAV1_MOUSE]	0	0	0	0	0	0	0	0	3	0	0	0
Q2KJE4	Electron transfer flavoprotein subunit alpha, mitochondrial OS=Bos taurus GN=ETFA PE=2 SV=1 - [ETFA_BOVIN]	0	0	0	0	0	0	3	0	2	3	0	4
Q2TBV3	Electron transfer flavoprotein subunit beta OS=Bos taurus GN=ETFB PE=2 SV=3 - [ETFB_BOVIN]	0	0	0	0	0	0	2	3	3	1	0	0
Q08DZ3	ELMO domain-containing protein 2 OS=Bos taurus GN=ELMOD2 PE=1 SV=1 - [ELMD2_BOVIN]	4	4	5	1	5	2	1	0	0	1	1	1
A2Q0Z0	Elongation factor 1-alpha 1 OS=Equus caballus GN=EEF1A1 PE=2 SV=1 - [EF1A1_HORSE]	154	173	157	86	0	84	29	43	78	105	92	86
P62631	Elongation factor 1-alpha 2 OS=Mus musculus GN=Eef1a2 PE=1 SV=1 - [EF1A2_MOUSE]	31	0	0	31	0	0	0	0	0	0	0	0
Q5E983	Elongation factor 1-beta OS=Bos taurus GN=EEF1B PE=2 SV=3 - [EF1B_BOVIN]	13	14	10	13	14	12	3	7	5	8	0	0
Q717R8	Elongation factor 1-delta OS=Ovis aries GN=EEF1D PE=2 SV=1 - [EF1D_SHEEP]	13	18	10	25	22	23	2	1	6	5	7	4
Q3SZV3	Elongation factor 1-gamma OS=Bos taurus GN=EEF1G PE=2 SV=1 - [EF1G_BOVIN]	7	13	5	14	26	18	6	7	10	10	13	13
Q3SYU2	Elongation factor 2 OS=Bos taurus GN=EEF2 PE=2 SV=3 - [EF2_BOVIN]	94	136	85	77	80	80	9	8	39	24	34	24
P49410	Elongation factor Tu, mitochondrial OS=Bos taurus GN=TUFM PE=1 SV=1 - [EFTU_BOVIN]	2	0	3	1	1	1	1	1	5	6	2	5
Q2KJA1	Endophilin-A2 OS=Bos taurus GN=SH3GL1 PE=2 SV=1 - [SH3G1_BOVIN]	5	0	0	5	5	4	0	0	0	1	0	0
P81623	Endoplasmic reticulum resident protein 29 OS=Bos taurus GN=ERP29 PE=1 SV=2 - [ERP29_BOVIN]	8	6	6	11	5	8	0	0	1	4	5	3
Q3T0L2	Endoplasmic reticulum resident protein 44 OS=Bos taurus GN=ERP44 PE=2 SV=1 - [ERP44_BOVIN]	3	4	5	3	0	1	5	9	8	17	12	6
Q969X5	Endoplasmic reticulum-Golgi intermediate compartment protein 1 OS=Homo sapiens GN=ERGIC1 PE=1 SV=1 - [ERGI1_HUMAN]	3	7	4	3	2	2	0	0	0	0	0	0
Q95M18	Endoplasmin OS=Bos taurus GN=HSP90B1 PE=2 SV=1 - [ENPL_BOVIN]	28	36	29	32	40	28	27	17	32	40	26	30
Q92556	Engulfment and cell motility protein 1 OS=Homo sapiens GN=ELMO1 PE=1 SV=2 - [ELMO1_HUMAN]	0	0	0	0	0	0	0	1	11	8	7	4
A4FUD6	Engulfment and cell motility protein 2 OS=Bos taurus GN=ELMO2 PE=2 SV=1 - [ELMO2_BOVIN]	0	0	0	0	0	0	0	0	4	3	3	2
Q3T0L5	Epithelial cell adhesion molecule OS=Bos taurus GN=EPCAM PE=2 SV=1 - [EPCAM_BOVIN]	4	4	4	2	1	1	0	0	0	0	0	0
P79381	Epoxide hydrolase 1 OS=Sus scrofa GN=EPHX1 PE=2 SV=1 - [HYEP_PIG]	14	14	15	19	16	19	1	0	0	0	0	0
Q15006	ER membrane protein complex subunit 2 OS=Homo sapiens GN=EMC2 PE=1 SV=1 - [EMC2_HUMAN]	1	0	1	2	1	1	0	2	1	0	0	1
Q1RMU4	Erlin-2 OS=Bos taurus GN=ERLIN2 PE=2 SV=1 - [ERLN2_BOVIN]	3	2	4	0	1	1	0	0	0	0	0	0
P27105	Erythrocyte band 7 integral membrane protein OS=Homo sapiens GN=STOM PE=1 SV=3 - [STOM_HUMAN]	155	201	140	179	229	148	170	148	105	124	60	58
Q2HJH3	Ester hydrolase C11orf54 homolog OS=Bos taurus PE=2 SV=1 - [CK054_BOVIN]	1	3	2	1	0	1	0	0	0	0	0	0
O70503	Estradiol 17-beta-dehydrogenase 12 OS=Mus musculus GN=Hsd17b12 PE=2 SV=1 - [DHB12_MOUSE]	3	3	3	1	0	1	0	0	3	0	3	3
Q2HJD5	Ethylmalonyl-CoA decarboxylase OS=Bos taurus GN=ECHDC1 PE=2 SV=1 - [ECHD1_BOVIN]	2	5	0	2	2	3	0	0	0	0	0	0
P29562	Eukaryotic initiation factor 4A-I (Fragment) OS=Oryctolagus cuniculus GN=EIF4A1 PE=1 SV=2 - [IF4A1_RABIT]	14	31	12	10	14	9	9	10	22	13	21	18
Q3SZ65	Eukaryotic initiation factor 4A-II OS=Bos taurus GN=EIF4A2 PE=2 SV=1 - [IF4A2_BOVIN]	8	17	9	11	13	13	5	8	16	0	12	0
P38919	Eukaryotic initiation factor 4A-III OS=Homo sapiens GN=EIF4A3 PE=1 SV=4 - [IF4A3_HUMAN]	0	0	0	0	0	0	2	1	4	4	8	8
Q0VCX5	Eukaryotic peptide chain release factor subunit 1 OS=Bos taurus GN=ETF1 PE=2 SV=3 - [ERF1_BOVIN]	0	2	0	0	1	0	0	0	4	0	0	0
O60739	Eukaryotic translation initiation factor 1b OS=Homo sapiens GN=EIF1B PE=1 SV=2 - [EIF1B_HUMAN]	3	0	3	2	3	5	0	0	0	0	0	0
P68102	Eukaryotic translation initiation factor 2 subunit 1 OS=Bos taurus GN=EIF2S1 PE=2 SV=2 - [IF2A_BOVIN]	6	4	2	3	3	1	0	0	8	3	2	2
Q2KHU8	Eukaryotic translation initiation factor 2 subunit 3 OS=Bos taurus GN=EIF2S3 PE=2 SV=1 - [IF2G_BOVIN]	8	8	5	6	7	5	1	2	10	4	3	2
Q14152	Eukaryotic translation initiation factor 3 subunit A OS=Homo sapiens GN=EIF3A PE=1 SV=1 - [EIF3A_HUMAN]	4	8	3	5	6	5	1	0	1	3	1	0
A7MB16	Eukaryotic translation initiation factor 3 subunit B OS=Bos taurus GN=EIF3B PE=2 SV=1 - [EIF3B_BOVIN]	5	7	4	3	2	3	0	1	1	3	3	1
Q3SYW6	Eukaryotic translation initiation factor 3 subunit C OS=Bos taurus GN=EIF3C PE=2 SV=1 - [EIF3C_BOVIN]	1	5	3	7	7	11	0	2	2	2	0	0
O15371	Eukaryotic translation initiation factor 3 subunit D OS=Homo sapiens GN=EIF3D PE=1 SV=1 - [EIF3D_HUMAN]	9	11	6	0	0	0	0	0	1	3	0	4
P60228	Eukaryotic translation initiation factor 3 subunit E OS=Homo sapiens GN=EIF3E PE=1 SV=1 - [EIF3E_HUMAN]	4	9	3	1	2	3	0	0	0	0	0	0
O00303	Eukaryotic translation initiation factor 3 subunit F OS=Homo sapiens GN=EIF3F PE=1 SV=1 - [EIF3F_HUMAN]	6	6	3	4	2	5	0	0	4	1	1	0
Q5E966	Eukaryotic translation initiation factor 3 subunit I OS=Bos taurus GN=EIF3I PE=2 SV=1 - [EIF3I_BOVIN]	2	3	3	4	5	5	0	0	0	3	0	0
Q3T0V3	Eukaryotic translation initiation factor 3 subunit K OS=Bos taurus GN=EIF3K PE=2 SV=1 - [EIF3K_BOVIN]	2	2	1	1	2	2	0	1	1	1	0	0
A5A6M4	Eukaryotic translation initiation factor 3 subunit L OS=Pan troglodytes GN=EIF3L PE=2 SV=1 - [EIF3L_PANTR]	7	4	5	0	0	1	1	0	0	1	0	0
Q04637	Eukaryotic translation initiation factor 4 gamma 1 OS=Homo sapiens GN=EIF4G1 PE=1 SV=4 - [IF4G1_HUMAN]	5	4	3	4	5	6	0	0	0	0	0	0
Q62448	Eukaryotic translation initiation factor 4 gamma 2 OS=Mus musculus GN=Eif4g2 PE=1 SV=2 - [IF4G2_MOUSE]	1	1	0	1	1	2	1	3	1	0	1	0
Q5RBR8	Eukaryotic translation initiation factor 4H OS=Pongo abelii GN=EIF4H PE=2 SV=1 - [IF4H_PONAB]	2	0	1	3	4	3	0	1	0	0	0	1
P10160	Eukaryotic translation initiation factor 5A-1 OS=Oryctolagus cuniculus GN=EIF5A PE=1 SV=2 - [IF5A1_RABIT]	18	12	17	12	14	14	4	3	7	6	0	5
B2GUV7	Eukaryotic translation initiation factor 5B OS=Rattus norvegicus GN=Eif5b PE=1 SV=1 - [IF2P_RAT]	1	2	2	2	0	0	0	0	0	0	0	2
Q9TU47	Eukaryotic translation initiation factor 6 OS=Bos taurus GN=EIF6 PE=2 SV=2 - [IF6_BOVIN]	5	4	1	2	2	4	0	0	0	3	0	0
Q95135	Excitatory amino acid transporter 3 OS=Bos taurus GN=SLC1A1 PE=2 SV=1 - [EAA3_BOVIN]	34	64	33	26	19	25	16	16	6	10	40	34
A5D785	Exportin-2 OS=Bos taurus GN=CSE1L PE=2 SV=1 - [XPO2_BOVIN]	1	0	0	0	0	0	1	1	2	3	0	0
P31976	Ezrin OS=Bos taurus GN=EZR PE=1 SV=2 - [EZRI_BOVIN]	12	35	15	10	19	15	19	27	31	39	20	26
Q920B9	FACT complex subunit SPT16 OS=Mus musculus GN=Supt16h PE=1 SV=2 - [SP16H_MOUSE]	0	0	0	0	0	0	2	3	1	1	2	1
A4FUA8	F-actin-capping protein subunit alpha-1 OS=Bos taurus GN=CAPZA1 PE=2 SV=1 - [CAZA1_BOVIN]	5	5	5	0	1	0	19	15	20	18	25	23
Q5R507	F-actin-capping protein subunit beta OS=Pongo abelii GN=CAPZB PE=2 SV=2 - [CAPZB_PONAB]	3	8	1	3	5	5	21	18	19	16	22	21
Q32PX7	Far upstream element-binding protein 1 OS=Rattus norvegicus GN=Fubp1 PE=1 SV=1 - [FUBP1_RAT]	0	0	0	0	0	0	1	1	1	0	0	2
Q2HJD0	FAS-associated factor 2 OS=Bos taurus GN=FAF2 PE=2 SV=1 - [FAF2_BOVIN]	35	38	37	16	14	15	5	6	1	6	10	8
Q71SP7	Fatty acid synthase OS=Bos taurus GN=FASN PE=2 SV=1 - [FAS_BOVIN]	311	537	279	408	348	405	21	37	105	133	66	60
P55052	Fatty acid-binding protein, epidermal OS=Bos taurus GN=FABP5 PE=1 SV=4 - [FABP5_BOVIN]	0	0	0	0	0	0	3	3	4	4	4	4
Q4TZH2	Fatty acid-binding protein, heart OS=Bos mutus grunniens GN=FABP3 PE=3 SV=3 - [FABPH_BOSMU]	59	119	54	171	163	193	7	7	18	26	17	18
P47740	Fatty aldehyde dehydrogenase OS=Mus musculus GN=Aldh3a2 PE=2 SV=2 - [AL3A2_MOUSE]	2	2	3	0	0	0	0	0	0	0	0	0
Q58DG6	F-box/LRR-repeat protein 20 OS=Bos taurus GN=FBXL20 PE=2 SV=2 - [FXL20_BOVIN]	3	2	3	5	3	4	0	0	0	0	0	0
Q32LP0	Fermitin family homolog 3 OS=Bos taurus GN=FERMT3 PE=2 SV=1 - [URP2_BOVIN]	0	0	0	0	0	0	32	30	27	31	34	37
P18685	Ferritin heavy chain OS=Ovis aries GN=FTH1 PE=1 SV=3 - [FRIH_SHEEP]	3	2	2	1	1	0	0	0	0	0	0	0
P02672	Fibrinogen alpha chain OS=Bos taurus GN=FGA PE=1 SV=5 - [FIBA_BOVIN]	34	0	39	29	38	32	6	3	12	20	22	21
P02676	Fibrinogen beta chain OS=Bos taurus GN=FGB PE=1 SV=2 - [FIBB_BOVIN]	89	5	78	202	254	204	46	55	25	36	29	35
P14480	Fibrinogen beta chain OS=Rattus norvegicus GN=Fgb PE=1 SV=4 - [FIBB_RAT]	30	0	31	58	66	63	37	39	8	23	8	11
P12799	Fibrinogen gamma-B chain OS=Bos taurus GN=FGG PE=1 SV=1 - [FIBG_BOVIN]	37	3	47	83	84	95	9	6	12	19	18	19
P07589	Fibronectin OS=Bos taurus GN=FN1 PE=1 SV=4 - [FINC_BOVIN]	28	6	31	18	32	18	0	0	0	0	0	0
P21333	Filamin-A OS=Homo sapiens GN=FLNA PE=1 SV=4 - [FLNA_HUMAN]	0	0	0	0	0	0	84	117	133	141	128	119
O75369	Filamin-B OS=Homo sapiens GN=FLNB PE=1 SV=2 - [FLNB_HUMAN]	0	6	7	1	0	0	4	4	0	0	0	0
C8BKD0	Flap endonuclease 1 OS=Ovis aries GN=FEN1 PE=2 SV=1 - [FEN1_SHEEP]	0	0	0	0	0	0	1	2	2	0	1	0
P52556	Flavin reductase (NADPH) OS=Bos taurus GN=BLVRB PE=1 SV=2 - [BLVRB_BOVIN]	4	0	3	0	2	1	1	2	2	1	1	0
Q08DN8	Flotillin-1 OS=Bos taurus GN=FLOT1 PE=2 SV=1 - [FLOT1_BOVIN]	7	3	5	6	5	5	8	8	9	6	9	15
A6QLR4	Flotillin-2 OS=Bos taurus GN=FLOT2 PE=2 SV=1 - [FLOT2_BOVIN]	4	1	5	0	3	0	3	7	8	4	10	11
P02702	Folate receptor alpha OS=Bos taurus GN=FOLR1 PE=1 SV=3 - [FOLR1_BOVIN]	9	23	9	26	57	22	9	10	8	7	22	16
P41439	Folate receptor gamma OS=Homo sapiens GN=FOLR3 PE=1 SV=1 - [FOLR3_HUMAN]	7	19	5	7	23	9	4	0	5	6	0	0
O95466	Formin-like protein 1 OS=Homo sapiens GN=FMNL1 PE=1 SV=3 - [FMNL_HUMAN]	0	0	0	0	0	0	0	4	3	5	3	0
Q6ZPF4	Formin-like protein 3 OS=Mus musculus GN=Fmnl3 PE=1 SV=2 - [FMNL3_MOUSE]	0	0	0	0	0	0	0	0	0	3	1	2
P05065	Fructose-bisphosphate aldolase A OS=Rattus norvegicus GN=Aldoa PE=1 SV=2 - [ALDOA_RAT]	26	26	21	14	13	15	27	44	73	68	69	59
P10173	Fumarate hydratase, mitochondrial OS=Sus scrofa GN=FH PE=1 SV=1 - [FUMH_PIG]	0	0	0	0	0	0	1	0	3	4	0	1
P47845	Galectin-3 OS=Oryctolagus cuniculus GN=LGALS3 PE=2 SV=2 - [LEG3_RABIT]	0	0	0	0	0	0	2	2	5	0	0	0
Q8BVF7	Gamma-secretase subunit APH-1A OS=Mus musculus GN=Aph1a PE=2 SV=2 - [APH1A_MOUSE]	2	0	2	3	2	2	0	0	0	0	0	0
P81127	Gamma-soluble NSF attachment protein OS=Bos taurus GN=NAPG PE=1 SV=3 - [SNAG_BOVIN]	19	9	18	14	15	14	0	5	1	1	4	4
P18246	Gap junction alpha-1 protein OS=Bos taurus GN=GJA1 PE=2 SV=2 - [CXA1_BOVIN]	3	0	3	0	0	0	0	0	0	0	0	0
Q3SX14	Gelsolin OS=Bos taurus GN=GSN PE=2 SV=1 - [GELS_BOVIN]	46	77	49	33	39	36	66	87	76	112	88	82
P41541	General vesicular transport factor p115 OS=Bos taurus GN=USO1 PE=1 SV=1 - [USO1_BOVIN]	4	7	3	2	0	0	0	0	1	0	1	1
Q56JZ9	Glia maturation factor gamma OS=Bos taurus GN=GMFG PE=2 SV=1 - [GMFG_BOVIN]	0	0	0	0	0	0	3	6	11	9	7	6
Q7YS37	Glucose-6-phosphate 1-dehydrogenase OS=Bos indicus GN=G6PD PE=2 SV=3 - [G6PD_BOSIN]	2	0	1	1	1	2	1	2	0	2	10	5
Q3ZBD7	Glucose-6-phosphate isomerase OS=Bos taurus GN=GPI PE=2 SV=4 - [G6PI_BOVIN]	0	0	0	0	0	0	0	3	12	9	12	6
Q28034	Glucosidase 2 subunit beta OS=Bos taurus GN=PRKCSH PE=2 SV=1 - [GLU2B_BOVIN]	2	0	0	1	2	2	2	1	1	2	3	2
P15103	Glutamine synthetase OS=Bos taurus GN=GLUL PE=2 SV=4 - [GLNA_BOVIN]	4	9	2	1	7	1	0	0	0	0	0	0
P47856	Glutamine--fructose-6-phosphate aminotransferase [isomerizing] 1 OS=Mus musculus GN=Gfpt1 PE=1 SV=3 - [GFPT1_MOUSE]	19	40	17	13	15	0	0	0	1	3	0	2
Q3MHH4	Glutamine--tRNA ligase OS=Bos taurus GN=QARS PE=2 SV=1 - [SYQ_BOVIN]	7	0	3	3	3	3	1	2	1	1	0	0
Q58DA7	Glutaredoxin-3 OS=Bos taurus GN=GLRX3 PE=2 SV=1 - [GLRX3_BOVIN]	2	0	3	0	0	0	0	0	0	1	0	0
P00435	Glutathione peroxidase 1 OS=Bos taurus GN=GPX1 PE=1 SV=3 - [GPX1_BOVIN]	4	3	4	0	0	0	8	6	10	9	12	11
P22352	Glutathione peroxidase 3 OS=Homo sapiens GN=GPX3 PE=1 SV=2 - [GPX3_HUMAN]	0	5	0	0	0	0	0	0	3	1	0	2
P00390	Glutathione reductase, mitochondrial OS=Homo sapiens GN=GSR PE=1 SV=2 - [GSHR_HUMAN]	0	0	2	0	0	0	0	0	5	4	0	7
P28801	Glutathione S-transferase P OS=Bos taurus GN=GSTP1 PE=1 SV=2 - [GSTP1_BOVIN]	5	26	7	8	14	12	0	0	0	0	13	20
P10096	Glyceraldehyde-3-phosphate dehydrogenase OS=Bos taurus GN=GAPDH PE=1 SV=4 - [G3P_BOVIN]	12	19	10	35	33	33	86	73	50	50	90	80
Q0IID9	Glycerol kinase OS=Bos taurus GN=GK PE=2 SV=1 - [GLPK_BOVIN]	6	12	7	6	6	5	0	0	0	0	0	0
Q5GJ77	Glycerol-3-phosphate acyltransferase 1, mitochondrial OS=Bos taurus GN=GPAM PE=2 SV=1 - [GPAT1_BOVIN]	24	13	24	34	48	30	0	1	1	5	3	0
A3FPG8	Glycerol-3-phosphate acyltransferase 4 OS=Bos taurus GN=AGPAT6 PE=3 SV=1 - [GPAT4_BOVIN]	13	23	18	29	31	27	1	3	1	0	2	3
Q5EA88	Glycerol-3-phosphate dehydrogenase [NAD(+)], cytoplasmic OS=Bos taurus GN=GPD1 PE=2 SV=3 - [GPDA_BOVIN]	2	0	0	3	6	4	0	0	0	0	0	0
Q5R5V3	Glycerol-3-phosphate dehydrogenase 1-like protein OS=Pongo abelii GN=GPD1L PE=2 SV=1 - [GPD1L_PONAB]	5	4	5	5	0	7	0	0	1	0	0	0
Q5I0G4	Glycine--tRNA ligase (Fragment) OS=Rattus norvegicus GN=Gars PE=1 SV=1 - [SYG_RAT]	2	3	1	0	0	0	0	0	0	0	0	0
Q5MIB5	Glycogen phosphorylase, liver form OS=Ovis aries GN=PYGL PE=2 SV=3 - [PYGL_SHEEP]	0	0	0	0	0	0	12	13	17	15	26	30
P81447	Glycosylation-dependent cell adhesion molecule 1 OS=Capra hircus GN=GLYCAM1 PE=1 SV=2 - [GLCM1_CAPHI]	19	46	21	45	31	50	31	42	14	14	6	4
Q9HC38	Glyoxalase domain-containing protein 4 OS=Homo sapiens GN=GLOD4 PE=1 SV=1 - [GLOD4_HUMAN]	5	4	5	0	3	0	0	0	0	0	0	0
Q9CYL5	Golgi-associated plant pathogenesis-related protein 1 OS=Mus musculus GN=Glipr2 PE=2 SV=3 - [GAPR1_MOUSE]	2	2	1	3	5	4	2	3	2	2	1	2
Q5EA55	Golgin subfamily A member 7 OS=Bos taurus GN=GOLGA7 PE=2 SV=1 - [GOGA7_BOVIN]	6	4	7	2	3	4	0	0	1	0	2	2
Q8VC88	Grancalcin OS=Mus musculus GN=Gca PE=2 SV=1 - [GRAN_MOUSE]	0	0	0	0	0	0	4	9	8	5	9	10
P62993	Growth factor receptor-bound protein 2 OS=Homo sapiens GN=GRB2 PE=1 SV=1 - [GRB2_HUMAN]	1	0	3	1	1	2	1	0	0	0	1	1
Q07983	GTPase KRas OS=Monodelphis domestica GN=KRAS PE=1 SV=1 - [RASK_MONDO]	9	19	12	19	24	24	1	2	0	3	5	4
Q3T054	GTP-binding nuclear protein Ran OS=Bos taurus GN=RAN PE=2 SV=3 - [RAN_BOVIN]	4	6	5	6	6	6	7	6	5	7	1	5
Q56JV3	GTP-binding protein Rheb OS=Bos taurus GN=RHEB PE=2 SV=1 - [RHEB_BOVIN]	7	1	7	1	2	3	1	1	0	0	0	0
Q92963	GTP-binding protein Rit1 OS=Homo sapiens GN=RIT1 PE=1 SV=1 - [RIT1_HUMAN]	6	2	4	3	0	0	0	0	0	0	0	0
Q3T0D7	GTP-binding protein SAR1a OS=Bos taurus GN=SAR1A PE=2 SV=1 - [SAR1A_BOVIN]	12	29	11	48	46	61	4	8	3	7	14	13
Q3T0T7	GTP-binding protein SAR1b OS=Bos taurus GN=SAR1B PE=2 SV=1 - [SAR1B_BOVIN]	20	26	12	28	38	26	5	6	0	3	10	11
P63097	Guanine nucleotide-binding protein G(i) subunit alpha-1 OS=Bos taurus GN=GNAI1 PE=2 SV=2 - [GNAI1_BOVIN]	37	0	38	52	65	52	23	19	11	24	26	23
P04899	Guanine nucleotide-binding protein G(i) subunit alpha-2 OS=Homo sapiens GN=GNAI2 PE=1 SV=3 - [GNAI2_HUMAN]	58	86	51	68	69	64	49	44	21	31	46	41
P50151	Guanine nucleotide-binding protein G(I)/G(S)/G(O) subunit gamma-10 OS=Homo sapiens GN=GNG10 PE=1 SV=1 - [GBG10_HUMAN]	3	3	2	2	0	1	0	0	0	0	0	0
Q28024	Guanine nucleotide-binding protein G(I)/G(S)/G(O) subunit gamma-12 OS=Bos taurus GN=GNG12 PE=1 SV=2 - [GBG12_BOVIN]	51	39	49	23	23	23	0	2	3	6	2	2
P63212	Guanine nucleotide-binding protein G(I)/G(S)/G(O) subunit gamma-2 OS=Bos taurus GN=GNG2 PE=1 SV=2 - [GBG2_BOVIN]	2	6	0	0	0	0	0	0	1	1	0	0
P30671	Guanine nucleotide-binding protein G(I)/G(S)/G(O) subunit gamma-7 OS=Bos taurus GN=GNG7 PE=1 SV=1 - [GBG7_BOVIN]	3	5	4	4	1	6	0	0	0	0	0	0
P62871	Guanine nucleotide-binding protein G(I)/G(S)/G(T) subunit beta-1 OS=Bos taurus GN=GNB1 PE=1 SV=3 - [GBB1_BOVIN]	142	173	150	99	104	110	29	37	49	84	45	28
P11017	Guanine nucleotide-binding protein G(I)/G(S)/G(T) subunit beta-2 OS=Bos taurus GN=GNB2 PE=2 SV=3 - [GBB2_BOVIN]	69	52	61	54	78	62	35	31	44	47	27	20
P38403	Guanine nucleotide-binding protein G(k) subunit alpha OS=Cavia porcellus GN=GNAI3 PE=2 SV=3 - [GNAI3_CAVPO]	46	69	40	55	68	50	26	21	17	26	28	0
P08239	Guanine nucleotide-binding protein G(o) subunit alpha OS=Bos taurus GN=GNAO1 PE=1 SV=4 - [GNAO_BOVIN]	11	43	14	21	16	19	13	12	10	0	17	16
Q28294	Guanine nucleotide-binding protein G(q) subunit alpha OS=Canis familiaris GN=GNAQ PE=2 SV=2 - [GNAQ_CANFA]	12	16	16	28	37	27	6	7	2	6	6	9
P04896	Guanine nucleotide-binding protein G(s) subunit alpha isoforms short OS=Bos taurus GN=GNAS PE=1 SV=1 - [GNAS2_BOVIN]	38	48	33	44	54	40	12	13	10	18	14	16
P29797	Guanine nucleotide-binding protein G(s) subunit alpha OS=Sus scrofa GN=GNAS PE=2 SV=1 - [GNAS_PIG]	29	0	21	0	0	0	12	13	10	0	0	0
P38409	Guanine nucleotide-binding protein subunit alpha-11 OS=Bos taurus GN=GNA11 PE=2 SV=2 - [GNA11_BOVIN]	10	12	9	25	35	30	5	6	4	7	8	9
Q03113	Guanine nucleotide-binding protein subunit alpha-12 OS=Homo sapiens GN=GNA12 PE=1 SV=4 - [GNA12_HUMAN]	6	0	0	13	0	0	0	0	0	0	0	0
Q14344	Guanine nucleotide-binding protein subunit alpha-13 OS=Homo sapiens GN=GNA13 PE=1 SV=2 - [GNA13_HUMAN]	13	23	18	22	31	20	8	7	7	12	15	16
P63243	Guanine nucleotide-binding protein subunit beta-2-like 1 OS=Bos taurus GN=GNB2L1 PE=2 SV=3 - [GBLP_BOVIN]	5	18	7	10	7	7	2	3	14	8	7	5
B6E141	Haptoglobin OS=Capra ibex GN=HP PE=2 SV=1 - [HPT_CAPIB]	0	0	0	0	0	0	34	27	37	38	25	26
Q2KHZ2	HBS1-like protein OS=Bos taurus GN=HBS1L PE=2 SV=1 - [HBS1L_BOVIN]	3	2	1	1	1	0	0	0	0	0	0	0
Q61696	Heat shock 70 kDa protein 1A OS=Mus musculus GN=Hspa1a PE=1 SV=2 - [HS71A_MOUSE]	0	0	0	0	76	70	0	23	0	47	0	17
Q4U0F3	Heat shock 70 kDa protein 1B OS=Bos mutus grunniens GN=HSPA1B PE=2 SV=1 - [HS71B_BOSMU]	51	33	45	64	69	64	13	11	29	54	0	0
P34932	Heat shock 70 kDa protein 4 OS=Homo sapiens GN=HSPA4 PE=1 SV=4 - [HSP74_HUMAN]	7	4	6	2	1	5	0	0	3	1	0	0
A2Q0Z1	Heat shock cognate 71 kDa protein OS=Equus caballus GN=HSPA8 PE=2 SV=1 - [HSP7C_HORSE]	171	163	161	224	225	226	71	79	89	143	82	89
Q0IIM3	Heat shock protein 105 kDa OS=Bos taurus GN=HSPH1 PE=2 SV=1 - [HS105_BOVIN]	0	2	4	1	1	2	0	0	0	0	0	0
Q3T149	Heat shock protein beta-1 OS=Bos taurus GN=HSPB1 PE=2 SV=1 - [HSPB1_BOVIN]	11	20	8	8	8	8	61	56	78	97	58	44
Q76LV2	Heat shock protein HSP 90-alpha OS=Bos taurus GN=HSP90AA1 PE=2 SV=3 - [HS90A_BOVIN]	74	124	62	93	107	89	36	47	68	72	58	59
Q76LV1	Heat shock protein HSP 90-beta OS=Bos taurus GN=HSP90AB1 PE=2 SV=3 - [HS90B_BOVIN]	70	123	60	98	120	100	26	29	41	52	0	0
Q96JZ2	Hematopoietic SH2 domain-containing protein OS=Homo sapiens GN=HSH2D PE=1 SV=1 - [HSH2D_HUMAN]	0	0	0	0	0	0	0	0	1	0	0	0
Q148C9	Heme-binding protein 1 OS=Bos taurus GN=HEBP1 PE=2 SV=1 - [HEBP1_BOVIN]	3	1	5	5	5	4	0	0	3	3	0	0
Q08DU9	Heterochromatin protein 1-binding protein 3 OS=Bos taurus GN=HP1BP3 PE=2 SV=1 - [HP1B3_BOVIN]	0	0	0	0	0	0	1	0	0	1	3	6
Q99020	Heterogeneous nuclear ribonucleoprotein A/B OS=Mus musculus GN=Hnrnpab PE=1 SV=1 - [ROAA_MOUSE]	0	0	0	0	0	0	0	1	4	3	3	2
P04256	Heterogeneous nuclear ribonucleoprotein A1 OS=Rattus norvegicus GN=Hnrnpa1 PE=1 SV=3 - [ROA1_RAT]	0	0	0	0	0	0	7	0	8	0	8	5
P51991	Heterogeneous nuclear ribonucleoprotein A3 OS=Homo sapiens GN=HNRNPA3 PE=1 SV=2 - [ROA3_HUMAN]	0	0	0	0	0	0	9	5	4	5	6	7
O77768	Heterogeneous nuclear ribonucleoprotein C OS=Oryctolagus cuniculus GN=HNRNPC PE=2 SV=1 - [HNRPC_RABIT]	0	0	0	0	0	0	0	3	1	3	0	1
Q14103	Heterogeneous nuclear ribonucleoprotein D0 OS=Homo sapiens GN=HNRNPD PE=1 SV=1 - [HNRPD_HUMAN]	0	0	0	0	0	0	1	2	4	4	2	3
Q5E9J1	Heterogeneous nuclear ribonucleoprotein F OS=Bos taurus GN=HNRNPF PE=2 SV=3 - [HNRPF_BOVIN]	0	0	0	0	0	0	3	7	16	20	20	13
O35737	Heterogeneous nuclear ribonucleoprotein H OS=Mus musculus GN=Hnrnph1 PE=1 SV=3 - [HNRH1_MOUSE]	0	0	0	0	2	1	15	14	16	21	25	17
Q3SZF3	Heterogeneous nuclear ribonucleoprotein H2 OS=Bos taurus GN=HNRNPH2 PE=2 SV=1 - [HNRH2_BOVIN]	0	0	0	0	2	1	0	0	0	0	10	12
P31942	Heterogeneous nuclear ribonucleoprotein H3 OS=Homo sapiens GN=HNRNPH3 PE=1 SV=2 - [HNRH3_HUMAN]	0	0	0	0	0	0	0	2	3	9	3	6
Q3T0D0	Heterogeneous nuclear ribonucleoprotein K OS=Bos taurus GN=HNRNPK PE=2 SV=1 - [HNRPK_BOVIN]	4	3	4	4	4	3	14	15	23	13	16	16
P14866	Heterogeneous nuclear ribonucleoprotein L OS=Homo sapiens GN=HNRNPL PE=1 SV=2 - [HNRPL_HUMAN]	0	0	0	0	0	0	2	4	2	8	6	3
P52272	Heterogeneous nuclear ribonucleoprotein M OS=Homo sapiens GN=HNRNPM PE=1 SV=3 - [HNRPM_HUMAN]	0	0	0	0	0	0	19	13	26	21	23	21
O60506	Heterogeneous nuclear ribonucleoprotein Q OS=Homo sapiens GN=SYNCRIP PE=1 SV=2 - [HNRPQ_HUMAN]	6	11	10	5	5	3	0	0	3	2	0	0
O43390	Heterogeneous nuclear ribonucleoprotein R OS=Homo sapiens GN=HNRNPR PE=1 SV=1 - [HNRPR_HUMAN]	0	0	0	4	3	3	0	0	3	2	0	0
Q00839	Heterogeneous nuclear ribonucleoprotein U OS=Homo sapiens GN=HNRNPU PE=1 SV=6 - [HNRPU_HUMAN]	0	0	0	0	0	0	15	15	7	20	23	17
Q9BUJ2	Heterogeneous nuclear ribonucleoprotein U-like protein 1 OS=Homo sapiens GN=HNRNPUL1 PE=1 SV=2 - [HNRL1_HUMAN]	0	0	0	0	0	0	1	0	3	0	2	2
Q00PI9	Heterogeneous nuclear ribonucleoprotein U-like protein 2 OS=Mus musculus GN=Hnrnpul2 PE=1 SV=2 - [HNRL2_MOUSE]	0	0	0	0	0	0	4	0	5	5	5	0
A7VJC2	Heterogeneous nuclear ribonucleoproteins A2/B1 OS=Rattus norvegicus GN=Hnrnpa2b1 PE=1 SV=1 - [ROA2_RAT]	0	0	0	0	0	0	20	13	14	11	15	12
P19367	Hexokinase-1 OS=Homo sapiens GN=HK1 PE=1 SV=3 - [HXK1_HUMAN]	0	0	0	0	0	0	3	0	1	3	7	7
P52790	Hexokinase-3 OS=Homo sapiens GN=HK3 PE=1 SV=2 - [HXK3_HUMAN]	0	0	0	0	0	0	9	10	17	12	13	13
Q9JK41	High affinity copper uptake protein 1 OS=Rattus norvegicus GN=Slc31a1 PE=2 SV=1 - [COPT1_RAT]	7	7	4	10	4	10	1	0	0	0	0	0
Q9BDR7	High affinity immunoglobulin epsilon receptor subunit gamma OS=Bos taurus GN=FCER1G PE=3 SV=1 - [FCERG_BOVIN]	0	0	0	0	0	0	2	3	1	2	2	3
P07156	High mobility group protein B1 (Fragment) OS=Cricetulus griseus GN=HMGB1 PE=1 SV=1 - [HMGB1_CRIGR]	0	0	0	0	0	0	9	10	5	7	9	12
P40673	High mobility group protein B2 OS=Bos taurus GN=HMGB2 PE=1 SV=3 - [HMGB2_BOVIN]	0	0	0	0	0	0	13	6	8	3	18	11
P17095	High mobility group protein HMG-I/HMG-Y OS=Mus musculus GN=Hmga1 PE=1 SV=4 - [HMGA1_MOUSE]	0	0	0	0	0	0	1	1	1	3	1	1
P29105	Hippocalcin-like protein 1 OS=Bos taurus GN=HPCAL1 PE=1 SV=4 - [HPCL1_BOVIN]	0	0	0	0	0	0	0	0	3	2	5	6
Q2KI84	Histidine--tRNA ligase, cytoplasmic OS=Bos taurus GN=HARS PE=2 SV=1 - [SYHC_BOVIN]	1	1	2	0	0	0	2	1	1	0	0	0
P02252	Histone H1.4 OS=Oryctolagus cuniculus GN=HIST1H1E PE=1 SV=2 - [H14_RABIT]	5	2	5	6	6	7	49	44	40	66	65	59
P16401	Histone H1.5 OS=Homo sapiens GN=HIST1H1B PE=1 SV=3 - [H15_HUMAN]	2	2	2	0	2	0	39	50	42	44	50	60
Q92522	Histone H1x OS=Homo sapiens GN=H1FX PE=1 SV=1 - [H1X_HUMAN]	0	0	0	0	0	0	5	7	8	14	5	6
Q93077	Histone H2A type 1-C OS=Homo sapiens GN=HIST1H2AC PE=1 SV=3 - [H2A1C_HUMAN]	0	10	0	13	0	13	22	42	158	0	62	47
Q96KK5	Histone H2A type 1-H OS=Homo sapiens GN=HIST1H2AH PE=1 SV=3 - [H2A1H_HUMAN]	13	10	16	13	0	13	56	63	80	212	80	53
Q6FI13	Histone H2A type 2-A OS=Homo sapiens GN=HIST2H2AA3 PE=1 SV=3 - [H2A2A_HUMAN]	13	10	16	12	26	11	56	63	160	212	78	50
P0C0S4	Histone H2A.Z OS=Bos taurus GN=H2AFZ PE=1 SV=2 - [H2AZ_BOVIN]	0	0	0	0	0	10	36	37	155	160	30	31
Q00715	Histone H2B type 1 OS=Rattus norvegicus PE=1 SV=2 - [H2B1_RAT]	7	5	7	25	16	19	175	94	177	179	265	0
P58876	Histone H2B type 1-D OS=Homo sapiens GN=HIST1H2BD PE=1 SV=2 - [H2B1D_HUMAN]	7	5	7	25	16	19	177	94	177	179	266	229
P84227	Histone H3.2 OS=Bos taurus PE=1 SV=2 - [H32_BOVIN]	1	0	3	11	20	24	277	280	68	154	20	27
P62803	Histone H4 OS=Bos taurus PE=1 SV=2 - [H4_BOVIN]	19	9	22	24	37	23	376	409	393	456	218	215
P17693	HLA class I histocompatibility antigen, alpha chain G OS=Homo sapiens GN=HLA-G PE=1 SV=1 - [HLAG_HUMAN]	2	0	0	0	4	0	0	0	0	5	0	0
P53816	HRAS-like suppressor 3 OS=Homo sapiens GN=PLA2G16 PE=1 SV=2 - [HRSL3_HUMAN]	2	2	2	2	2	0	0	0	0	0	0	0
P50502	Hsc70-interacting protein OS=Homo sapiens GN=ST13 PE=1 SV=2 - [F10A1_HUMAN]	9	9	10	9	9	8	3	3	3	6	3	3
Q5EAC6	Hsp90 co-chaperone Cdc37 OS=Bos taurus GN=CDC37 PE=2 SV=1 - [CDC37_BOVIN]	5	6	7	3	2	4	2	1	5	2	0	0
Q64531	Hypoxanthine-guanine phosphoribosyltransferase (Fragment) OS=Mus spretus GN=Hprt1 PE=1 SV=3 - [HPRT_MUSSP]	3	3	0	2	7	0	1	0	2	3	3	3
Q60432	Hypoxia up-regulated protein 1 OS=Cricetulus griseus GN=HYOU1 PE=2 SV=1 - [HYOU1_CRIGR]	0	2	0	0	0	0	0	0	4	5	0	3
Q14974	Importin subunit beta-1 OS=Homo sapiens GN=KPNB1 PE=1 SV=2 - [IMB1_HUMAN]	5	12	6	2	3	3	2	2	6	4	6	7
Q8BKC5	Importin-5 OS=Mus musculus GN=Ipo5 PE=1 SV=3 - [IPO5_MOUSE]	0	2	2	1	0	1	0	0	0	3	0	0
P37980	Inorganic pyrophosphatase OS=Bos taurus GN=PPA1 PE=1 SV=2 - [IPYR_BOVIN]	9	12	7	14	17	17	0	0	1	3	3	2
Q3SWY3	Inosine-5'-monophosphate dehydrogenase 2 OS=Bos taurus GN=IMPDH2 PE=2 SV=1 - [IMDH2_BOVIN]	3	2	0	0	0	0	0	0	6	3	2	3
A7MB64	Inositol 1,4,5-trisphosphate receptor-interacting protein OS=Bos taurus GN=ITPRIP PE=2 SV=1 - [IPRI_BOVIN]	0	0	0	0	0	0	2	0	2	1	1	1
P11215	Integrin alpha-M OS=Homo sapiens GN=ITGAM PE=1 SV=2 - [ITAM_HUMAN]	0	0	0	0	0	0	2	0	3	2	3	2
Q5VI41	Integrin beta-2 OS=Capra hircus GN=ITGB2 PE=2 SV=1 - [ITB2_CAPHI]	0	0	0	0	0	0	127	149	80	77	102	84
Q0VCM5	Inter-alpha-trypsin inhibitor heavy chain H1 OS=Bos taurus GN=ITIH1 PE=2 SV=1 - [ITIH1_BOVIN]	0	0	0	0	0	0	3	0	6	16	0	4
Q28125	Intercellular adhesion molecule 3 OS=Bos taurus GN=ICAM3 PE=2 SV=1 - [ICAM3_BOVIN]	0	0	0	0	0	0	4	5	3	0	6	6
P36925	Interleukin-8 OS=Ovis aries GN=IL8 PE=3 SV=1 - [IL8_SHEEP]	0	0	0	0	0	0	2	2	2	1	0	0
Q6XUZ5	Isocitrate dehydrogenase [NADP] cytoplasmic OS=Ovis aries GN=IDH1 PE=2 SV=1 - [IDHC_SHEEP]	0	203	50	48	73	54	3	3	10	19	9	6
P02669	Kappa-casein OS=Ovis aries GN=CSN3 PE=1 SV=2 - [CASK_SHEEP]	101	145	83	117	94	133	33	20	141	125	16	19
P33176	Kinesin-1 heavy chain OS=Homo sapiens GN=KIF5B PE=1 SV=1 - [KINH_HUMAN]	3	1	3	6	4	4	1	0	1	0	0	3
Q95114	Lactadherin OS=Bos taurus GN=MFGE8 PE=1 SV=2 - [MFGM_BOVIN]	783	1642	840	1428	1360	1463	499	470	569	669	413	380
P80025	Lactoperoxidase OS=Bos taurus GN=LPO PE=1 SV=1 - [PERL_BOVIN]	0	2	0	0	0	0	2	0	4	2	0	2
Q29477	Lactotransferrin OS=Capra hircus GN=LTF PE=1 SV=1 - [TRFL_CAPHI]	78	3	90	47	53	48	946	857	1086	1306	1023	820
Q62733	Lamina-associated polypeptide 2, isoform beta OS=Rattus norvegicus GN=Tmpo PE=1 SV=3 - [LAP2_RAT]	0	0	0	0	0	0	1	1	2	1	0	1
Q14739	Lamin-B receptor OS=Homo sapiens GN=LBR PE=1 SV=2 - [LBR_HUMAN]	0	0	0	0	0	0	1	4	0	0	28	34
P70615	Lamin-B1 OS=Rattus norvegicus GN=Lmnb1 PE=1 SV=3 - [LMNB1_RAT]	0	0	0	0	0	0	39	51	25	29	42	42
Q03252	Lamin-B2 OS=Homo sapiens GN=LMNB2 PE=1 SV=3 - [LMNB2_HUMAN]	0	0	0	0	0	0	2	0	2	1	0	2
Q9JJK2	LanC-like protein 2 OS=Mus musculus GN=Lancl2 PE=1 SV=1 - [LANC2_MOUSE]	2	3	2	2	3	2	0	1	0	0	0	0
P84466	Lanosterol synthase OS=Bos taurus GN=LSS PE=1 SV=2 - [ERG7_BOVIN]	34	78	35	86	82	74	13	14	5	13	16	15
Q6ZMV7	Leucine-, glutamate- and lysine-rich protein 1 OS=Homo sapiens GN=LEKR1 PE=2 SV=2 - [LEKR1_HUMAN]	0	0	0	0	0	0	0	1	2	1	0	0
Q5VZK9	Leucine-rich repeat-containing protein 16A OS=Homo sapiens GN=LRRC16A PE=1 SV=1 - [LR16A_HUMAN]	4	2	4	0	0	0	0	0	0	0	0	0
Q6F5E8	Leucine-rich repeat-containing protein 16C OS=Homo sapiens GN=RLTPR PE=1 SV=2 - [LR16C_HUMAN]	2	0	2	1	0	0	0	0	0	0	0	0
Q9D1G5	Leucine-rich repeat-containing protein 57 OS=Mus musculus GN=Lrrc57 PE=2 SV=1 - [LRC57_MOUSE]	4	2	6	0	2	1	2	0	0	0	0	1
Q5E9X4	Leucine-rich repeat-containing protein 59 OS=Bos taurus GN=LRRC59 PE=2 SV=1 - [LRC59_BOVIN]	17	29	18	17	8	15	5	8	4	4	6	7
Q1JPB0	Leukocyte elastase inhibitor OS=Bos taurus GN=SERPINB1 PE=2 SV=2 - [ILEU_BOVIN]	0	0	0	0	0	0	4	0	4	4	0	0
Q9GKE8	Leukocyte surface antigen CD47 OS=Sus scrofa GN=CD47 PE=1 SV=1 - [CD47_PIG]	3	5	4	7	7	7	1	2	1	3	2	0
Q3SZH7	Leukotriene A-4 hydrolase OS=Bos taurus GN=LTA4H PE=2 SV=3 - [LKHA4_BOVIN]	7	2	3	2	0	0	0	0	4	6	0	0
Q99N16	Leukotriene-B(4) omega-hydroxylase 2 OS=Mus musculus GN=Cyp4f3 PE=2 SV=2 - [CP4F3_MOUSE]	0	0	0	0	0	0	3	0	0	0	7	6
Q99MZ8	LIM and SH3 domain protein 1 OS=Rattus norvegicus GN=Lasp1 PE=1 SV=1 - [LASP1_RAT]	4	3	3	5	4	4	12	8	3	4	9	8
O88956	Lipid phosphate phosphohydrolase 1 OS=Cavia porcellus GN=PPAP2A PE=2 SV=1 - [LPP1_CAVPO]	3	0	1	3	3	3	0	0	0	0	0	0
P50851	Lipopolysaccharide-responsive and beige-like anchor protein OS=Homo sapiens GN=LRBA PE=1 SV=4 - [LRBA_HUMAN]	4	3	4	2	3	3	0	0	0	0	0	0
P11151	Lipoprotein lipase OS=Bos taurus GN=LPL PE=1 SV=2 - [LIPL_BOVIN]	20	32	26	51	50	49	24	18	34	45	67	71
P19858	L-lactate dehydrogenase A chain OS=Bos taurus GN=LDHA PE=2 SV=2 - [LDHA_BOVIN]	0	0	0	0	0	0	13	8	17	29	12	2
P00336	L-lactate dehydrogenase B chain OS=Sus scrofa GN=LDHB PE=1 SV=3 - [LDHB_PIG]	0	0	1	0	1	0	13	4	13	21	12	8
P33121	Long-chain-fatty-acid--CoA ligase 1 OS=Homo sapiens GN=ACSL1 PE=1 SV=1 - [ACSL1_HUMAN]	66	62	73	91	86	102	4	0	6	16	16	16
O95573	Long-chain-fatty-acid--CoA ligase 3 OS=Homo sapiens GN=ACSL3 PE=1 SV=3 - [ACSL3_HUMAN]	85	105	100	88	93	95	25	23	31	36	36	45
O35547	Long-chain-fatty-acid--CoA ligase 4 OS=Rattus norvegicus GN=Acsl4 PE=2 SV=1 - [ACSL4_RAT]	19	20	19	16	17	17	7	6	0	0	5	10
Q9UKU0	Long-chain-fatty-acid--CoA ligase 6 OS=Homo sapiens GN=ACSL6 PE=2 SV=4 - [ACSL6_HUMAN]	0	0	0	0	0	0	9	6	12	11	12	10
Q0VCW4	L-serine dehydratase/L-threonine deaminase OS=Bos taurus GN=SDS PE=2 SV=1 - [SDHL_BOVIN]	0	0	0	0	0	0	29	31	33	38	37	33
Q99MN1	Lysine--tRNA ligase OS=Mus musculus GN=Kars PE=1 SV=1 - [SYK_MOUSE]	3	4	3	2	2	2	0	1	0	0	0	0
Q8BYI6	Lysophosphatidylcholine acyltransferase 2 OS=Mus musculus GN=Lpcat2 PE=1 SV=1 - [PCAT2_MOUSE]	0	0	0	0	0	0	6	7	5	4	7	8
Q643R3	Lysophospholipid acyltransferase LPCAT4 OS=Homo sapiens GN=LPCAT4 PE=1 SV=1 - [LPCT4_HUMAN]	5	3	3	4	2	4	0	0	0	0	0	0
Q29451	Lysosomal alpha-mannosidase OS=Bos taurus GN=MAN2B1 PE=1 SV=4 - [MA2B1_BOVIN]	0	0	0	0	0	0	0	1	2	3	1	2
P80190	Lysozyme C, kidney isozyme OS=Ovis aries PE=1 SV=1 - [LYSCK_SHEEP]	0	0	0	0	0	0	4	5	20	17	3	6
Q865V6	Macrophage-capping protein OS=Bos taurus GN=CAPG PE=2 SV=1 - [CAPG_BOVIN]	13	14	12	11	14	12	5	5	17	11	7	9
Q9H0U3	Magnesium transporter protein 1 OS=Homo sapiens GN=MAGT1 PE=1 SV=1 - [MAGT1_HUMAN]	0	0	0	1	0	0	2	0	2	0	1	3
Q5RDQ2	MAGUK p55 subfamily member 5 OS=Pongo abelii GN=MPP5 PE=2 SV=1 - [MPP5_PONAB]	2	1	0	2	3	1	0	0	0	0	0	0
P23907	Major prion protein OS=Ovis aries GN=PRNP PE=1 SV=1 - [PRIO_SHEEP]	8	5	5	0	14	7	2	1	2	1	2	2
Q3T145	Malate dehydrogenase, cytoplasmic OS=Bos taurus GN=MDH1 PE=2 SV=3 - [MDHC_BOVIN]	8	3	4	8	9	9	0	0	0	1	0	0
Q32LG3	Malate dehydrogenase, mitochondrial OS=Bos taurus GN=MDH2 PE=1 SV=1 - [MDHM_BOVIN]	8	0	10	2	3	2	14	24	20	29	28	28
Q5FVQ4	Malectin OS=Rattus norvegicus GN=Mlec PE=2 SV=1 - [MLEC_RAT]	4	6	3	4	3	4	2	4	2	4	2	4
Q9Y5P6	Mannose-1-phosphate guanyltransferase beta OS=Homo sapiens GN=GMPPB PE=1 SV=2 - [GMPPB_HUMAN]	6	13	6	2	5	0	0	0	0	0	0	0
Q3SYZ2	MAP kinase-activated protein kinase 3 OS=Bos taurus GN=MAPKAPK3 PE=2 SV=1 - [MAPK3_BOVIN]	2	2	2	2	1	2	0	0	0	0	0	0
P49006	MARCKS-related protein OS=Homo sapiens GN=MARCKSL1 PE=1 SV=2 - [MRP_HUMAN]	2	1	2	0	0	0	3	0	2	2	3	2
P43243	Matrin-3 OS=Homo sapiens GN=MATR3 PE=1 SV=2 - [MATR3_HUMAN]	0	0	0	0	0	0	6	4	8	3	6	8
P08493	Matrix Gla protein OS=Homo sapiens GN=MGP PE=1 SV=2 - [MGP_HUMAN]	3	0	2	5	4	6	10	10	23	23	9	9
P08582	Melanotransferrin OS=Homo sapiens GN=MFI2 PE=1 SV=2 - [TRFM_HUMAN]	12	13	15	6	7	6	15	23	1	2	19	16
Q17QC0	Membrane-associated progesterone receptor component 1 OS=Bos taurus GN=PGRMC1 PE=2 SV=3 - [PGRC1_BOVIN]	0	2	0	1	1	3	1	4	0	0	3	1
P80513	Mesencephalic astrocyte-derived neurotrophic factor OS=Bos taurus GN=MANF PE=1 SV=2 - [MANF_BOVIN]	0	0	1	0	1	0	0	3	2	0	0	0
Q2T9L8	Methionine--tRNA ligase, cytoplasmic OS=Bos taurus GN=MARS PE=2 SV=1 - [SYMC_BOVIN]	4	5	3	2	2	2	0	0	0	0	0	0
Q0VCJ8	Methyltransferase-like protein 9 OS=Bos taurus GN=METTL9 PE=2 SV=1 - [METL9_BOVIN]	2	2	2	0	0	0	1	2	0	0	0	2
Q64L89	Microsomal glutathione S-transferase 1 OS=Bos taurus GN=MGST1 PE=2 SV=1 - [MGST1_BOVIN]	4	8	7	4	2	3	6	8	10	4	8	8
Q8TCT9	Minor histocompatibility antigen H13 OS=Homo sapiens GN=HM13 PE=1 SV=1 - [HM13_HUMAN]	4	5	5	1	1	2	2	3	5	5	4	6
Q3TBD2	Minor histocompatibility protein HA-1 OS=Mus musculus GN=Hmha1 PE=1 SV=2 - [HMHA1_MOUSE]	0	0	0	0	0	0	1	0	3	2	4	2
Q9N285	Mitochondrial carrier homolog 2 OS=Bos taurus GN=MTCH2 PE=2 SV=2 - [MTCH2_BOVIN]	0	0	0	0	0	0	0	0	2	0	1	2
P54149	Mitochondrial peptide methionine sulfoxide reductase OS=Bos taurus GN=MSRA PE=1 SV=2 - [MSRA_BOVIN]	0	0	1	2	4	2	2	0	3	2	4	3
Q16539	Mitogen-activated protein kinase 14 OS=Homo sapiens GN=MAPK14 PE=1 SV=3 - [MK14_HUMAN]	0	1	0	0	0	0	3	2	2	2	4	1
Q7L9L4	MOB kinase activator 1B OS=Homo sapiens GN=MOB1B PE=1 SV=3 - [MOB1B_HUMAN]	10	8	11	5	3	5	4	2	6	0	0	1
Q2HJ49	Moesin OS=Bos taurus GN=MSN PE=2 SV=3 - [MOES_BOVIN]	0	27	0	0	0	0	18	28	19	27	22	33
Q3MHW6	Monocarboxylate transporter 1 OS=Bos taurus GN=SLC16A1 PE=2 SV=2 - [MOT1_BOVIN]	6	5	8	12	8	10	2	4	0	0	3	2
Q95122	Monocyte differentiation antigen CD14 OS=Bos taurus GN=CD14 PE=2 SV=2 - [CD14_BOVIN]	7	6	6	14	11	11	2	4	0	3	2	2
Q8WML4	Mucin-1 OS=Bos taurus GN=MUC1 PE=1 SV=1 - [MUC1_BOVIN]	53	109	53	44	25	53	21	19	5	10	3	4
Q8MI01	Mucin-15 OS=Bos taurus GN=MUC15 PE=1 SV=1 - [MUC15_BOVIN]	9	23	10	36	21	38	4	4	2	5	5	3
Q9JKP5	Muscleblind-like protein 1 OS=Mus musculus GN=Mbnl1 PE=1 SV=1 - [MBNL1_MOUSE]	0	0	0	0	0	0	1	0	4	0	0	0
P05164	Myeloperoxidase OS=Homo sapiens GN=MPO PE=1 SV=1 - [PERM_HUMAN]	1	0	1	1	1	1	88	73	139	122	114	99
P60661	Myosin light polypeptide 6 OS=Bos taurus GN=MYL6 PE=2 SV=2 - [MYL6_BOVIN]	5	6	7	8	12	12	38	45	24	29	38	32
A4IF97	Myosin regulatory light chain 12B OS=Bos taurus GN=MYL12B PE=2 SV=1 - [ML12B_BOVIN]	5	0	6	4	4	2	29	22	18	18	38	38
Q7Z406	Myosin-14 OS=Homo sapiens GN=MYH14 PE=1 SV=2 - [MYH14_HUMAN]	6	0	0	0	0	0	45	52	60	47	43	37
Q258K2	Myosin-9 OS=Canis familiaris GN=MYH9 PE=2 SV=1 - [MYH9_CANFA]	40	36	33	22	0	18	432	499	566	587	581	505
Q3SZK8	Na(+)/H(+) exchange regulatory cofactor NHE-RF1 OS=Bos taurus GN=SLC9A3R1 PE=2 SV=1 - [NHRF1_BOVIN]	9	4	10	7	5	4	4	5	6	2	2	6
P11024	NAD(P) transhydrogenase, mitochondrial OS=Bos taurus GN=NNT PE=1 SV=3 - [NNTM_BOVIN]	0	0	0	0	0	0	5	5	10	5	7	10
P23709	NADH dehydrogenase [ubiquinone] iron-sulfur protein 3, mitochondrial OS=Bos taurus GN=NDUFS3 PE=1 SV=1 - [NDUS3_BOVIN]	0	0	0	0	0	0	3	3	3	3	2	2
P07514	NADH-cytochrome b5 reductase 3 OS=Bos taurus GN=CYB5R3 PE=1 SV=3 - [NB5R3_BOVIN]	45	64	64	64	92	64	15	10	10	9	30	27
P15690	NADH-ubiquinone oxidoreductase 75 kDa subunit, mitochondrial OS=Bos taurus GN=NDUFS1 PE=1 SV=1 - [NDUS1_BOVIN]	0	0	0	0	0	0	0	1	4	2	3	3
P55160	Nck-associated protein 1-like OS=Homo sapiens GN=NCKAP1L PE=1 SV=3 - [NCKPL_HUMAN]	0	0	0	0	0	0	0	2	5	4	3	2
A3KN22	NEDD8-conjugating enzyme Ubc12 OS=Bos taurus GN=UBE2M PE=2 SV=1 - [UBC12_BOVIN]	2	0	4	1	1	3	1	2	2	2	1	0
Q8NF91	Nesprin-1 OS=Homo sapiens GN=SYNE1 PE=1 SV=4 - [SYNE1_HUMAN]	0	0	0	0	0	0	12	6	13	8	18	14
P97300	Neuroplastin OS=Mus musculus GN=Nptn PE=1 SV=3 - [NPTN_MOUSE]	13	3	8	5	7	5	4	2	2	1	2	4
P79403	Neutral alpha-glucosidase AB OS=Sus scrofa GN=GANAB PE=1 SV=1 - [GANAB_PIG]	1	1	1	0	0	0	1	2	3	2	4	7
O77774	Neutrophil cytosol factor 1 OS=Bos taurus GN=NCF1 PE=2 SV=1 - [NCF1_BOVIN]	0	0	0	0	0	0	40	35	14	19	28	30
O77775	Neutrophil cytosol factor 2 OS=Bos taurus GN=NCF2 PE=2 SV=1 - [NCF2_BOVIN]	0	0	0	0	0	0	21	26	18	19	10	7
P97369	Neutrophil cytosol factor 4 OS=Mus musculus GN=Ncf4 PE=1 SV=2 - [NCF4_MOUSE]	0	0	0	0	0	0	5	5	0	0	0	0
Q3UP87	Neutrophil elastase OS=Mus musculus GN=Elane PE=2 SV=1 - [ELNE_MOUSE]	0	0	0	0	0	0	10	10	3	3	7	5
B4F7E8	Niban-like protein 1 OS=Rattus norvegicus GN=Fam129b PE=2 SV=1 - [NIBL1_RAT]	1	0	3	2	3	1	0	0	0	0	0	0
A5PK51	Nicotinate phosphoribosyltransferase OS=Bos taurus GN=NAPRT PE=2 SV=2 - [PNCB_BOVIN]	0	2	1	1	2	1	0	0	0	0	0	0
Q96PB7	Noelin-3 OS=Homo sapiens GN=OLFM3 PE=2 SV=1 - [NOE3_HUMAN]	3	0	4	0	1	0	0	0	0	0	0	0
P02316	Non-histone chromosomal protein HMG-14 OS=Bos taurus GN=HMGN1 PE=1 SV=2 - [HMGN1_BOVIN]	0	0	0	0	0	0	9	7	13	11	0	1
Q15233	Non-POU domain-containing octamer-binding protein OS=Homo sapiens GN=NONO PE=1 SV=4 - [NONO_HUMAN]	0	0	0	0	0	0	1	2	11	8	3	5
Q3SZC4	NSFL1 cofactor p47 OS=Bos taurus GN=NSFL1C PE=2 SV=1 - [NSF1C_BOVIN]	2	1	1	1	1	0	0	0	0	0	0	0
O75694	Nuclear pore complex protein Nup155 OS=Homo sapiens GN=NUP155 PE=1 SV=1 - [NU155_HUMAN]	0	0	0	0	0	0	2	1	0	1	3	3
A5PJZ5	Nuclear pore complex protein Nup93 OS=Bos taurus GN=NUP93 PE=2 SV=1 - [NUP93_BOVIN]	0	0	0	0	0	0	2	0	4	3	1	4
O00567	Nucleolar protein 56 OS=Homo sapiens GN=NOP56 PE=1 SV=4 - [NOP56_HUMAN]	0	0	0	0	0	0	2	2	2	2	2	1
P13383	Nucleolin OS=Rattus norvegicus GN=Ncl PE=1 SV=3 - [NUCL_RAT]	0	0	0	0	0	0	2	1	1	1	3	2
P13084	Nucleophosmin OS=Rattus norvegicus GN=Npm1 PE=1 SV=1 - [NPM_RAT]	0	0	0	0	0	0	2	3	6	5	10	16
Q3T0Q4	Nucleoside diphosphate kinase B OS=Bos taurus GN=NME2 PE=1 SV=1 - [NDKB_BOVIN]	2	0	0	2	2	2	0	0	6	5	6	10
Q2HJ33	Obg-like ATPase 1 OS=Bos taurus GN=OLA1 PE=2 SV=1 - [OLA1_BOVIN]	2	2	0	4	2	4	0	0	0	2	0	0
P86218	Oligosaccharyltransferase complex subunit OSTC OS=Canis familiaris GN=OSTC PE=1 SV=1 - [OSTC_CANFA]	2	7	2	1	1	1	1	1	1	0	1	0
Q8MJ50	Osteoclast-stimulating factor 1 OS=Bos taurus GN=OSTF1 PE=2 SV=1 - [OSTF1_BOVIN]	6	5	6	2	1	3	6	3	9	14	0	0
Q9XSY9	Osteopontin OS=Ovis aries GN=SPP1 PE=2 SV=1 - [OSTP_SHEEP]	5	17	4	5	6	6	0	0	26	56	0	4
P79391	Oxidized low-density lipoprotein receptor 1 OS=Bos taurus GN=OLR1 PE=1 SV=1 - [OLR1_BOVIN]	0	0	0	0	0	0	1	0	3	0	0	1
Q3B7Z2	Oxysterol-binding protein 1 OS=Mus musculus GN=Osbp PE=1 SV=3 - [OSBP1_MOUSE]	2	2	3	1	1	1	0	0	0	0	0	3
P55259	Pancreatic secretory granule membrane major glycoprotein GP2 OS=Homo sapiens GN=GP2 PE=2 SV=3 - [GP2_HUMAN]	5	12	10	22	19	22	3	5	6	10	9	6
Q2KI18	Patatin-like phospholipase domain-containing protein 2 OS=Bos taurus GN=PNPLA2 PE=2 SV=1 - [PLPL2_BOVIN]	7	38	11	15	23	15	0	0	0	0	2	2
O14908	PDZ domain-containing protein GIPC1 OS=Homo sapiens GN=GIPC1 PE=1 SV=2 - [GIPC1_HUMAN]	4	1	4	4	2	4	0	0	0	0	0	0
Q0VCG9	Pentraxin-related protein PTX3 OS=Bos taurus GN=PTX3 PE=2 SV=1 - [PTX3_BOVIN]	0	0	0	0	0	0	9	11	28	13	25	27
B5T255	Peptidoglycan recognition protein 1 OS=Bos indicus GN=PGLYRP1 PE=3 SV=1 - [PGRP1_BOSIN]	0	1	2	3	4	3	11	12	126	43	7	5
P62935	Peptidyl-prolyl cis-trans isomerase A OS=Bos taurus GN=PPIA PE=1 SV=2 - [PPIA_BOVIN]	224	180	257	109	84	102	24	26	79	87	65	47
P80311	Peptidyl-prolyl cis-trans isomerase B OS=Bos taurus GN=PPIB PE=1 SV=4 - [PPIB_BOVIN]	10	10	8	11	11	10	20	16	18	16	15	20
P26882	Peptidyl-prolyl cis-trans isomerase D OS=Bos taurus GN=PPID PE=1 SV=6 - [PPID_BOVIN]	3	1	3	0	1	2	0	0	0	1	2	0
Q2YDL5	Peptidyl-prolyl cis-trans isomerase FKBP11 OS=Bos taurus GN=FKBP11 PE=2 SV=1 - [FKB11_BOVIN]	14	13	12	9	11	10	25	21	19	13	17	17
P18203	Peptidyl-prolyl cis-trans isomerase FKBP1A OS=Bos taurus GN=FKBP1A PE=1 SV=2 - [FKB1A_BOVIN]	1	2	2	4	3	5	0	0	1	0	0	0
Q9TRY0	Peptidyl-prolyl cis-trans isomerase FKBP4 OS=Bos taurus GN=FKBP4 PE=1 SV=4 - [FKBP4_BOVIN]	1	3	2	1	2	1	0	0	1	1	0	0
Q9TUM6	Perilipin-2 OS=Bos taurus GN=PLIN2 PE=2 SV=1 - [PLIN2_BOVIN]	499	532	503	344	349	350	168	166	175	289	158	171
Q5BLZ2	Perilipin-3 OS=Sus scrofa GN=PLIN3 PE=2 SV=1 - [PLIN3_PIG]	24	14	24	32	21	34	3	0	0	5	3	2
Q5E947	Peroxiredoxin-1 OS=Bos taurus GN=PRDX1 PE=2 SV=1 - [PRDX1_BOVIN]	31	48	26	33	34	33	8	5	13	22	6	11
Q9BGI3	Peroxiredoxin-2 OS=Bos taurus GN=PRDX2 PE=2 SV=1 - [PRDX2_BOVIN]	3	5	1	0	3	0	0	0	0	0	1	0
Q9BGI1	Peroxiredoxin-5, mitochondrial OS=Bos taurus GN=PRDX5 PE=2 SV=2 - [PRDX5_BOVIN]	1	7	3	6	6	3	13	13	17	20	11	12
O77834	Peroxiredoxin-6 OS=Bos taurus GN=PRDX6 PE=1 SV=3 - [PRDX6_BOVIN]	8	9	6	2	1	0	18	21	9	11	14	15
Q5R7W2	Phosphate carrier protein, mitochondrial OS=Pongo abelii GN=SLC25A3 PE=2 SV=1 - [MPCP_PONAB]	2	0	1	0	0	0	4	6	5	8	9	15
P13696	Phosphatidylethanolamine-binding protein 1 OS=Bos taurus GN=PEBP1 PE=1 SV=2 - [PEBP1_BOVIN]	0	1	0	0	0	0	2	3	2	2	3	1
O88370	Phosphatidylinositol 5-phosphate 4-kinase type-2 gamma OS=Rattus norvegicus GN=Pip4k2c PE=1 SV=1 - [PI42C_RAT]	2	1	2	0	0	0	0	0	1	0	0	0
Q2HJ54	Phosphatidylinositol transfer protein alpha isoform OS=Bos taurus GN=PITPNA PE=1 SV=3 - [PIPNA_BOVIN]	2	0	0	0	0	0	0	0	0	0	0	0
Q9TR36	Phosphatidylinositol transfer protein beta isoform OS=Bos taurus GN=PITPNB PE=1 SV=3 - [PIPNB_BOVIN]	13	13	10	12	8	10	0	0	0	1	0	0
O55012	Phosphatidylinositol-binding clathrin assembly protein OS=Rattus norvegicus GN=Picalm PE=1 SV=1 - [PICAL_RAT]	0	0	0	0	0	0	0	1	5	2	0	0
Q08DP0	Phosphoglucomutase-1 OS=Bos taurus GN=PGM1 PE=2 SV=1 - [PGM1_BOVIN]	0	0	0	0	0	0	0	3	3	1	0	0
Q3T0P6	Phosphoglycerate kinase 1 OS=Bos taurus GN=PGK1 PE=2 SV=3 - [PGK1_BOVIN]	16	22	17	0	2	0	35	0	27	30	40	28
Q3SZ62	Phosphoglycerate mutase 1 OS=Bos taurus GN=PGAM1 PE=2 SV=3 - [PGAM1_BOVIN]	2	0	2	0	0	0	8	9	8	8	6	4
Q9GL30	Phospholipase B-like 1 OS=Bos taurus GN=PLBD1 PE=2 SV=2 - [PLBL1_BOVIN]	0	0	0	0	0	0	4	7	3	5	12	13
Q9N2J2	Phospholipid hydroperoxide glutathione peroxidase, mitochondrial OS=Bos taurus GN=GPX4 PE=2 SV=2 - [GPX4_BOVIN]	5	5	3	1	4	2	0	0	0	0	0	0
Q3ZBG9	Phospholipid scramblase 2 OS=Bos taurus GN=PLSCR2 PE=2 SV=1 - [PLS2_BOVIN]	6	23	5	8	30	10	2	2	1	3	7	5
Q3SZJ9	Phosphomannomutase 2 OS=Bos taurus GN=PMM2 PE=2 SV=1 - [PMM2_BOVIN]	6	6	8	8	10	7	0	0	0	0	0	0
Q9Y617	Phosphoserine aminotransferase OS=Homo sapiens GN=PSAT1 PE=1 SV=2 - [SERC_HUMAN]	6	2	5	3	3	3	0	0	0	0	0	0
Q01814	Plasma membrane calcium-transporting ATPase 2 OS=Homo sapiens GN=ATP2B2 PE=1 SV=2 - [AT2B2_HUMAN]	65	39	77	57	52	52	1	3	1	6	3	3
P81286	Plasminogen (Fragment) OS=Ovis aries GN=PLG PE=1 SV=1 - [PLMN_SHEEP]	0	0	0	0	0	0	4	8	5	5	4	0
A6H7B0	Plasmolipin OS=Bos taurus GN=PLLP PE=2 SV=1 - [PLLP_BOVIN]	12	27	17	9	8	7	8	7	1	3	4	4
P13796	Plastin-2 OS=Homo sapiens GN=LCP1 PE=1 SV=6 - [PLSL_HUMAN]	10	6	13	9	12	11	55	59	48	46	52	52
A7E3Q8	Plastin-3 OS=Bos taurus GN=PLS3 PE=2 SV=1 - [PLST_BOVIN]	0	4	0	0	0	0	15	21	17	17	11	12
P43030	Platelet basic protein OS=Sus scrofa GN=PPBP PE=1 SV=1 - [CXCL7_PIG]	0	0	0	0	0	0	3	3	4	3	2	1
P26201	Platelet glycoprotein 4 OS=Bos taurus GN=CD36 PE=1 SV=5 - [CD36_BOVIN]	5	16	7	12	21	14	3	2	2	3	6	6
P79106	Platelet-activating factor acetylhydrolase 2, cytoplasmic OS=Bos taurus GN=PAFAH2 PE=1 SV=1 - [PAFA2_BOVIN]	1	5	3	2	3	4	1	0	0	0	1	0
B0LSW3	Platelet-activating factor acetylhydrolase IB subunit alpha OS=Felis catus GN=PAFAH1B1 PE=2 SV=1 - [LIS1_FELCA]	5	2	3	4	0	0	1	0	0	3	2	0
Q3ZBA3	Pleckstrin homology domain-containing family A member 2 OS=Bos taurus GN=PLEKHA2 PE=2 SV=1 - [PKHA2_BOVIN]	0	0	0	0	0	0	3	3	2	0	0	0
Q15149	Plectin OS=Homo sapiens GN=PLEC PE=1 SV=3 - [PLEC_HUMAN]	0	0	0	1	1	1	10	8	19	5	14	12
B2RXS4	Plexin-B2 OS=Mus musculus GN=Plxnb2 PE=1 SV=1 - [PLXB2_MOUSE]	5	0	6	1	0	2	0	0	0	0	0	0
Q5E9A3	Poly(rC)-binding protein 1 OS=Bos taurus GN=PCBP1 PE=2 SV=1 - [PCBP1_BOVIN]	21	25	18	25	28	25	19	22	22	21	17	16
Q61990	Poly(rC)-binding protein 2 OS=Mus musculus GN=Pcbp2 PE=1 SV=1 - [PCBP2_MOUSE]	13	17	14	10	12	9	13	13	10	12	17	18
P29341	Polyadenylate-binding protein 1 OS=Mus musculus GN=Pabpc1 PE=1 SV=2 - [PABP1_MOUSE]	14	4	10	6	11	8	4	2	3	7	5	6
P81265	Polymeric immunoglobulin receptor OS=Bos taurus GN=PIGR PE=2 SV=1 - [PIGR_BOVIN]	3	5	3	3	3	4	8	10	8	3	10	11
Q8WN55	Polypyrimidine tract-binding protein 1 OS=Bos taurus GN=PTBP1 PE=2 SV=1 - [PTBP1_BOVIN]	0	5	2	2	0	2	5	10	38	44	36	27
O95758	Polypyrimidine tract-binding protein 3 OS=Homo sapiens GN=PTBP3 PE=1 SV=2 - [PTBP3_HUMAN]	1	3	1	0	0	0	5	0	3	4	3	3
P62976	Polyubiquitin OS=Cricetulus griseus PE=2 SV=2 - [UBIQP_CRIGR]	167	0	163	179	210	164	136	72	29	49	69	59
P02545	Prelamin-A/C OS=Homo sapiens GN=LMNA PE=1 SV=1 - [LMNA_HUMAN]	0	0	0	0	0	0	1	0	7	3	2	0
Q6P2Q9	Pre-mRNA-processing-splicing factor 8 OS=Homo sapiens GN=PRPF8 PE=1 SV=2 - [PRP8_HUMAN]	0	0	0	0	0	0	1	2	9	2	1	5
Q92841	Probable ATP-dependent RNA helicase DDX17 OS=Homo sapiens GN=DDX17 PE=1 SV=2 - [DDX17_HUMAN]	0	0	0	0	0	0	11	11	17	18	19	10
Q9H8H2	Probable ATP-dependent RNA helicase DDX31 OS=Homo sapiens GN=DDX31 PE=1 SV=2 - [DDX31_HUMAN]	0	0	0	0	0	0	2	3	7	4	5	5
Q9Y2Q0	Probable phospholipid-transporting ATPase IA OS=Homo sapiens GN=ATP8A1 PE=1 SV=1 - [AT8A1_HUMAN]	0	0	0	0	0	0	4	0	4	2	3	0
P02584	Profilin-1 OS=Bos taurus GN=PFN1 PE=1 SV=2 - [PROF1_BOVIN]	22	39	28	15	9	13	63	63	153	171	72	50
P35080	Profilin-2 OS=Homo sapiens GN=PFN2 PE=1 SV=3 - [PROF2_HUMAN]	2	2	3	2	2	2	0	0	0	0	0	0
Q9QZA2	Programmed cell death 6-interacting protein OS=Rattus norvegicus GN=Pdcd6ip PE=1 SV=2 - [PDC6I_RAT]	16	16	14	11	7	15	7	7	4	12	5	5
Q3T165	Prohibitin OS=Bos taurus GN=PHB PE=2 SV=1 - [PHB_BOVIN]	0	0	0	0	0	0	2	10	10	13	10	10
Q2HJ97	Prohibitin-2 OS=Bos taurus GN=PHB2 PE=2 SV=1 - [PHB2_BOVIN]	1	0	1	1	0	0	4	5	13	8	8	4
P50580	Proliferation-associated protein 2G4 OS=Mus musculus GN=Pa2g4 PE=1 SV=3 - [PA2G4_MOUSE]	3	2	2	0	1	0	0	1	4	5	0	0
A1A4Q2	Prolyl-tRNA synthetase associated domain-containing protein 1 OS=Bos taurus GN=PRORSD1 PE=2 SV=1 - [PRXD1_BOVIN]	0	0	3	3	4	2	0	0	0	0	0	0
Q3ZBF7	Prostaglandin E synthase 3 OS=Bos taurus GN=PTGES3 PE=1 SV=1 - [TEBP_BOVIN]	0	2	1	0	2	0	2	3	3	3	3	2
Q32L99	Prostaglandin reductase 2 OS=Bos taurus GN=PTGR2 PE=2 SV=1 - [PTGR2_BOVIN]	3	4	4	0	0	0	0	0	0	0	0	0
P58238	Proteasome activator complex subunit 1 OS=Macaca fascicularis GN=PSME1 PE=2 SV=1 - [PSME1_MACFA]	0	1	0	0	0	0	2	4	2	0	0	0
P34064	Proteasome subunit alpha type-5 OS=Rattus norvegicus GN=Psma5 PE=2 SV=1 - [PSA5_RAT]	2	5	2	2	2	3	1	0	0	0	0	0
Q2YDE4	Proteasome subunit alpha type-6 OS=Bos taurus GN=PSMA6 PE=1 SV=1 - [PSA6_BOVIN]	0	3	4	0	1	2	0	1	1	1	1	1
O14818	Proteasome subunit alpha type-7 OS=Homo sapiens GN=PSMA7 PE=1 SV=1 - [PSA7_HUMAN]	3	1	4	2	1	2	0	0	0	0	0	0
O09061	Proteasome subunit beta type-1 OS=Mus musculus GN=Psmb1 PE=1 SV=1 - [PSB1_MOUSE]	2	0	3	1	0	0	0	0	1	0	0	0
Q9QXT0	Protein canopy homolog 2 OS=Mus musculus GN=Cnpy2 PE=2 SV=1 - [CNPY2_MOUSE]	2	0	0	3	3	5	0	0	0	0	0	0
Q8QZT4	Protein crumbs homolog 3 OS=Mus musculus GN=Crb3 PE=2 SV=1 - [CRUM3_MOUSE]	2	0	2	1	1	2	0	0	0	0	1	0
Q6AXS3	Protein DEK OS=Rattus norvegicus GN=Dek PE=2 SV=1 - [DEK_RAT]	0	0	0	0	0	0	3	5	5	5	7	8
O08808	Protein diaphanous homolog 1 OS=Mus musculus GN=Diaph1 PE=1 SV=1 - [DIAP1_MOUSE]	0	0	0	0	0	0	0	0	3	2	1	2
P38657	Protein disulfide-isomerase A3 OS=Bos taurus GN=PDIA3 PE=2 SV=1 - [PDIA3_BOVIN]	35	61	28	43	52	38	39	29	37	43	54	44
Q29RV1	Protein disulfide-isomerase A4 OS=Bos taurus GN=PDIA4 PE=2 SV=1 - [PDIA4_BOVIN]	5	3	6	3	3	4	0	2	2	2	0	0
Q63081	Protein disulfide-isomerase A6 OS=Rattus norvegicus GN=Pdia6 PE=1 SV=2 - [PDIA6_RAT]	6	6	6	7	4	5	7	12	12	20	11	17
P05307	Protein disulfide-isomerase OS=Bos taurus GN=P4HB PE=1 SV=1 - [PDIA1_BOVIN]	22	45	33	26	41	22	22	24	15	15	34	30
Q5E946	Protein DJ-1 OS=Bos taurus GN=PARK7 PE=2 SV=1 - [PARK7_BOVIN]	4	9	5	0	4	1	0	0	0	0	0	0
P49257	Protein ERGIC-53 OS=Homo sapiens GN=LMAN1 PE=1 SV=2 - [LMAN1_HUMAN]	2	2	3	0	0	0	1	0	0	0	0	0
Q3T094	Protein ETHE1, mitochondrial OS=Bos taurus GN=ETHE1 PE=2 SV=1 - [ETHE1_BOVIN]	0	0	0	0	0	0	3	6	5	4	2	5
Q2T9N1	Protein FAM114A2 OS=Bos taurus GN=FAM114A1 PE=2 SV=1 - [F1142_BOVIN]	1	0	1	2	2	1	0	0	0	0	0	0
A6QLU7	Protein FAM115C OS=Bos taurus GN=FAM115C PE=2 SV=1 - [F115C_BOVIN]	4	0	0	1	1	1	0	0	0	0	0	0
Q17QT7	Protein FAM49A OS=Bos taurus GN=FAM49A PE=2 SV=1 - [FA49A_BOVIN]	3	0	4	0	0	0	0	0	1	1	0	0
Q2KJI3	Protein FAM49B OS=Bos taurus GN=FAM49B PE=2 SV=1 - [FA49B_BOVIN]	0	0	0	0	0	0	4	4	9	5	9	12
Q96KN1	Protein FAM84B OS=Homo sapiens GN=FAM84B PE=1 SV=1 - [FA84B_HUMAN]	3	0	2	3	4	3	0	0	0	0	0	0
Q13045	Protein flightless-1 homolog OS=Homo sapiens GN=FLII PE=1 SV=2 - [FLII_HUMAN]	0	0	0	0	0	0	1	0	3	0	4	0
P05126	Protein kinase C beta type OS=Bos taurus GN=PRKCB PE=2 SV=4 - [KPCB_BOVIN]	0	0	0	0	1	0	5	3	5	4	3	4
P09215	Protein kinase C delta type OS=Rattus norvegicus GN=Prkcd PE=1 SV=1 - [KPCD_RAT]	4	2	0	0	1	0	0	0	2	1	3	5
P23298	Protein kinase C eta type OS=Mus musculus GN=Prkch PE=1 SV=2 - [KPCL_MOUSE]	0	0	2	2	3	1	0	0	0	0	0	0
Q0P5F3	Protein lin-7 homolog C OS=Bos taurus GN=LIN7C PE=2 SV=1 - [LIN7C_BOVIN]	3	0	3	2	2	2	0	0	0	0	0	0
Q3ZBV3	Protein mago nashi homolog OS=Bos taurus GN=MAGOH PE=2 SV=1 - [MGN_BOVIN]	0	0	0	0	0	0	3	2	3	4	4	3
Q8BI08	Protein MAL2 OS=Mus musculus GN=Mal2 PE=1 SV=1 - [MAL2_MOUSE]	4	3	4	22	17	23	20	19	2	2	2	3
Q3SYX0	Protein NDRG1 OS=Bos taurus GN=NDRG1 PE=2 SV=1 - [NDRG1_BOVIN]	8	3	7	10	10	9	1	0	0	2	1	0
Q3ZBA8	Protein NDRG2 OS=Bos taurus GN=NDRG2 PE=2 SV=1 - [NDRG2_BOVIN]	11	4	14	21	25	21	3	0	0	0	2	0
Q9BZQ8	Protein Niban OS=Homo sapiens GN=FAM129A PE=1 SV=1 - [NIBAN_HUMAN]	0	0	0	0	0	0	1	0	2	2	1	0
Q3MHX6	Protein OS-9 OS=Bos taurus GN=OS9 PE=2 SV=1 - [OS9_BOVIN]	2	4	2	1	2	1	0	0	0	1	0	0
Q9P258	Protein RCC2 OS=Homo sapiens GN=RCC2 PE=1 SV=2 - [RCC2_HUMAN]	0	0	0	0	0	0	4	4	6	7	5	5
A5PJ65	Protein RER1 OS=Bos taurus GN=RER1 PE=2 SV=2 - [RER1_BOVIN]	2	0	2	0	0	2	2	3	0	3	0	0
P05943	Protein S100-A10 OS=Rattus norvegicus GN=S100a10 PE=1 SV=2 - [S10AA_RAT]	4	4	7	0	0	0	3	0	6	7	0	0
P10462	Protein S100-A2 OS=Bos taurus GN=S100A2 PE=1 SV=1 - [S10A2_BOVIN]	4	4	1	5	6	6	0	1	0	0	0	0
P26447	Protein S100-A4 OS=Homo sapiens GN=S100A4 PE=1 SV=1 - [S10A4_HUMAN]	0	0	0	0	0	0	2	2	2	5	0	2
P28782	Protein S100-A8 OS=Bos taurus GN=S100A8 PE=1 SV=2 - [S10A8_BOVIN]	0	0	0	0	0	0	16	1	12	7	0	0
P28783	Protein S100-A9 OS=Bos taurus GN=S100A9 PE=1 SV=3 - [S10A9_BOVIN]	0	0	0	0	0	0	1	1	9	7	14	11
Q3ZCC9	Protein SEC13 homolog OS=Bos taurus GN=SEC13 PE=2 SV=1 - [SEC13_BOVIN]	4	5	3	0	2	0	1	0	4	2	0	0
Q63945	Protein SET OS=Rattus norvegicus GN=Set PE=2 SV=2 - [SET_RAT]	0	0	0	0	0	0	3	2	2	2	2	0
Q3SZN2	Protein transport protein Sec23B OS=Bos taurus GN=SEC23B PE=2 SV=1 - [SC23B_BOVIN]	4	4	4	3	4	3	0	0	0	0	0	1
P38377	Protein transport protein Sec61 subunit alpha isoform 1 OS=Canis familiaris GN=SEC61A1 PE=1 SV=3 - [S61A1_CANFA]	6	5	7	9	7	8	2	0	0	0	3	3
P60467	Protein transport protein Sec61 subunit beta OS=Canis familiaris GN=SEC61B PE=1 SV=2 - [SC61B_CANFA]	4	0	5	5	5	5	0	1	1	0	1	1
Q12974	Protein tyrosine phosphatase type IVA 2 OS=Homo sapiens GN=PTP4A2 PE=1 SV=1 - [TP4A2_HUMAN]	3	2	2	10	4	9	0	1	2	1	0	1
O75695	Protein XRP2 OS=Homo sapiens GN=RP2 PE=1 SV=4 - [XRP2_HUMAN]	2	5	2	0	2	0	0	0	3	3	0	2
O02849	Protein-arginine deiminase type-3 OS=Ovis aries GN=PADI3 PE=1 SV=1 - [PADI3_SHEEP]	0	0	0	0	0	0	4	3	18	18	2	4
Q9UM07	Protein-arginine deiminase type-4 OS=Homo sapiens GN=PADI4 PE=1 SV=2 - [PADI4_HUMAN]	0	0	0	0	0	0	3	6	5	6	3	5
P15246	Protein-L-isoaspartate(D-aspartate) O-methyltransferase OS=Bos taurus GN=PCMT1 PE=1 SV=2 - [PIMT_BOVIN]	1	2	4	1	2	0	1	0	1	2	1	2
P00735	Prothrombin OS=Bos taurus GN=F2 PE=1 SV=2 - [THRB_BOVIN]	0	0	0	0	0	0	0	2	2	1	2	0
P12931	Proto-oncogene tyrosine-protein kinase Src OS=Homo sapiens GN=SRC PE=1 SV=3 - [SRC_HUMAN]	9	11	10	7	7	7	0	0	0	0	0	0
Q08DN7	Proto-oncogene vav OS=Bos taurus GN=VAV1 PE=2 SV=1 - [VAV_BOVIN]	0	0	0	0	0	0	4	0	1	2	6	5
P35246	Pulmonary surfactant-associated protein D OS=Bos taurus GN=SFTPD PE=1 SV=2 - [SFTPD_BOVIN]	0	0	0	0	0	0	14	11	18	33	8	9
P55786	Puromycin-sensitive aminopeptidase OS=Homo sapiens GN=NPEPPS PE=1 SV=2 - [PSA_HUMAN]	3	7	3	2	1	1	1	1	2	0	0	0
Q96HN2	Putative adenosylhomocysteinase 3 OS=Homo sapiens GN=AHCYL2 PE=1 SV=1 - [SAHH3_HUMAN]	7	3	6	3	9	4	0	0	0	0	0	1
Q0V8H6	Putative helicase MOV-10 OS=Bos taurus GN=MOV10 PE=2 SV=1 - [MOV10_BOVIN]	5	5	4	3	3	4	0	0	2	1	0	0
O35286	Putative pre-mRNA-splicing factor ATP-dependent RNA helicase DHX15 OS=Mus musculus GN=Dhx15 PE=2 SV=2 - [DHX15_MOUSE]	0	0	0	0	0	0	3	0	3	3	3	5
C9J798	Putative Ras GTPase-activating protein 4B OS=Homo sapiens GN=RASA4B PE=5 SV=2 - [RAS4B_HUMAN]	0	0	1	0	1	0	2	1	0	0	0	2
P82197	Pyridoxal kinase OS=Ovis aries GN=PDXK PE=1 SV=1 - [PDXK_SHEEP]	18	27	16	16	15	14	2	6	15	12	4	11
P29804	Pyruvate dehydrogenase E1 component subunit alpha, somatic form, mitochondrial (Fragment) OS=Sus scrofa GN=PDHA1 PE=1 SV=1 - [ODPA_PIG]	0	0	0	0	0	0	3	3	1	3	1	1
P11979	Pyruvate kinase isozyme M1/M2 OS=Felis catus GN=PKM PE=1 SV=2 - [KPYM_FELCA]	12	3	9	13	11	11	43	55	56	44	51	45
P21856	Rab GDP dissociation inhibitor alpha OS=Bos taurus GN=GDI1 PE=1 SV=1 - [GDIA_BOVIN]	0	0	0	0	0	0	7	4	9	8	13	10
P50397	Rab GDP dissociation inhibitor beta OS=Bos taurus GN=GDI2 PE=2 SV=3 - [GDIB_BOVIN]	20	31	17	27	21	23	7	5	7	11	16	20
Q15042	Rab3 GTPase-activating protein catalytic subunit OS=Homo sapiens GN=RAB3GAP1 PE=1 SV=3 - [RB3GP_HUMAN]	8	4	8	11	9	9	0	0	0	0	0	0
Q80UJ7	Rab3 GTPase-activating protein catalytic subunit OS=Mus musculus GN=Rab3gap1 PE=2 SV=4 - [RB3GP_MOUSE]	9	4	13	4	3	5	0	0	0	0	0	0
Q9H2M9	Rab3 GTPase-activating protein non-catalytic subunit OS=Homo sapiens GN=RAB3GAP2 PE=1 SV=1 - [RBGPR_HUMAN]	8	8	12	5	5	7	0	0	0	0	1	0
P46940	Ras GTPase-activating-like protein IQGAP1 OS=Homo sapiens GN=IQGAP1 PE=1 SV=1 - [IQGA1_HUMAN]	24	34	24	18	16	17	49	50	79	97	87	81
Q3UQ44	Ras GTPase-activating-like protein IQGAP2 OS=Mus musculus GN=Iqgap2 PE=1 SV=2 - [IQGA2_MOUSE]	0	0	2	2	1	2	6	2	4	0	6	8
Q1LZ97	RAS guanyl-releasing protein 4 OS=Bos taurus GN=RASGRP4 PE=2 SV=1 - [GRP4_BOVIN]	0	0	0	0	0	0	1	0	3	1	1	2
Q86YV0	RAS protein activator like-3 OS=Homo sapiens GN=RASAL3 PE=1 SV=2 - [RASL3_HUMAN]	0	0	0	0	0	0	1	1	3	0	1	1
P62998	Ras-related C3 botulinum toxin substrate 1 OS=Bos taurus GN=RAC1 PE=1 SV=1 - [RAC1_BOVIN]	19	33	16	36	32	37	12	10	7	11	18	11
Q9TU25	Ras-related C3 botulinum toxin substrate 2 OS=Bos taurus GN=RAC2 PE=2 SV=1 - [RAC2_BOVIN]	0	0	0	0	0	0	23	29	15	19	23	24
P24409	Ras-related protein Rab-10 OS=Canis familiaris GN=RAB10 PE=1 SV=1 - [RAB10_CANFA]	17	31	17	73	76	74	15	38	17	23	17	13
P62490	Ras-related protein Rab-11A OS=Canis familiaris GN=RAB11A PE=2 SV=3 - [RB11A_CANFA]	14	0	0	0	0	0	0	0	0	0	0	0
P46638	Ras-related protein Rab-11B OS=Mus musculus GN=Rab11b PE=1 SV=3 - [RB11B_MOUSE]	26	26	19	28	42	31	6	10	7	7	11	13
P51153	Ras-related protein Rab-13 OS=Homo sapiens GN=RAB13 PE=1 SV=1 - [RAB13_HUMAN]	16	16	12	31	46	36	0	28	6	0	7	5
P61106	Ras-related protein Rab-14 OS=Homo sapiens GN=RAB14 PE=1 SV=4 - [RAB14_HUMAN]	16	38	20	60	51	63	18	17	20	20	29	24
P35293	Ras-related protein Rab-18 OS=Mus musculus GN=Rab18 PE=2 SV=2 - [RAB18_MOUSE]	126	198	123	162	145	157	46	51	48	86	77	63
P62822	Ras-related protein Rab-1A OS=Canis familiaris GN=RAB1A PE=1 SV=3 - [RAB1A_CANFA]	116	136	129	103	115	112	22	0	42	63	0	30
Q06AU7	Ras-related protein Rab-1B OS=Sus scrofa GN=RAB1B PE=2 SV=1 - [RAB1B_PIG]	103	114	105	99	115	111	21	54	44	61	33	31
Q17R06	Ras-related protein Rab-21 OS=Bos taurus GN=RAB21 PE=2 SV=1 - [RAB21_BOVIN]	4	4	5	4	5	5	5	6	2	1	11	12
P35285	Ras-related protein Rab-22A OS=Mus musculus GN=Rab22a PE=1 SV=2 - [RB22A_MOUSE]	2	5	0	2	3	3	0	3	0	2	0	0
Q9ULC3	Ras-related protein Rab-23 OS=Homo sapiens GN=RAB23 PE=1 SV=1 - [RAB23_HUMAN]	3	2	3	2	1	1	0	0	0	0	0	0
Q58DW6	Ras-related protein Rab-25 OS=Bos taurus GN=RAB25 PE=2 SV=1 - [RAB25_BOVIN]	14	9	12	29	38	26	2	1	0	1	4	4
P23640	Ras-related protein Rab-27A OS=Rattus norvegicus GN=Rab27a PE=1 SV=1 - [RB27A_RAT]	2	0	2	0	1	0	5	5	10	5	15	14
P53994	Ras-related protein Rab-2A OS=Mus musculus GN=Rab2a PE=1 SV=1 - [RAB2A_MOUSE]	12	28	15	38	57	43	6	12	8	17	18	14
Q13636	Ras-related protein Rab-31 OS=Homo sapiens GN=RAB31 PE=1 SV=1 - [RAB31_HUMAN]	0	0	0	2	3	3	0	3	0	2	5	3
O35963	Ras-related protein Rab-33B OS=Mus musculus GN=Rab33b PE=1 SV=1 - [RB33B_MOUSE]	7	10	6	37	32	38	11	6	8	11	9	7
Q15286	Ras-related protein Rab-35 OS=Homo sapiens GN=RAB35 PE=1 SV=1 - [RAB35_HUMAN]	17	56	27	70	86	78	15	33	13	19	17	13
P11023	Ras-related protein Rab-3A OS=Bos taurus GN=RAB3A PE=1 SV=3 - [RAB3A_BOVIN]	12	0	16	40	38	43	18	10	22	21	14	12
P35276	Ras-related protein Rab-3D OS=Mus musculus GN=Rab3d PE=1 SV=1 - [RAB3D_MOUSE]	21	20	23	47	44	51	26	13	25	21	19	16
Q86YS6	Ras-related protein Rab-43 OS=Homo sapiens GN=RAB43 PE=1 SV=1 - [RAB43_HUMAN]	7	10	6	0	0	0	0	0	0	0	0	8
P18066	Ras-related protein Rab-5A OS=Canis familiaris GN=RAB5A PE=1 SV=1 - [RAB5A_CANFA]	21	31	19	25	38	25	4	9	0	8	10	8
P61020	Ras-related protein Rab-5B OS=Homo sapiens GN=RAB5B PE=1 SV=1 - [RAB5B_HUMAN]	12	23	10	23	31	23	7	7	5	0	10	10
Q58DS9	Ras-related protein Rab-5C OS=Bos taurus GN=RAB5C PE=2 SV=1 - [RAB5C_BOVIN]	27	90	29	34	45	37	12	12	10	14	11	13
P20340	Ras-related protein Rab-6A OS=Homo sapiens GN=RAB6A PE=1 SV=3 - [RAB6A_HUMAN]	13	12	10	52	45	50	17	10	10	15	17	17
A6QR46	Ras-related protein Rab-6B OS=Bos taurus GN=RAB6B PE=2 SV=1 - [RAB6B_BOVIN]	7	12	6	0	0	0	0	0	0	0	0	0
Q9H0N0	Ras-related protein Rab-6C OS=Homo sapiens GN=RAB6C PE=1 SV=2 - [RAB6C_HUMAN]	2	0	1	0	0	0	0	0	0	0	0	0
P09527	Ras-related protein Rab-7a OS=Rattus norvegicus GN=Rab7a PE=1 SV=2 - [RAB7A_RAT]	45	92	51	37	78	40	25	26	13	22	21	29
Q08DE8	Ras-related protein Rab-7b OS=Bos taurus GN=RAB7B PE=2 SV=1 - [RAB7B_BOVIN]	2	8	4	2	1	2	0	0	0	0	0	1
A4FV54	Ras-related protein Rab-8A OS=Bos taurus GN=RAB8A PE=2 SV=1 - [RAB8A_BOVIN]	19	34	20	69	72	73	18	37	16	24	17	14
Q2HJI8	Ras-related protein Rab-8B OS=Bos taurus GN=RAB8B PE=2 SV=1 - [RAB8B_BOVIN]	12	26	15	65	71	69	16	36	17	23	17	14
P63321	Ras-related protein Ral-A OS=Mus musculus GN=Rala PE=1 SV=1 - [RALA_MOUSE]	8	17	6	9	13	12	3	0	0	3	2	4
P11234	Ras-related protein Ral-B OS=Homo sapiens GN=RALB PE=1 SV=1 - [RALB_HUMAN]	8	16	6	8	9	11	6	3	3	2	5	9
P62833	Ras-related protein Rap-1A OS=Bos taurus GN=RAP1A PE=1 SV=1 - [RAP1A_BOVIN]	21	29	21	38	47	38	18	22	13	11	21	17
P61223	Ras-related protein Rap-1b OS=Bos taurus GN=RAP1B PE=2 SV=1 - [RAP1B_BOVIN]	25	25	20	43	63	38	13	18	9	12	32	21
Q06AU2	Ras-related protein Rap-2a OS=Sus scrofa GN=RAP2A PE=2 SV=1 - [RAP2A_PIG]	5	9	6	12	12	14	6	3	3	0	6	7
Q08DI5	Ras-related protein Rap-2c OS=Bos taurus GN=RAP2C PE=2 SV=1 - [RAP2C_BOVIN]	6	8	6	11	13	12	4	3	3	4	0	0
D3Z8L7	Ras-related protein R-Ras OS=Rattus norvegicus GN=Rras PE=1 SV=1 - [RRAS_RAT]	8	19	7	0	13	13	0	0	0	2	3	2
P62070	Ras-related protein R-Ras2 OS=Homo sapiens GN=RRAS2 PE=1 SV=1 - [RRAS2_HUMAN]	6	9	7	9	11	6	0	1	0	2	2	2
P06800	Receptor-type tyrosine-protein phosphatase C OS=Mus musculus GN=Ptprc PE=1 SV=3 - [PTPRC_MOUSE]	0	0	0	0	0	0	7	8	7	9	12	7
Q12913	Receptor-type tyrosine-protein phosphatase eta OS=Homo sapiens GN=PTPRJ PE=1 SV=3 - [PTPRJ_HUMAN]	5	4	4	2	3	3	3	4	0	0	1	0
A7MBJ4	Receptor-type tyrosine-protein phosphatase F OS=Bos taurus GN=PTPRF PE=2 SV=1 - [PTPRF_BOVIN]	8	0	7	4	1	1	0	0	0	0	0	0
P81134	Renin receptor OS=Bos taurus GN=ATP6AP2 PE=1 SV=2 - [RENR_BOVIN]	0	0	0	0	0	0	0	0	6	4	3	6
Q9HD89	Resistin OS=Homo sapiens GN=RETN PE=2 SV=1 - [RETN_HUMAN]	0	0	0	0	0	0	5	6	15	4	7	9
Q5RBL9	Reticulon-3 OS=Pongo abelii GN=RTN3 PE=2 SV=1 - [RTN3_PONAB]	2	0	2	5	5	6	2	3	4	3	4	6
Q9NQC3	Reticulon-4 OS=Homo sapiens GN=RTN4 PE=1 SV=2 - [RTN4_HUMAN]	2	6	3	6	4	6	0	2	0	0	3	3
P51977	Retinal dehydrogenase 1 OS=Ovis aries GN=ALDH1A1 PE=1 SV=2 - [AL1A1_SHEEP]	40	64	37	32	38	32	4	0	4	8	0	4
Q8HZT6	Retinol dehydrogenase 10 OS=Bos taurus GN=RDH10 PE=1 SV=1 - [RDH10_BOVIN]	23	50	30	27	19	21	2	3	7	12	4	5
P02694	Retinol-binding protein 1 OS=Bos taurus GN=RBP1 PE=1 SV=4 - [RET1_BOVIN]	18	10	16	43	38	46	0	0	1	1	1	0
P19803	Rho GDP-dissociation inhibitor 1 OS=Bos taurus GN=ARHGDIA PE=1 SV=3 - [GDIR1_BOVIN]	12	11	14	23	22	26	15	10	13	14	15	12
Q9TU03	Rho GDP-dissociation inhibitor 2 OS=Bos taurus GN=ARHGDIB PE=2 SV=3 - [GDIR2_BOVIN]	0	0	4	0	0	0	18	19	18	14	19	20
Q9BRR9	Rho GTPase-activating protein 9 OS=Homo sapiens GN=ARHGAP9 PE=1 SV=2 - [RHG09_HUMAN]	0	0	0	0	0	0	3	3	1	2	1	0
Q92888	Rho guanine nucleotide exchange factor 1 OS=Homo sapiens GN=ARHGEF1 PE=1 SV=2 - [ARHG1_HUMAN]	0	0	0	0	0	0	1	1	3	0	0	1
Q3ZBW5	Rho-related GTP-binding protein RhoB OS=Bos taurus GN=RHOB PE=2 SV=1 - [RHOB_BOVIN]	10	40	12	27	17	32	2	0	0	0	0	0
Q1RMJ6	Rho-related GTP-binding protein RhoC OS=Bos taurus GN=RHOC PE=2 SV=1 - [RHOC_BOVIN]	19	0	0	58	41	63	0	0	5	11	0	19
Q3SZA1	Rho-related GTP-binding protein RhoF OS=Bos taurus GN=RHOF PE=2 SV=1 - [RHOF_BOVIN]	14	11	12	26	29	28	2	6	4	7	6	10
P84097	Rho-related GTP-binding protein RhoG OS=Cricetus cricetus GN=RHOG PE=2 SV=1 - [RHOG_CRICR]	11	15	12	18	10	15	32	30	16	18	24	17
P15467	Ribonuclease 4 OS=Bos taurus GN=RNASE4 PE=1 SV=4 - [RNAS4_BOVIN]	0	0	0	0	1	0	2	4	1	2	1	3
Q91VI7	Ribonuclease inhibitor OS=Mus musculus GN=Rnh1 PE=1 SV=1 - [RINI_MOUSE]	5	6	3	4	4	4	0	1	2	0	1	0
P80601	Ribonuclease UK114 OS=Capra hircus GN=HRSP12 PE=1 SV=3 - [UK114_CAPHI]	0	0	0	0	0	0	6	8	4	5	5	9
P09330	Ribose-phosphate pyrophosphokinase 2 OS=Rattus norvegicus GN=Prps2 PE=1 SV=3 - [PRPS2_RAT]	4	1	8	5	3	7	0	3	2	0	0	0
D0VWQ3	Ribosomal protein L18 OS=Canis familiaris GN=RPL18 PE=1 SV=2 - [RL18_CANFA]	2	6	6	10	10	9	3	4	6	5	3	3
P18653	Ribosomal protein S6 kinase alpha-1 OS=Mus musculus GN=Rps6ka1 PE=1 SV=1 - [KS6A1_MOUSE]	0	0	0	0	0	0	0	1	3	2	5	8
Q9WUT3	Ribosomal protein S6 kinase alpha-2 OS=Mus musculus GN=Rps6ka2 PE=2 SV=1 - [KS6A2_MOUSE]	3	0	5	0	0	0	0	2	0	2	2	5
P18654	Ribosomal protein S6 kinase alpha-3 OS=Mus musculus GN=Rps6ka3 PE=1 SV=2 - [KS6A3_MOUSE]	5	2	8	3	2	5	0	1	3	2	4	6
Q9Y3A5	Ribosome maturation protein SBDS OS=Homo sapiens GN=SBDS PE=1 SV=4 - [SBDS_HUMAN]	1	2	0	5	4	5	1	2	1	2	0	0
Q28298	Ribosome-binding protein 1 OS=Canis familiaris GN=RRBP1 PE=2 SV=1 - [RRBP1_CANFA]	13	10	20	21	23	23	0	0	0	0	0	0
Q5EA36	RNA-binding protein 14 OS=Bos taurus GN=RBM14 PE=2 SV=1 - [RBM14_BOVIN]	0	0	0	0	0	0	2	2	4	4	2	3
Q5RC80	RNA-binding protein 39 OS=Pongo abelii GN=RBM39 PE=2 SV=1 - [RBM39_PONAB]	0	0	0	0	0	0	3	0	2	3	3	0
A0AV96	RNA-binding protein 47 OS=Homo sapiens GN=RBM47 PE=1 SV=2 - [RBM47_HUMAN]	2	6	3	3	2	1	0	0	2	0	0	0
P22087	rRNA 2'-O-methyltransferase fibrillarin OS=Homo sapiens GN=FBL PE=1 SV=2 - [FBRL_HUMAN]	0	0	0	0	0	0	2	0	1	2	2	0
P60122	RuvB-like 1 OS=Mus musculus GN=Ruvbl1 PE=1 SV=1 - [RUVB1_MOUSE]	0	0	0	0	0	1	3	4	7	4	3	3
Q2TBU9	RuvB-like 2 OS=Bos taurus GN=RUVBL2 PE=2 SV=3 - [RUVB2_BOVIN]	0	0	0	0	0	0	2	0	2	0	1	2
Q3T067	Saccharopine dehydrogenase-like oxidoreductase OS=Bos taurus GN=SCCPDH PE=2 SV=1 - [SCPDL_BOVIN]	24	21	29	44	73	37	9	9	4	1	15	16
Q60710	SAM domain and HD domain-containing protein 1 OS=Mus musculus GN=Samhd1 PE=1 SV=2 - [SAMH1_MOUSE]	0	0	0	0	0	0	6	1	3	3	7	6
O46674	Sarcoplasmic/endoplasmic reticulum calcium ATPase 2 OS=Canis familiaris GN=ATP2A2 PE=2 SV=1 - [AT2A2_CANFA]	3	0	1	2	2	1	4	4	7	8	6	7
Q64518	Sarcoplasmic/endoplasmic reticulum calcium ATPase 3 OS=Mus musculus GN=Atp2a3 PE=2 SV=3 - [AT2A3_MOUSE]	0	0	0	0	0	0	5	4	0	4	4	9
P85521	Scavenger receptor cysteine-rich type 1 protein M130 OS=Bos taurus GN=CD163 PE=1 SV=2 - [C163A_BOVIN]	0	0	0	0	0	0	7	4	5	5	5	4
Q8WVM8	Sec1 family domain-containing protein 1 OS=Homo sapiens GN=SCFD1 PE=1 SV=4 - [SCFD1_HUMAN]	3	8	6	0	0	0	0	0	0	1	0	0
O15127	Secretory carrier-associated membrane protein 2 OS=Homo sapiens GN=SCAMP2 PE=1 SV=2 - [SCAM2_HUMAN]	10	27	17	16	13	18	0	0	6	1	3	4
Q5E9P6	Seipin OS=Bos taurus GN=BSCL2 PE=2 SV=1 - [BSCL2_BOVIN]	5	6	7	19	25	21	0	0	0	0	0	2
Q2KJ32	Selenium-binding protein 1 OS=Bos taurus GN=SELENBP1 PE=1 SV=1 - [SBP1_BOVIN]	40	106	43	43	79	40	3	0	4	7	5	5
A2VE99	Septin-11 OS=Bos taurus GN=SEPT11 PE=2 SV=1 - [SEP11_BOVIN]	2	0	1	0	0	0	2	0	0	6	3	1
Q3SZN0	Septin-6 OS=Bos taurus GN=SEPT6 PE=2 SV=1 - [SEPT6_BOVIN]	0	0	0	0	0	0	3	2	4	0	0	0
Q5R1W1	Septin-7 (Fragment) OS=Pan troglodytes GN=SEPT7 PE=2 SV=2 - [SEPT7_PANTR]	0	0	0	0	0	0	1	0	2	7	3	0
Q9QZR6	Septin-9 OS=Rattus norvegicus GN=Sept9 PE=1 SV=1 - [SEPT9_RAT]	0	0	0	0	0	0	0	0	3	2	1	1
Q3MHG1	Serine palmitoyltransferase 1 OS=Bos taurus GN=SPTLC1 PE=2 SV=1 - [SPTC1_BOVIN]	0	0	0	0	0	0	3	0	2	1	0	3
Q0VCY7	Serine/arginine-rich splicing factor 1 OS=Bos taurus GN=SRSF1 PE=2 SV=1 - [SRSF1_BOVIN]	0	0	0	0	0	0	3	4	8	4	2	2
Q06A98	Serine/arginine-rich splicing factor 2 OS=Sus scrofa GN=SRSF2 PE=2 SV=1 - [SRSF2_PIG]	0	0	0	0	0	0	3	3	3	0	2	1
Q3SZR8	Serine/arginine-rich splicing factor 3 OS=Bos taurus GN=SRSF3 PE=2 SV=1 - [SRSF3_BOVIN]	0	0	0	0	0	0	0	0	3	1	0	0
Q13247	Serine/arginine-rich splicing factor 6 OS=Homo sapiens GN=SRSF6 PE=1 SV=2 - [SRSF6_HUMAN]	0	0	0	0	0	0	4	1	6	1	0	1
Q3T106	Serine/arginine-rich splicing factor 7 OS=Bos taurus GN=SRSF7 PE=2 SV=1 - [SRSF7_BOVIN]	0	0	0	0	0	0	2	1	0	0	3	5
Q15208	Serine/threonine-protein kinase 38 OS=Homo sapiens GN=STK38 PE=1 SV=1 - [STK38_HUMAN]	2	0	2	0	0	0	2	1	1	1	1	0
Q9Y2H1	Serine/threonine-protein kinase 38-like OS=Homo sapiens GN=STK38L PE=1 SV=3 - [ST38L_HUMAN]	0	0	2	0	0	0	2	1	1	0	0	0
A4K2M3	Serine/threonine-protein kinase 4 OS=Papio anubis GN=STK4 PE=1 SV=1 - [STK4_PAPAN]	0	0	0	0	0	0	2	1	2	0	0	4
P14056	Serine/threonine-protein kinase A-Raf OS=Rattus norvegicus GN=Araf PE=2 SV=1 - [ARAF_RAT]	3	1	1	2	0	0	0	0	0	0	0	0
Q9P289	Serine/threonine-protein kinase MST4 OS=Homo sapiens GN=MST4 PE=1 SV=2 - [MST4_HUMAN]	1	2	2	2	2	2	3	2	1	1	2	2
A1A4I4	Serine/threonine-protein kinase N1 OS=Bos taurus GN=PKN1 PE=2 SV=1 - [PKN1_BOVIN]	1	0	0	0	0	0	1	4	0	0	1	0
Q13177	Serine/threonine-protein kinase PAK 2 OS=Homo sapiens GN=PAK2 PE=1 SV=3 - [PAK2_HUMAN]	2	2	0	0	0	0	0	0	1	0	0	0
Q6PD03	Serine/threonine-protein phosphatase 2A 56 kDa regulatory subunit alpha isoform OS=Mus musculus GN=Ppp2r5a PE=2 SV=1 - [2A5A_MOUSE]	0	0	0	0	0	0	0	1	2	1	1	0
Q32PI5	Serine/threonine-protein phosphatase 2A 65 kDa regulatory subunit A alpha isoform OS=Bos taurus GN=PPP2R1A PE=1 SV=1 - [2AAA_BOVIN]	11	8	10	4	3	3	5	2	7	9	8	9
P63330	Serine/threonine-protein phosphatase 2A catalytic subunit alpha isoform OS=Mus musculus GN=Ppp2ca PE=1 SV=1 - [PP2AA_MOUSE]	1	5	0	0	1	0	0	0	1	3	2	7
P48452	Serine/threonine-protein phosphatase 2B catalytic subunit alpha isoform OS=Bos taurus GN=PPP3CA PE=1 SV=1 - [PP2BA_BOVIN]	0	0	0	0	0	0	2	0	1	0	0	1
Q3SWW9	Serine/threonine-protein phosphatase PP1-beta catalytic subunit OS=Bos taurus GN=PPP1CB PE=2 SV=1 - [PP1B_BOVIN]	2	6	2	0	0	0	0	0	15	15	0	0
Q5E959	Serine-threonine kinase receptor-associated protein OS=Bos taurus GN=STRAP PE=2 SV=1 - [STRAP_BOVIN]	4	0	0	0	0	0	0	0	0	0	0	0
Q4R4U9	Serine--tRNA ligase, cytoplasmic OS=Macaca fascicularis GN=SARS PE=2 SV=3 - [SYSC_MACFA]	14	9	11	8	9	8	20	19	41	38	25	25
Q29443	Serotransferrin OS=Bos taurus GN=TF PE=2 SV=1 - [TRFE_BOVIN]	0	0	0	0	0	0	14	0	13	19	0	0
P14639	Serum albumin OS=Ovis aries GN=ALB PE=2 SV=1 - [ALBU_SHEEP]	7	4	6	0	0	0	5	7	35	25	15	16
P42819	Serum amyloid A protein OS=Ovis aries GN=SAA1 PE=1 SV=1 - [SAA_SHEEP]	57	23	54	130	155	147	86	103	83	100	74	70
Q08E20	S-formylglutathione hydrolase OS=Bos taurus GN=ESD PE=2 SV=1 - [ESTD_BOVIN]	4	6	4	0	0	0	2	6	3	4	3	2
B0BNA1	SH3 domain-containing YSC84-like protein 1 OS=Rattus norvegicus GN=Sh3yl1 PE=2 SV=1 - [SH3Y1_RAT]	2	0	1	1	2	2	0	0	0	0	0	0
O75911	Short-chain dehydrogenase/reductase 3 OS=Homo sapiens GN=DHRS3 PE=1 SV=2 - [DHRS3_HUMAN]	9	33	11	14	16	13	3	3	2	0	7	8
Q9NR45	Sialic acid synthase OS=Homo sapiens GN=NANS PE=1 SV=2 - [SIAS_HUMAN]	2	4	0	2	1	3	0	0	0	0	0	0
Q3T134	Signal peptidase complex subunit 1 OS=Bos taurus GN=SPCS1 PE=3 SV=1 - [SPCS1_BOVIN]	5	2	2	0	2	0	0	2	2	0	2	3
Q28250	Signal peptidase complex subunit 2 OS=Canis familiaris GN=SPCS2 PE=1 SV=1 - [SPCS2_CANFA]	3	4	4	0	1	1	2	3	3	0	3	2
Q3SZU5	Signal peptidase complex subunit 3 OS=Bos taurus GN=SPCS3 PE=2 SV=1 - [SPCS3_BOVIN]	4	0	5	1	1	2	4	2	1	1	6	6
Q8TCT8	Signal peptide peptidase-like 2A OS=Homo sapiens GN=SPPL2A PE=1 SV=2 - [SPP2A_HUMAN]	2	2	0	1	0	1	0	0	0	0	0	0
Q3MHE8	Signal recognition particle receptor subunit alpha OS=Bos taurus GN=SRPR PE=2 SV=1 - [SRPR_BOVIN]	6	8	2	4	6	5	0	0	1	0	0	0
P47758	Signal recognition particle receptor subunit beta OS=Mus musculus GN=Srprb PE=1 SV=1 - [SRPRB_MOUSE]	3	2	2	2	2	2	0	0	0	2	0	1
Q00004	Signal recognition particle subunit SRP68 OS=Canis familiaris GN=SRP68 PE=1 SV=1 - [SRP68_CANFA]	4	0	0	2	1	1	0	0	0	0	0	0
O76094	Signal recognition particle subunit SRP72 OS=Homo sapiens GN=SRP72 PE=1 SV=3 - [SRP72_HUMAN]	2	9	3	2	2	1	0	0	0	0	0	0
Q764M5	Signal transducer and activator of transcription 1 OS=Sus scrofa GN=STAT1 PE=2 SV=1 - [STAT1_PIG]	0	0	0	0	0	0	3	1	2	2	2	3
P40763	Signal transducer and activator of transcription 3 OS=Homo sapiens GN=STAT3 PE=1 SV=2 - [STAT3_HUMAN]	0	0	0	0	0	0	0	0	2	0	3	7
P51692	Signal transducer and activator of transcription 5B OS=Homo sapiens GN=STAT5B PE=1 SV=2 - [STA5B_HUMAN]	0	0	3	1	1	1	2	0	0	0	0	0
Q4VA53	Sister chromatid cohesion protein PDS5 homolog B OS=Mus musculus GN=Pds5b PE=1 SV=1 - [PDS5B_MOUSE]	0	0	0	0	0	0	0	1	3	1	1	4
Q32LM2	Small glutamine-rich tetratricopeptide repeat-containing protein alpha OS=Bos taurus GN=SGTA PE=2 SV=1 - [SGTA_BOVIN]	3	4	3	7	5	5	1	3	1	0	0	2
Q3ZC10	Small nuclear ribonucleoprotein Sm D1 OS=Bos taurus GN=SNRPD1 PE=3 SV=1 - [SMD1_BOVIN]	0	0	0	0	0	0	0	0	6	2	2	7
Q3SZF8	Small nuclear ribonucleoprotein Sm D2 OS=Bos taurus GN=SNRPD2 PE=3 SV=1 - [SMD2_BOVIN]	0	0	0	0	0	0	5	2	2	2	1	4
P62318	Small nuclear ribonucleoprotein Sm D3 OS=Homo sapiens GN=SNRPD3 PE=1 SV=1 - [SMD3_HUMAN]	0	0	0	0	0	0	3	1	8	3	5	6
Q8NCG7	Sn1-specific diacylglycerol lipase beta OS=Homo sapiens GN=DAGLB PE=1 SV=2 - [DGLB_HUMAN]	0	0	0	0	0	0	2	0	6	3	10	8
O18875	Sodium- and chloride-dependent creatine transporter 1 OS=Bos taurus GN=SLC6A8 PE=2 SV=1 - [SC6A8_BOVIN]	2	2	2	0	0	0	0	0	0	0	0	0
P53791	Sodium/glucose cotransporter 1 OS=Ovis aries GN=SLC5A1 PE=2 SV=1 - [SC5A1_SHEEP]	53	96	51	51	63	49	7	3	2	15	10	4
P04074	Sodium/potassium-transporting ATPase subunit alpha-1 OS=Ovis aries GN=ATP1A1 PE=1 SV=1 - [AT1A1_SHEEP]	3	2	2	6	5	5	7	9	6	7	8	10
Q27960	Sodium-dependent phosphate transport protein 2B OS=Bos taurus GN=SLC34A2 PE=1 SV=1 - [NPT2B_BOVIN]	18	33	19	33	20	34	0	1	0	2	3	3
P47843	Solute carrier family 2, facilitated glucose transporter member 3 OS=Ovis aries GN=SLC2A3 PE=2 SV=1 - [GTR3_SHEEP]	0	0	0	0	0	0	2	1	13	10	14	10
P05044	Sorcin OS=Cricetulus griseus GN=SRI PE=1 SV=1 - [SORCN_CRIGR]	0	0	0	0	0	0	0	23	25	26	33	16
O70493	Sorting nexin-12 OS=Mus musculus GN=Snx12 PE=2 SV=1 - [SNX12_MOUSE]	1	0	0	3	2	2	1	2	0	0	0	0
O60749	Sorting nexin-2 OS=Homo sapiens GN=SNX2 PE=1 SV=2 - [SNX2_HUMAN]	2	0	1	0	1	2	0	0	3	0	0	2
O70492	Sorting nexin-3 OS=Mus musculus GN=Snx3 PE=1 SV=3 - [SNX3_MOUSE]	1	0	0	1	0	1	2	2	1	0	1	2
A0JNJ3	Spartin OS=Bos taurus GN=SPG20 PE=2 SV=1 - [SPG20_BOVIN]	6	0	6	8	3	6	0	0	0	0	0	0
Q13813	Spectrin alpha chain, non-erythrocytic 1 OS=Homo sapiens GN=SPTAN1 PE=1 SV=3 - [SPTN1_HUMAN]	0	0	0	0	0	0	3	7	4	0	3	6
Q62261	Spectrin beta chain, non-erythrocytic 1 OS=Mus musculus GN=Sptbn1 PE=1 SV=2 - [SPTB2_MOUSE]	0	0	0	0	0	0	1	5	8	1	6	3
Q13838	Spliceosome RNA helicase DDX39B OS=Homo sapiens GN=DDX39B PE=1 SV=1 - [DX39B_HUMAN]	0	0	0	0	0	0	5	3	0	4	13	11
O75533	Splicing factor 3B subunit 1 OS=Homo sapiens GN=SF3B1 PE=1 SV=3 - [SF3B1_HUMAN]	0	0	0	0	0	0	1	3	0	4	0	0
A0JN52	Splicing factor 3B subunit 3 OS=Bos taurus GN=SF3B3 PE=2 SV=1 - [SF3B3_BOVIN]	0	0	0	0	0	0	3	1	5	4	2	3
P26368	Splicing factor U2AF 65 kDa subunit OS=Homo sapiens GN=U2AF2 PE=1 SV=4 - [U2AF2_HUMAN]	0	0	0	0	0	0	0	0	6	4	2	3
P23246	Splicing factor, proline- and glutamine-rich OS=Homo sapiens GN=SFPQ PE=1 SV=2 - [SFPQ_HUMAN]	0	0	0	0	0	0	2	1	5	6	5	8
Q863B3	Staphylococcal nuclease domain-containing protein 1 OS=Bos taurus GN=SND1 PE=1 SV=1 - [SND1_BOVIN]	58	77	55	33	41	39	2	4	18	15	3	2
Q3ZBE9	Sterol-4-alpha-carboxylate 3-dehydrogenase, decarboxylating OS=Bos taurus GN=NSDHL PE=2 SV=1 - [NSDHL_BOVIN]	19	33	21	13	12	13	5	9	3	5	6	8
Q08E24	Store-operated calcium entry-associated regulatory factor OS=Bos taurus GN=TMEM66 PE=2 SV=1 - [SARAF_BOVIN]	2	1	2	0	0	0	0	0	0	0	0	0
P38646	Stress-70 protein, mitochondrial OS=Homo sapiens GN=HSPA9 PE=1 SV=2 - [GRP75_HUMAN]	1	0	0	2	1	2	3	6	11	5	8	6
Q3ZBZ8	Stress-induced-phosphoprotein 1 OS=Bos taurus GN=STIP1 PE=2 SV=1 - [STIP1_BOVIN]	17	10	17	9	12	7	0	0	0	3	0	0
Q58CP9	Stromal interaction molecule 1 OS=Bos taurus GN=STIM1 PE=2 SV=1 - [STIM1_BOVIN]	0	0	0	0	0	0	1	4	3	4	2	5
O97593	Structural maintenance of chromosomes protein 1A OS=Bos taurus GN=SMC1A PE=1 SV=1 - [SMC1A_BOVIN]	0	0	0	0	0	0	0	0	3	2	1	3
Q9CW03	Structural maintenance of chromosomes protein 3 OS=Mus musculus GN=Smc3 PE=1 SV=2 - [SMC3_MOUSE]	0	0	0	0	0	0	6	5	5	5	4	3
P31039	Succinate dehydrogenase [ubiquinone] flavoprotein subunit, mitochondrial OS=Bos taurus GN=SDHA PE=1 SV=3 - [SDHA_BOVIN]	0	0	0	0	0	1	3	0	3	4	5	5
Q58DR8	Succinyl-CoA ligase [ADP/GDP-forming] subunit alpha, mitochondrial OS=Bos taurus GN=SUCLG1 PE=2 SV=3 - [SUCA_BOVIN]	1	0	0	0	0	0	2	3	9	4	2	0
Q148D5	Succinyl-CoA ligase [ADP-forming] subunit beta, mitochondrial OS=Bos taurus GN=SUCLA2 PE=2 SV=1 - [SUCB1_BOVIN]	0	0	0	0	0	0	2	4	4	3	3	1
O00391	Sulfhydryl oxidase 1 OS=Homo sapiens GN=QSOX1 PE=1 SV=3 - [QSOX1_HUMAN]	0	0	0	0	0	0	3	5	6	7	6	6
Q9Y6N5	Sulfide:quinone oxidoreductase, mitochondrial OS=Homo sapiens GN=SQRDL PE=1 SV=1 - [SQRD_HUMAN]	0	0	0	0	0	0	16	16	12	9	11	16
P50227	Sulfotransferase 1A1 OS=Bos taurus GN=SULT1A1 PE=1 SV=2 - [ST1A1_BOVIN]	0	0	0	0	0	0	0	0	3	2	0	0
O09181	SUMO-conjugating enzyme UBC9 OS=Mesocricetus auratus GN=UBE2I PE=2 SV=1 - [UBC9_MESAU]	0	0	0	0	0	0	1	1	3	1	2	2
Q8BJS4	SUN domain-containing protein 2 OS=Mus musculus GN=Sun2 PE=1 SV=3 - [SUN2_MOUSE]	0	0	0	0	0	0	4	6	5	5	18	15
P41976	Superoxide dismutase [Mn], mitochondrial OS=Bos taurus GN=SOD2 PE=2 SV=1 - [SODM_BOVIN]	0	0	0	0	0	0	3	8	9	12	15	8
A7YY49	Surfeit locus protein 4 OS=Bos taurus GN=SURF4 PE=2 SV=1 - [SURF4_BOVIN]	9	10	8	7	8	6	6	5	7	8	8	11
Q91ZW3	SWI/SNF-related matrix-associated actin-dependent regulator of chromatin subfamily A member 5 OS=Mus musculus GN=Smarca5 PE=1 SV=1 - [SMCA5_MOUSE]	0	0	0	0	0	0	1	0	1	1	2	2
P0C1G6	Switch-associated protein 70 OS=Bos taurus GN=SWAP70 PE=1 SV=1 - [SWP70_BOVIN]	0	0	0	2	2	1	1	0	1	2	1	0
Q99536	Synaptic vesicle membrane protein VAT-1 homolog OS=Homo sapiens GN=VAT1 PE=1 SV=2 - [VAT1_HUMAN]	14	15	10	11	26	15	0	1	0	0	2	1
Q3T000	Synaptobrevin homolog YKT6 OS=Bos taurus GN=YKT6 PE=2 SV=1 - [YKT6_BOVIN]	18	34	19	25	24	27	1	2	0	3	4	0
O09044	Synaptosomal-associated protein 23 OS=Mus musculus GN=Snap23 PE=1 SV=1 - [SNP23_MOUSE]	29	22	24	25	22	24	1	4	3	6	8	9
Q08849	Syntaxin-3 OS=Rattus norvegicus GN=Stx3 PE=2 SV=1 - [STX3_RAT]	0	0	2	5	5	4	1	0	0	0	1	0
Q3ZBT5	Syntaxin-7 OS=Bos taurus GN=STX7 PE=2 SV=1 - [STX7_BOVIN]	0	0	0	0	0	0	0	7	2	2	2	3
Q15833	Syntaxin-binding protein 2 OS=Homo sapiens GN=STXBP2 PE=1 SV=2 - [STXB2_HUMAN]	7	4	5	5	4	9	1	3	3	2	7	8
Q2YDL1	Syntaxin-binding protein 6 OS=Bos taurus GN=STXBP6 PE=2 SV=1 - [STXB6_BOVIN]	3	2	3	3	5	5	0	0	0	0	2	1
Q9Y490	Talin-1 OS=Homo sapiens GN=TLN1 PE=1 SV=3 - [TLN1_HUMAN]	3	5	3	0	0	0	47	68	97	73	77	101
Q91XT6	Tandem C2 domains nuclear protein OS=Mus musculus GN=Tc2n PE=1 SV=2 - [TAC2N_MOUSE]	2	1	1	3	2	2	0	0	0	0	0	0
O60784	Target of Myb protein 1 OS=Homo sapiens GN=TOM1 PE=1 SV=2 - [TOM1_HUMAN]	2	0	2	2	1	3	0	0	0	0	0	0
Q0IIM8	TBC1 domain family member 8B OS=Homo sapiens GN=TBC1D8B PE=1 SV=2 - [TBC8B_HUMAN]	3	5	3	3	2	3	0	0	0	0	1	0
A3KGB4	TBC1 domain family member 8B OS=Mus musculus GN=Tbc1d8b PE=2 SV=1 - [TBC8B_MOUSE]	3	6	0	3	0	0	0	0	0	0	1	0
Q66K14	TBC1 domain family member 9B OS=Homo sapiens GN=TBC1D9B PE=1 SV=3 - [TBC9B_HUMAN]	11	16	15	10	14	14	0	0	0	2	0	0
P46630	T-cell surface glycoprotein CD4 OS=Oryctolagus cuniculus GN=CD4 PE=2 SV=1 - [CD4_RABIT]	0	0	0	0	0	0	0	0	1	0	0	0
Q32L40	T-complex protein 1 subunit alpha OS=Bos taurus GN=TCP1 PE=1 SV=1 - [TCPA_BOVIN]	0	0	4	4	3	7	2	1	3	2	0	1
Q3ZBH0	T-complex protein 1 subunit beta OS=Bos taurus GN=CCT2 PE=1 SV=3 - [TCPB_BOVIN]	6	11	10	2	1	4	2	0	12	7	2	6
Q2T9X2	T-complex protein 1 subunit delta OS=Bos taurus GN=CCT4 PE=1 SV=3 - [TCPD_BOVIN]	5	11	4	7	7	8	2	1	3	0	6	4
P48643	T-complex protein 1 subunit epsilon OS=Homo sapiens GN=CCT5 PE=1 SV=1 - [TCPE_HUMAN]	0	5	2	1	2	2	0	0	2	0	2	0
Q2NKZ1	T-complex protein 1 subunit eta OS=Bos taurus GN=CCT7 PE=1 SV=1 - [TCPH_BOVIN]	9	14	10	5	6	4	0	0	7	6	0	4
Q3T0K2	T-complex protein 1 subunit gamma OS=Bos taurus GN=CCT3 PE=1 SV=1 - [TCPG_BOVIN]	11	20	11	7	9	8	6	4	12	8	6	6
Q3ZCI9	T-complex protein 1 subunit theta OS=Bos taurus GN=CCT8 PE=1 SV=3 - [TCPQ_BOVIN]	8	9	9	6	8	6	0	2	7	6	5	4
Q3MHL7	T-complex protein 1 subunit zeta OS=Bos taurus GN=CCT6A PE=1 SV=3 - [TCPZ_BOVIN]	9	12	6	4	2	3	1	0	4	3	2	3
Q8IZW8	Tensin-4 OS=Homo sapiens GN=TNS4 PE=1 SV=3 - [TENS4_HUMAN]	2	0	2	0	0	2	1	2	2	1	2	3
Q3T0S3	Tetraspanin-1 OS=Bos taurus GN=TSPAN1 PE=2 SV=1 - [TSN1_BOVIN]	2	4	3	0	5	2	0	0	0	2	1	2
Q8NBS9	Thioredoxin domain-containing protein 5 OS=Homo sapiens GN=TXNDC5 PE=1 SV=2 - [TXND5_HUMAN]	4	2	1	0	1	1	0	0	0	0	0	0
O97680	Thioredoxin OS=Bos taurus GN=TXN PE=2 SV=3 - [THIO_BOVIN]	3	7	3	8	15	6	0	0	0	0	2	3
O43396	Thioredoxin-like protein 1 OS=Homo sapiens GN=TXNL1 PE=1 SV=3 - [TXNL1_HUMAN]	11	14	9	5	5	4	4	0	2	3	3	3
Q0Z7W6	Thioredoxin-related transmembrane protein 1 OS=Bos taurus GN=TMX1 PE=2 SV=1 - [TMX1_BOVIN]	1	0	1	4	4	3	3	1	4	1	4	4
Q3ZBV8	Threonine--tRNA ligase, cytoplasmic OS=Bos taurus GN=TARS PE=2 SV=1 - [SYTC_BOVIN]	3	4	3	4	3	3	14	13	22	22	26	27
Q2LGB5	Toll-interacting protein OS=Bos taurus GN=TOLLIP PE=2 SV=1 - [TOLIP_BOVIN]	13	0	5	3	5	2	0	0	0	0	0	0
B2LT65	Toll-like receptor 2 OS=Ovis aries GN=TLR2 PE=2 SV=1 - [TLR2_SHEEP]	20	27	11	12	31	16	9	11	3	12	27	22
Q923U0	TOM1-like protein 1 OS=Mus musculus GN=Tom1l1 PE=1 SV=1 - [TM1L1_MOUSE]	3	1	3	0	0	0	0	0	6	3	0	0
Q2TBL6	Transaldolase OS=Bos taurus GN=TALDO1 PE=2 SV=1 - [TALDO_BOVIN]	0	0	0	0	0	0	2	4	8	9	7	6
Q2KII4	Transcription elongation factor B polypeptide 1 OS=Bos taurus GN=TCEB1 PE=3 SV=1 - [ELOC_BOVIN]	5	0	4	0	0	0	0	0	0	0	0	0
P86252	Transcriptional activator protein Pur-alpha (Fragments) OS=Rattus norvegicus GN=Pura PE=1 SV=1 - [PURA_RAT]	3	4	3	0	0	0	0	0	0	0	0	0
P61585	Transforming protein RhoA OS=Bos taurus GN=RHOA PE=1 SV=1 - [RHOA_BOVIN]	25	77	32	53	59	54	8	14	6	15	26	20
Q5E9F5	Transgelin-2 OS=Bos taurus GN=TAGLN2 PE=2 SV=3 - [TAGL2_BOVIN]	3	0	0	1	2	2	2	6	19	18	13	21
Q3ZBT1	Transitional endoplasmic reticulum ATPase OS=Bos taurus GN=VCP PE=2 SV=1 - [TERA_BOVIN]	32	44	33	16	23	18	8	15	23	27	19	20
Q6B855	Transketolase OS=Bos taurus GN=TKT PE=2 SV=1 - [TKT_BOVIN]	26	35	23	22	20	25	11	14	16	27	21	17
Q92616	Translational activator GCN1 OS=Homo sapiens GN=GCN1L1 PE=1 SV=6 - [GCN1L_HUMAN]	3	4	7	3	4	2	0	0	0	0	0	0
Q5E984	Translationally-controlled tumor protein OS=Bos taurus GN=TPT1 PE=2 SV=1 - [TCTP_BOVIN]	0	6	6	0	18	13	2	1	7	6	0	0
Q01685	Translocating chain-associated membrane protein 1 OS=Canis familiaris GN=TRAM1 PE=1 SV=2 - [TRAM1_CANFA]	14	6	15	8	9	6	1	3	1	0	1	3
Q5R4Q3	Translocation protein SEC62 OS=Pongo abelii GN=SEC62 PE=2 SV=1 - [SEC62_PONAB]	1	1	1	2	1	3	0	0	0	0	0	0
Q8VHE0	Translocation protein SEC63 homolog OS=Mus musculus GN=Sec63 PE=1 SV=4 - [SEC63_MOUSE]	3	0	2	0	0	0	0	0	0	0	0	2
A6QLP7	Translocon-associated protein subunit alpha OS=Bos taurus GN=SSR1 PE=2 SV=1 - [SSRA_BOVIN]	7	8	5	0	0	5	0	0	6	7	2	2
Q2TBX5	Translocon-associated protein subunit delta OS=Bos taurus GN=SSR4 PE=2 SV=1 - [SSRD_BOVIN]	5	14	5	10	18	8	0	2	11	13	7	4
Q3SZ87	Translocon-associated protein subunit gamma OS=Bos taurus GN=SSR3 PE=2 SV=1 - [SSRG_BOVIN]	3	1	6	0	5	2	2	2	2	1	2	2
Q5R8Y6	Transmembrane 9 superfamily member 2 OS=Pongo abelii GN=TM9SF2 PE=2 SV=1 - [TM9S2_PONAB]	6	3	4	1	0	0	0	0	4	2	2	0
Q9ET30	Transmembrane 9 superfamily member 3 OS=Mus musculus GN=Tm9sf3 PE=1 SV=1 - [TM9S3_MOUSE]	0	0	0	0	1	0	2	1	3	0	2	2
Q3T0N3	Transmembrane and coiled-coil domain-containing protein 1 OS=Bos taurus GN=TMCO1 PE=2 SV=1 - [TMCO1_BOVIN]	2	0	0	2	4	2	0	0	0	0	0	0
Q28735	Transmembrane emp24 domain-containing protein 10 OS=Oryctolagus cuniculus GN=TMED10 PE=1 SV=1 - [TMEDA_RABIT]	8	14	8	3	3	2	3	1	8	4	6	8
Q9Y3Q3	Transmembrane emp24 domain-containing protein 3 OS=Homo sapiens GN=TMED3 PE=1 SV=1 - [TMED3_HUMAN]	1	0	0	0	0	0	2	1	3	1	0	2
Q3T133	Transmembrane emp24 domain-containing protein 9 OS=Bos taurus GN=TMED9 PE=2 SV=1 - [TMED9_BOVIN]	3	8	2	3	1	2	5	3	0	0	0	9
A6QPF8	Transmembrane protein 120B OS=Bos taurus GN=TMEM120B PE=2 SV=1 - [T120B_BOVIN]	1	0	2	5	4	2	0	0	0	0	0	0
Q5FWI3	Transmembrane protein 2 OS=Mus musculus GN=Tmem2 PE=1 SV=1 - [TMEM2_MOUSE]	1	1	1	2	2	2	1	0	0	0	1	0
Q2KI29	Transmembrane protein 256 OS=Bos taurus GN=TMEM256 PE=3 SV=1 - [TM256_BOVIN]	0	0	0	0	0	0	2	0	3	5	5	3
Q5R9S8	Transmembrane protein 43 OS=Pongo abelii GN=TMEM43 PE=2 SV=1 - [TMM43_PONAB]	3	1	1	0	1	0	0	0	2	1	0	0
Q3MHW7	Transmembrane protein 97 OS=Bos taurus GN=TMEM97 PE=2 SV=1 - [TMM97_BOVIN]	2	1	3	1	1	2	0	0	0	0	0	0
Q3SYU7	Transportin-1 OS=Bos taurus GN=TNPO1 PE=2 SV=2 - [TNPO1_BOVIN]	0	0	0	0	0	0	3	0	1	1	2	2
O46629	Trifunctional enzyme subunit beta, mitochondrial OS=Bos taurus GN=HADHB PE=2 SV=1 - [ECHB_BOVIN]	0	0	0	0	0	0	0	1	2	2	2	0
Q5E956	Triosephosphate isomerase OS=Bos taurus GN=TPI1 PE=2 SV=3 - [TPIS_BOVIN]	0	1	1	2	2	2	6	9	3	3	4	6
Q19PY3	tRNA-splicing ligase RtcB homolog OS=Sus scrofa PE=2 SV=1 - [RTCB_PIG]	1	2	2	2	4	5	0	2	1	3	0	0
Q9NYL9	Tropomodulin-3 OS=Homo sapiens GN=TMOD3 PE=1 SV=1 - [TMOD3_HUMAN]	1	0	0	0	0	0	9	5	4	5	6	8
Q63610	Tropomyosin alpha-3 chain OS=Rattus norvegicus GN=Tpm3 PE=1 SV=2 - [TPM3_RAT]	9	0	5	4	5	9	18	19	21	19	24	33
P02561	Tropomyosin alpha-4 chain OS=Equus caballus GN=TPM4 PE=1 SV=2 - [TPM4_HORSE]	2	0	0	0	0	0	2	4	3	3	6	11
P17248	Tryptophan--tRNA ligase, cytoplasmic OS=Bos taurus GN=WARS PE=1 SV=3 - [SYWC_BOVIN]	6	17	8	6	8	3	0	0	0	2	0	0
P81947	Tubulin alpha-1B chain OS=Bos taurus PE=1 SV=2 - [TBA1B_BOVIN]	11	40	23	17	9	14	60	56	146	167	85	92
P81948	Tubulin alpha-4A chain OS=Bos taurus GN=TUBA4A PE=1 SV=2 - [TBA4A_BOVIN]	0	0	0	0	0	0	46	43	133	159	79	85
Q3MHM5	Tubulin beta-4B chain OS=Bos taurus GN=TUBB4B PE=2 SV=1 - [TBB4B_BOVIN]	19	21	16	17	25	15	55	57	76	67	127	119
Q2KJD0	Tubulin beta-5 chain OS=Bos taurus GN=TUBB5 PE=2 SV=1 - [TBB5_BOVIN]	15	19	13	16	24	16	75	76	82	90	143	122
Q14166	Tubulin--tyrosine ligase-like protein 12 OS=Homo sapiens GN=TTLL12 PE=1 SV=2 - [TTL12_HUMAN]	0	0	0	0	0	0	1	0	3	2	6	5
P98066	Tumor necrosis factor-inducible gene 6 protein OS=Homo sapiens GN=TNFAIP6 PE=1 SV=2 - [TSG6_HUMAN]	0	0	0	0	0	0	4	3	6	0	3	5
Q6IBS0	Twinfilin-2 OS=Homo sapiens GN=TWF2 PE=1 SV=2 - [TWF2_HUMAN]	0	0	0	0	0	0	2	6	3	4	3	2
Q14642	Type I inositol 1,4,5-trisphosphate 5-phosphatase OS=Homo sapiens GN=INPP5A PE=2 SV=1 - [I5P1_HUMAN]	3	1	2	4	4	5	0	0	0	0	0	0
Q0VBZ0	Tyrosine-protein kinase CSK OS=Bos taurus GN=CSK PE=2 SV=1 - [CSK_BOVIN]	0	0	0	0	0	0	3	0	4	3	3	8
P14238	Tyrosine-protein kinase Fes/Fps OS=Felis catus GN=FES PE=3 SV=2 - [FES_FELCA]	0	0	0	0	0	0	3	2	7	3	2	6
P14234	Tyrosine-protein kinase Fgr OS=Mus musculus GN=Fgr PE=1 SV=2 - [FGR_MOUSE]	1	3	0	3	14	6	7	4	11	7	8	7
P08631	Tyrosine-protein kinase HCK OS=Homo sapiens GN=HCK PE=1 SV=5 - [HCK_HUMAN]	0	0	0	4	12	5	4	0	17	13	14	16
P23458	Tyrosine-protein kinase JAK1 OS=Homo sapiens GN=JAK1 PE=1 SV=2 - [JAK1_HUMAN]	6	5	4	2	1	1	0	0	1	1	0	0
Q07014	Tyrosine-protein kinase Lyn OS=Rattus norvegicus GN=Lyn PE=1 SV=3 - [LYN_RAT]	24	31	26	24	32	36	11	8	14	17	15	15
Q00655	Tyrosine-protein kinase SYK OS=Sus scrofa GN=SYK PE=1 SV=1 - [KSYK_PIG]	0	0	0	0	0	0	4	7	24	14	20	15
F1LM93	Tyrosine-protein kinase Yes OS=Rattus norvegicus GN=Yes1 PE=1 SV=1 - [YES_RAT]	12	8	13	12	22	15	0	5	6	0	8	6
P18031	Tyrosine-protein phosphatase non-receptor type 1 OS=Homo sapiens GN=PTPN1 PE=1 SV=1 - [PTN1_HUMAN]	0	0	0	0	0	0	2	5	4	5	8	9
P29350	Tyrosine-protein phosphatase non-receptor type 6 OS=Homo sapiens GN=PTPN6 PE=1 SV=1 - [PTN6_HUMAN]	0	0	1	0	0	0	4	8	15	21	16	12
Q29465	Tyrosine--tRNA ligase, cytoplasmic OS=Bos taurus GN=YARS PE=2 SV=4 - [SYYC_BOVIN]	10	8	13	12	11	15	0	0	1	0	0	0
P56399	Ubiquitin carboxyl-terminal hydrolase 5 OS=Mus musculus GN=Usp5 PE=1 SV=1 - [UBP5_MOUSE]	7	4	0	3	3	5	0	1	0	0	2	4
Q2TBG8	Ubiquitin carboxyl-terminal hydrolase isozyme L3 OS=Bos taurus GN=UCHL3 PE=2 SV=1 - [UCHL3_BOVIN]	2	3	6	4	4	4	0	0	0	0	0	0
Q9XSJ0	Ubiquitin carboxyl-terminal hydrolase isozyme L5 OS=Bos taurus GN=UCHL5 PE=2 SV=1 - [UCHL5_BOVIN]	2	1	0	0	0	0	0	0	0	0	0	0
Q14139	Ubiquitin conjugation factor E4 A OS=Homo sapiens GN=UBE4A PE=1 SV=2 - [UBE4A_HUMAN]	2	1	0	1	2	1	0	0	0	0	0	0
Q3ZBQ1	Ubiquitin domain-containing protein 1 OS=Bos taurus GN=UBTD1 PE=2 SV=1 - [UBTD1_BOVIN]	1	0	2	0	2	2	0	0	0	0	0	0
P62992	Ubiquitin-40S ribosomal protein S27a OS=Bos taurus GN=RPS27A PE=1 SV=2 - [RS27A_BOVIN]	108	86	107	125	142	113	0	69	29	49	0	0
P61077	Ubiquitin-conjugating enzyme E2 D3 OS=Homo sapiens GN=UBE2D3 PE=1 SV=1 - [UB2D3_HUMAN]	3	3	3	0	1	3	1	2	5	4	4	4
P60604	Ubiquitin-conjugating enzyme E2 G2 OS=Homo sapiens GN=UBE2G2 PE=1 SV=1 - [UB2G2_HUMAN]	6	12	8	2	6	3	2	0	0	0	0	2
Q0P5K3	Ubiquitin-conjugating enzyme E2 N OS=Bos taurus GN=UBE2N PE=2 SV=1 - [UBE2N_BOVIN]	2	1	2	2	3	1	1	1	4	5	0	2
Q3SZ52	Ubiquitin-conjugating enzyme E2 variant 1 OS=Bos taurus GN=UBE2V1 PE=2 SV=1 - [UB2V1_BOVIN]	3	0	7	4	5	3	0	0	0	0	0	0
P61960	Ubiquitin-fold modifier 1 OS=Homo sapiens GN=UFM1 PE=1 SV=1 - [UFM1_HUMAN]	3	7	2	0	0	0	0	0	0	0	0	0
Q5E953	Ubiquitin-fold modifier-conjugating enzyme 1 OS=Bos taurus GN=UFC1 PE=2 SV=1 - [UFC1_BOVIN]	3	0	2	2	3	2	0	0	0	0	0	0
A3KMV5	Ubiquitin-like modifier-activating enzyme 1 OS=Bos taurus GN=UBA1 PE=2 SV=1 - [UBA1_BOVIN]	10	7	11	7	7	8	12	10	12	17	9	7
Q2TA46	Ubiquitin-like protein 3 OS=Bos taurus GN=UBL3 PE=3 SV=1 - [UBL3_BOVIN]	1	1	5	1	2	1	1	0	0	0	0	0
Q3ZBU9	UBX domain-containing protein 4 OS=Bos taurus GN=UBXN4 PE=2 SV=2 - [UBXN4_BOVIN]	5	4	5	0	0	0	0	0	0	1	0	1
Q27966	Unconventional myosin-Ic OS=Bos taurus GN=MYO1C PE=1 SV=3 - [MYO1C_BOVIN]	7	6	8	2	0	3	0	0	0	0	0	0
Q17R14	Unconventional myosin-Id OS=Bos taurus GN=MYO1D PE=2 SV=1 - [MYO1D_BOVIN]	5	2	4	3	3	3	0	0	0	0	0	0
P70248	Unconventional myosin-If OS=Mus musculus GN=Myo1f PE=1 SV=1 - [MYO1F_MOUSE]	0	0	0	0	1	0	12	17	19	23	25	21
B0I1T2	Unconventional myosin-Ig OS=Homo sapiens GN=MYO1G PE=1 SV=2 - [MYO1G_HUMAN]	0	0	0	0	0	0	7	0	3	6	6	8
Q9UM54	Unconventional myosin-VI OS=Homo sapiens GN=MYO6 PE=1 SV=4 - [MYO6_HUMAN]	2	3	1	2	3	2	0	0	0	0	0	0
Q9DAM7	UPF0444 transmembrane protein C12orf23 homolog OS=Mus musculus PE=2 SV=1 - [CL023_MOUSE]	10	6	10	14	0	18	3	4	0	0	0	0
A2AFS3	UPF0577 protein KIAA1324 OS=Mus musculus GN=Kiaa1324 PE=2 SV=1 - [K1324_MOUSE]	3	4	2	4	5	3	0	0	0	0	0	0
Q3ZBI7	Up-regulated during skeletal muscle growth protein 5 OS=Bos taurus GN=USMG5 PE=1 SV=1 - [USMG5_BOVIN]	0	0	0	0	0	0	3	0	5	1	1	1
Q07130	UTP--glucose-1-phosphate uridylyltransferase OS=Bos taurus GN=UGP2 PE=1 SV=2 - [UGPA_BOVIN]	67	40	63	63	65	51	6	9	21	22	7	7
Q29RK4	UV excision repair protein RAD23 homolog B OS=Bos taurus GN=RAD23B PE=2 SV=1 - [RD23B_BOVIN]	3	0	4	7	7	5	0	0	0	1	0	0
Q8BX70	Vacuolar protein sorting-associated protein 13C OS=Mus musculus GN=Vps13c PE=1 SV=2 - [VP13C_MOUSE]	1	1	1	2	1	1	0	0	0	1	0	0
O75436	Vacuolar protein sorting-associated protein 26A OS=Homo sapiens GN=VPS26A PE=1 SV=2 - [VP26A_HUMAN]	6	5	5	5	3	5	1	0	3	3	0	1
Q3T178	Vacuolar protein sorting-associated protein 28 homolog OS=Bos taurus GN=VPS28 PE=2 SV=1 - [VPS28_BOVIN]	1	0	1	2	4	2	0	0	1	1	0	0
Q2HJG5	Vacuolar protein sorting-associated protein 35 OS=Bos taurus GN=VPS35 PE=2 SV=1 - [VPS35_BOVIN]	8	6	5	14	13	13	3	4	9	8	6	8
Q0VD48	Vacuolar protein sorting-associated protein 4B OS=Bos taurus GN=VPS4B PE=2 SV=1 - [VPS4B_BOVIN]	0	1	2	0	5	3	2	3	8	1	9	9
Q32L63	Vacuolar protein sorting-associated protein VTA1 homolog OS=Bos taurus GN=VTA1 PE=2 SV=1 - [VTA1_BOVIN]	2	4	0	1	2	2	0	0	0	0	0	0
P26640	Valine--tRNA ligase OS=Homo sapiens GN=VARS PE=1 SV=4 - [SYVC_HUMAN]	5	7	5	3	2	4	0	0	0	0	1	1
O95498	Vascular non-inflammatory molecule 2 OS=Homo sapiens GN=VNN2 PE=1 SV=3 - [VNN2_HUMAN]	0	0	0	0	0	0	9	2	0	0	5	2
Q2TA49	Vasodilator-stimulated phosphoprotein OS=Bos taurus GN=VASP PE=2 SV=3 - [VASP_BOVIN]	0	0	0	0	0	0	7	7	17	10	20	19
P48818	Very long-chain specific acyl-CoA dehydrogenase, mitochondrial OS=Bos taurus GN=ACADVL PE=2 SV=3 - [ACADV_BOVIN]	0	0	0	0	0	0	4	5	4	5	4	4
Q15836	Vesicle-associated membrane protein 3 OS=Homo sapiens GN=VAMP3 PE=1 SV=3 - [VAMP3_HUMAN]	1	2	1	3	2	3	0	0	1	2	2	4
Q3T0Y8	Vesicle-associated membrane protein 8 OS=Bos taurus GN=VAMP8 PE=3 SV=1 - [VAMP8_BOVIN]	8	3	5	6	7	6	3	2	0	0	2	3
Q0VCY1	Vesicle-associated membrane protein-associated protein A OS=Bos taurus GN=VAPA PE=2 SV=1 - [VAPA_BOVIN]	0	0	0	0	0	0	2	3	4	0	5	4
A2VDZ9	Vesicle-associated membrane protein-associated protein B OS=Bos taurus GN=VAPB PE=2 SV=1 - [VAPB_BOVIN]	0	0	1	1	2	1	2	0	0	0	0	0
P46459	Vesicle-fusing ATPase OS=Homo sapiens GN=NSF PE=1 SV=3 - [NSF_HUMAN]	0	2	2	1	1	3	2	0	2	1	0	1
O08547	Vesicle-trafficking protein SEC22b OS=Mus musculus GN=Sec22b PE=1 SV=3 - [SC22B_MOUSE]	4	9	5	11	10	10	2	3	1	3	2	2
P49256	Vesicular integral-membrane protein VIP36 OS=Canis familiaris GN=LMAN2 PE=1 SV=1 - [LMAN2_CANFA]	5	4	9	6	7	7	3	3	6	6	7	6
Q9Z1A6	Vigilin OS=Rattus norvegicus GN=Hdlbp PE=1 SV=1 - [VIGLN_RAT]	9	12	10	6	11	7	0	0	1	1	0	0
P48616	Vimentin OS=Bos taurus GN=VIM PE=1 SV=3 - [VIME_BOVIN]	0	0	0	0	0	0	72	80	97	94	175	154
P18206	Vinculin OS=Homo sapiens GN=VCL PE=1 SV=4 - [VINC_HUMAN]	0	0	0	0	0	1	2	0	3	0	9	5
Q3MHN5	Vitamin D-binding protein OS=Bos taurus GN=GC PE=2 SV=1 - [VTDB_BOVIN]	1	13	0	0	0	0	5	2	6	9	7	10
P45879	Voltage-dependent anion-selective channel protein 1 OS=Bos taurus GN=VDAC1 PE=1 SV=3 - [VDAC1_BOVIN]	0	0	0	0	0	0	40	36	25	28	23	25
P45880	Voltage-dependent anion-selective channel protein 2 OS=Homo sapiens GN=VDAC2 PE=1 SV=2 - [VDAC2_HUMAN]	7	1	4	2	4	5	16	22	19	25	16	15
Q9MZ13	Voltage-dependent anion-selective channel protein 3 OS=Bos taurus GN=VDAC3 PE=2 SV=1 - [VDAC3_BOVIN]	0	0	0	0	0	0	13	14	12	10	9	9
P31404	V-type proton ATPase catalytic subunit A OS=Bos taurus GN=ATP6V1A PE=2 SV=2 - [VATA_BOVIN]	1	4	2	2	2	4	3	2	10	10	16	12
P21281	V-type proton ATPase subunit B, brain isoform OS=Homo sapiens GN=ATP6V1B2 PE=1 SV=3 - [VATB2_HUMAN]	1	3	3	1	1	1	3	4	8	3	6	9
P61420	V-type proton ATPase subunit d 1 OS=Bos taurus GN=ATP6V0D1 PE=1 SV=1 - [VA0D1_BOVIN]	3	0	2	2	3	0	3	2	3	2	4	3
O75348	V-type proton ATPase subunit G 1 OS=Homo sapiens GN=ATP6V1G1 PE=1 SV=3 - [VATG1_HUMAN]	1	0	2	1	0	1	2	2	2	0	0	1
Q2KJH4	WD repeat-containing protein 1 OS=Bos taurus GN=WDR1 PE=2 SV=3 - [WDR1_BOVIN]	14	34	14	22	11	23	15	22	14	28	20	25
P80457	Xanthine dehydrogenase/oxidase OS=Bos taurus GN=XDH PE=1 SV=4 - [XDH_BOVIN]	1381	2582	1369	1145	1105	1116	439	449	529	945	766	622
Q9BRI3	Zinc transporter 2 OS=Homo sapiens GN=SLC30A2 PE=1 SV=1 - [ZNT2_HUMAN]	0	1	0	3	3	3	0	0	0	0	0	0
Q91W10	Zinc transporter ZIP8 OS=Mus musculus GN=Slc39a8 PE=2 SV=1 - [S39A8_MOUSE]	1	1	1	6	6	6	0	0	0	0	0	0
