# Supplementary material for: Neutrophil extracellular traps in sheep mastitis
Source: Vet Res. 2015 Jun 18;46(1):59. doi: 10.1186/s13567-015-0196-x (PMC4471908; doi:10.1186/s13567-015-0196-x)
Supplement: Additional file 2: — List of all identifications with peptide information. Protein identifications and detailed peptide information are reported according to the Proteome Discoverer output. [file 13567_2015_196_MOESM2_ESM.xlsx]

## Sheet: Foglio 1
ID	Samples
A2	Healthy A_Replicate 1
B2	Healthy A_Replicate 2
C2	Healthy B_Replicate 1
D2	Healthy B_Replicate 2
E2	Healthy C_Replicate 1
F2	Healthy C_Replicate 2
G2	Mastitic A_Replicate 1
H2	Mastitic A_Replicate 2
I2	Mastitic B_Replicate 1
J2	Mastitic B_Replicate 2
K2	Mastitic C_Replicate 1
L2	Mastitic C_Replicate 2
Accession	Description	# AAs	MW [kDa]	calc. pI	Score A2	Coverage A2	# Peptides A2	# PSM A2	Score B2	Coverage B2	# Peptides B2	# PSM B2	Score C2	Coverage C2	# Peptides C2	# PSM C2	Score D2	Coverage D2	# Peptides D2	# PSM D2	Score E2	Coverage E2	# Peptides E2	# PSM E2	Score F2	Coverage F2	# Peptides F2	# PSM F2	Score G2	Coverage G2	# Peptides G2	# PSM G2	Score H2	Coverage H2	# Peptides H2	# PSM H2	Score I2	Coverage I2	# Peptides I2	# PSM I2	Score J2	Coverage J2	# Peptides J2	# PSM J2	Score K2	Coverage K2	# Peptides K2	# PSM K2	Score L2
Q6T308	1,4-alpha-glucan-branching enzyme OS=Felis catus GN=GBE1 PE=2 SV=1 - [GLGB_FELCA]	699	80.5126	6.52197	27.74	2	1	1					28.92	2	1	2					20.57	2	1	1									20.03	2	1	1					26.42	2	1	1
	Sequence	# PSMs	# Proteins	# Protein Groups	Protein Group Accessions	Modifications	MH+ [Da]	q-Value	PEP	IonScore A2	Charge A2	m/z [Da] A2	IonScore B2	Charge B2	m/z [Da] B2	IonScore C2	Charge C2	m/z [Da] C2	IonScore D2	Charge D2	m/z [Da] D2	IonScore E2	Charge E2	m/z [Da] E2	IonScore F2	Charge F2	m/z [Da] F2	IonScore G2	Charge G2	m/z [Da] G2	IonScore H2	Charge H2	m/z [Da] H2	IonScore I2	Charge I2	m/z [Da] I2	IonScore J2	Charge J2	m/z [Da] J2	IonScore K2	Charge K2	m/z [Da] K2	IonScore L2	Charge L2	m/z [Da] L2	# Missed Cleavages
	IYESHVGISSYEGK	6	1	1	Q6T308		1568.76	0	4.447e-05	27.74	3	523.591				25.21	3	523.591				20.57	3	523.592							20.03	3	523.591				26.42	3	523.591							0
P61603	10 kDa heat shock protein, mitochondrial OS=Bos taurus GN=HSPE1 PE=3 SV=2 - [CH10_BOVIN]	102	10.9249	8.92432																																	54.13	13.73	1	2	57.95	13.73	1	1	78.76	13.73	1	2	96.29
	Sequence	# PSMs	# Proteins	# Protein Groups	Protein Group Accessions	Modifications	MH+ [Da]	q-Value	PEP	IonScore A2	Charge A2	m/z [Da] A2	IonScore B2	Charge B2	m/z [Da] B2	IonScore C2	Charge C2	m/z [Da] C2	IonScore D2	Charge D2	m/z [Da] D2	IonScore E2	Charge E2	m/z [Da] E2	IonScore F2	Charge F2	m/z [Da] F2	IonScore G2	Charge G2	m/z [Da] G2	IonScore H2	Charge H2	m/z [Da] H2	IonScore I2	Charge I2	m/z [Da] I2	IonScore J2	Charge J2	m/z [Da] J2	IonScore K2	Charge K2	m/z [Da] K2	IonScore L2	Charge L2	m/z [Da] L2	# Missed Cleavages
	VLQATVVAVGSGSK	7	1	1	P61603		1315.76	0	3.469e-08																									53.05	2	658.382	57.95	2	658.383	48.68	2	658.383	61.8	2	658.383	0
O08810	116 kDa U5 small nuclear ribonucleoprotein component OS=Mus musculus GN=Eftud2 PE=2 SV=1 - [U5S1_MOUSE]	971	109.291	4.99561																													24.42	1.03	1	1	60.33	2.37	2	2	20.5571	2.47	2	3	33.1	3.19	2	2	94.6958
	Sequence	# PSMs	# Proteins	# Protein Groups	Protein Group Accessions	Modifications	MH+ [Da]	q-Value	PEP	IonScore A2	Charge A2	m/z [Da] A2	IonScore B2	Charge B2	m/z [Da] B2	IonScore C2	Charge C2	m/z [Da] C2	IonScore D2	Charge D2	m/z [Da] D2	IonScore E2	Charge E2	m/z [Da] E2	IonScore F2	Charge F2	m/z [Da] F2	IonScore G2	Charge G2	m/z [Da] G2	IonScore H2	Charge H2	m/z [Da] H2	IonScore I2	Charge I2	m/z [Da] I2	IonScore J2	Charge J2	m/z [Da] J2	IonScore K2	Charge K2	m/z [Da] K2	IonScore L2	Charge L2	m/z [Da] L2	# Missed Cleavages
	ILDAVVAQEPLHR	3	4	1	O08810		1460.82	0	8.746e-08																									46.11	3	487.612				33.1	3	487.612	30.36	3	487.612	0
	GLSEDVSISK	1	4	1	O08810		1034.54	0	0.0002005																									30.72	2	517.772										0
	GHVTQDAPIPGSPLYTIK	3	4	1	O08810		1894.01	0	3.014e-05																												15.86	3	632.008	10.07	3	632.007	31.12	3	632.007	0
	EGPLCDELIR	1	4	1	O08810	C5(Carbamidomethyl)	1201.59	0.003	0.07292																						24.42	2	601.298													0
	LILELK	5	7	2	P17453;O08810		728.491	0.003	0.08278																												21.75	2	364.749				36.16	2	364.749	0
Q32PA4	14 kDa phosphohistidine phosphatase OS=Bos taurus GN=PHPT1 PE=2 SV=1 - [PHP14_BOVIN]	125	13.9218	5.8208	43.14	8.8	1	1					47.02	8.8	1	1	41.48	8.8	1	1	53.54	8.8	1	1	46.55	8.8	1	1
	Sequence	# PSMs	# Proteins	# Protein Groups	Protein Group Accessions	Modifications	MH+ [Da]	q-Value	PEP	IonScore A2	Charge A2	m/z [Da] A2	IonScore B2	Charge B2	m/z [Da] B2	IonScore C2	Charge C2	m/z [Da] C2	IonScore D2	Charge D2	m/z [Da] D2	IonScore E2	Charge E2	m/z [Da] E2	IonScore F2	Charge F2	m/z [Da] F2	IonScore G2	Charge G2	m/z [Da] G2	IonScore H2	Charge H2	m/z [Da] H2	IonScore I2	Charge I2	m/z [Da] I2	IonScore J2	Charge J2	m/z [Da] J2	IonScore K2	Charge K2	m/z [Da] K2	IonScore L2	Charge L2	m/z [Da] L2	# Missed Cleavages
	GYDCECLGGGR	5	1	1	Q32PA4	C4(Carbamidomethyl); C6(Carbamidomethyl)	1243.48	0	2.209e-06	43.14	2	622.245				47.02	2	622.244	41.48	2	622.245	53.54	2	622.245	46.55	2	622.245																			0
P31946	14-3-3 protein beta/alpha OS=Homo sapiens GN=YWHAB PE=1 SV=3 - [1433B_HUMAN]	246	28.0648	4.83057	208.088	27.64	5	19	360.928	27.64	5	22	219.668	36.99	7	23	220.69	30.08	6	15	200.907	30.08	6	20	311.09	37.8	7	22	143.415	23.58	4	10	82.9338	27.64	5	10	241.714	27.64	5	26	618.418	32.11	6	31	142.838	33.74	6	10	205.266
	Sequence	# PSMs	# Proteins	# Protein Groups	Protein Group Accessions	Modifications	MH+ [Da]	q-Value	PEP	IonScore A2	Charge A2	m/z [Da] A2	IonScore B2	Charge B2	m/z [Da] B2	IonScore C2	Charge C2	m/z [Da] C2	IonScore D2	Charge D2	m/z [Da] D2	IonScore E2	Charge E2	m/z [Da] E2	IonScore F2	Charge F2	m/z [Da] F2	IonScore G2	Charge G2	m/z [Da] G2	IonScore H2	Charge H2	m/z [Da] H2	IonScore I2	Charge I2	m/z [Da] I2	IonScore J2	Charge J2	m/z [Da] J2	IonScore K2	Charge K2	m/z [Da] K2	IonScore L2	Charge L2	m/z [Da] L2	# Missed Cleavages
	DSTLIMQLLR	56	15	7	P63103;P61981;P31946;Q3SZI4;P62261;Q0VC36;P68509		1189.66	0	0.0001031	57.77	2	595.334	62.51	2	595.334	62.12	2	595.334	61.79	2	595.334	57.58	2	595.334	61.76	2	595.334				32.06	2	595.334	57.23	2	595.334	62.42	2	595.334	61.61	2	595.334	61.86	2	595.334	0
	NLLSVAYK	44	15	7	P63103;P61981;P31946;Q3SZI4;P62261;P68509;Q0VC36		907.523	0	0.006367	42.31	2	454.266	34.37	2	454.266	40.19	2	454.266	37.96	2	454.266	35.96	2	454.266	44.63	2	454.266	44.75	2	454.266	36.3	2	454.266	40.14	2	454.265	31.11	2	454.264	44.61	2	454.266	44.8	2	454.266	0
	YLIPNATQPESK	29	2	1	P31946		1360.71	0	0.0005109	41.87	2	680.86	38.43	2	680.859	42.91	2	680.86	41.73	2	680.859	41.77	2	680.859	41.66	2	680.859	42.82	2	680.859	42.25	2	680.86	41.81	2	680.859	31.84	2	680.858	38.15	2	680.86	35.68	2	680.862	0
	TAFDEAIAELDTLNEESYK	53	2	1	P31946		2159	0	4.976e-08	25.87	3	720.339	38.15	3	720.339	20.58	3	720.339	18.09	3	720.338				16.46	3	720.339	49.49	3	720.339	36.94	3	720.339	44.97	3	720.34	52.77	3	720.339	16.27	3	720.339	31.78	3	720.339	0
	QTTVSNSQQAYQEAFEISK	16	2	1	P31946		2159.02	0	0.0002729	17.97	2	1080.01	11.85	2	1080.02	27.05	2	1080.02				15.86	3	720.347	10.73	3	720.347	11.86	2	1080.02	10.44	2	1080.02	20.25	2	1080.02	26.94	2	1080.02				16.35	2	1080.02	0
	DSTLIMQLLR	5	15	7	P63103;P61981;P31946;Q3SZI4;P62261;Q0VC36;P68509	M6(Oxidation)	1205.66	0	0.0001489				57.75	2	603.333										44.92	2	603.332																51.09	2	603.332	0
	QTTVSNSQQAYQEAFEISK	6	2	1	P31946	N-Term(Gln->pyro-Glu)	2142	0	0.0001826							22.53	2	1071.5										10.2	2	1071.5	13.77	2	1071.5	14.11	2	1071.5	16.01	2	1071.5							0
	AVTEQGHELSNEER	5	2	1	P31946		1598.74	0	0.002623							15.78	3	533.585	35.57	3	533.585	42.99	3	533.584	43.26	3	533.585													13.31	3	533.585				0
	YLSEVASGDNK	5	2	1	P31946		1182.56	0	0.0001564										44.92	2	591.786	45.86	2	591.785	46.95	2	591.785										44.7	2	591.786							0
	EKIEAELQDICNDVLELLDK	2	1	1	P31946	C11(Carbamidomethyl)	2387.2	0	0.0001883																															37.87	3	796.406	12.44	3	796.405	1
	YDDMAAAMK	1	4	2	P61981;P31946		1015.42	0.002	0.03622							30.31	2	508.214																												0
	YDDMAAAMK	1	4	2	P61981;P31946	M4(Oxidation)	1031.42	0.008	0.1991							25.35	2	516.212																												0
P62261	14-3-3 protein epsilon OS=Bos taurus GN=YWHAE PE=2 SV=1 - [1433E_BOVIN]	255	29.1554	4.7417	1260.67	58.43	12	56	1194.4	53.73	11	52	1355.63	50.98	11	62	1065.87	54.9	12	54	1180.96	48.24	13	61	1013.94	54.9	13	59	182.227	28.63	6	10	135.191	37.65	8	11	302.203	30.2	6	32	1033.55	30.2	6	48	196.394	31.76	8	16	242.65
	Sequence	# PSMs	# Proteins	# Protein Groups	Protein Group Accessions	Modifications	MH+ [Da]	q-Value	PEP	IonScore A2	Charge A2	m/z [Da] A2	IonScore B2	Charge B2	m/z [Da] B2	IonScore C2	Charge C2	m/z [Da] C2	IonScore D2	Charge D2	m/z [Da] D2	IonScore E2	Charge E2	m/z [Da] E2	IonScore F2	Charge F2	m/z [Da] F2	IonScore G2	Charge G2	m/z [Da] G2	IonScore H2	Charge H2	m/z [Da] H2	IonScore I2	Charge I2	m/z [Da] I2	IonScore J2	Charge J2	m/z [Da] J2	IonScore K2	Charge K2	m/z [Da] K2	IonScore L2	Charge L2	m/z [Da] L2	# Missed Cleavages
	AASDIAMTELPPTHPIR	117	1	1	P62261		1819.94	0	3.504e-09	97.2	3	607.317	84.69	3	607.317	97.16	3	607.317	66.12	3	607.317	78.42	3	607.317	62.25	3	607.317							32.88	3	607.318	70.62	3	607.317							0
	YLAEFATGNDRK	8	1	1	P62261		1384.68	0	2.133e-07	61.12	2	692.847	79.2	2	692.846	43.41	2	692.85				37.83	3	462.233																36.68	3	462.234				1
	YLAEFATGNDR	28	1	1	P62261		1256.59	0	3.245e-05	58.11	2	628.8				57.52	2	628.8	59.62	2	628.798	46.46	2	628.798	52.92	2	628.799	60.48	2	628.799	33.39	2	628.798	41.22	2	628.797	40.64	2	628.799	56.76	2	628.799	44.09	2	628.799	0
	DSTLIMQLLR	56	15	7	P63103;P61981;P31946;Q3SZI4;P62261;Q0VC36;P68509		1189.66	0	0.0001031	57.77	2	595.334	62.51	2	595.334	62.12	2	595.334	61.79	2	595.334	57.58	2	595.334	61.76	2	595.334				32.06	2	595.334	57.23	2	595.334	62.42	2	595.334	61.61	2	595.334	61.86	2	595.334	0
	VAGMDVELTVEER	11	1	1	P62261		1447.71	0	2.86e-11	47.72	2	724.359	53.68	2	724.358	125.71	2	724.359	35.15	2	724.359	75.4	2	724.359	31.49	2	724.359																			0
	LICCDILDVLDK	60	1	1	P62261	C3(Carbamidomethyl); C4(Carbamidomethyl)	1476.74	0	1.671e-06	44.22	2	738.875	34.95	2	738.876	32.47	2	738.875				19.93	2	738.875				34.5	2	738.876	25.05	2	738.876	39.54	2	738.876	49.78	2	738.875	34.53	2	738.876	36.22	2	738.875	0
	EAAENSLVAYK	17	1	1	P62261		1194.6	0	0.0002791	43.38	2	597.803	41.33	2	597.803	48.87	2	597.804	53.53	2	597.804	44.22	2	597.804	44.41	2	597.805	13.64	2	597.804	14.13	2	597.806							31.3	2	597.804	23.96	2	597.804	0
	NLLSVAYK	44	15	7	P63103;P61981;P31946;Q3SZI4;P62261;P68509;Q0VC36		907.523	0	0.006367	42.31	2	454.266	34.37	2	454.266	40.19	2	454.266	37.96	2	454.266	35.96	2	454.266	44.63	2	454.266	44.75	2	454.266	36.3	2	454.266	40.14	2	454.265	31.11	2	454.264	44.61	2	454.266	44.8	2	454.266	0
	AAFDDAIAELDTLSEESYK	81	1	1	P62261		2087.97	0	4.262e-08	40.7	3	696.66	37.74	3	696.66	40.76	3	696.661	28.56	3	696.66	18.13	2	1044.49	28.59	3	696.66	37.6	3	696.66	22.78	3	696.661	36.42	3	696.659	49.74	2	1044.49	25.69	3	696.661	20.48	3	696.66	0
	AASDIAMTELPPTHPIR	14	1	1	P62261	M7(Oxidation)	1835.93	0	6.192e-05	35.26	3	612.649				42.43	3	612.649	41.22	3	612.649	39.18	3	612.649	41.79	3	612.649																			0
	IISSIEQKEENKGGEDKLK	5	1	1	P62261		2145.14	0	4.447e-05	25.69	3	715.718	20.39	4	537.041	25.09	3	715.718																												3
	YDEMVESMK	8	1	1	P62261		1131.47	0	0.0004245	22.83	2	566.238	43.2	2	566.239	33.23	2	566.239	25.87	2	566.238	27.48	2	566.238	25.88	2	566.238													10.86	2	566.238				0
	DNLTLWTSDMQGDGEEQNK	1	1	1	P62261		2180.94	0	0.008847	16.18	2	1090.97																																		0
	DSTLIMQLLR	5	15	7	P63103;P61981;P31946;Q3SZI4;P62261;Q0VC36;P68509	M6(Oxidation)	1205.66	0	0.0001489				57.75	2	603.333										44.92	2	603.332																51.09	2	603.332	0
	MKGDYHR	1	1	1	P62261		906.425	0	0.004659				49.34	3	302.813																															1
	VAGMDVELTVEER	4	1	1	P62261	M4(Oxidation)	1463.7	0	9.886e-06				32.13	2	732.357	43	2	732.357													62.28	2	732.353										58.11	2	732.356	0
	HLIPAANTGESK	6	1	1	P62261		1237.65	0	0.0003048										39.53	2	619.33	27	2	619.33	30.06	3	413.222	43.33	2	619.33	20.34	2	619.33													0
	KEAAENSLVAYK	3	1	1	P62261		1322.69	0	0.001187										33.23	3	441.57	34.31	3	441.569	42.78	3	441.57																			1
	LICCDILDVLDKHLIPAANTGESK	3	1	1	P62261	C3(Carbamidomethyl); C4(Carbamidomethyl)	2695.38	0	1.897e-06										23.71	4	674.6	20.8	4	674.6	17.44	4	674.6																			1
	IISSIEQKEENKGGEDK	3	1	1	P62261		1903.96	0	0.003227										22.52	4	476.746				23.28	3	635.325																			2
	IISSIEQKEENK	1	1	1	P62261		1417.75	0	0.0006756																22	3	473.256																			1
P68509	14-3-3 protein eta OS=Bos taurus GN=YWHAH PE=1 SV=2 - [1433F_BOVIN]	246	28.194	4.89404	278.152	13.01	3	9					244.195	13.01	3	11	182.435	16.67	4	13	175.7	20.73	5	17	294.082	17.07	4	19	115.667	8.94	2	4	68.5371	13.01	3	4	215.163	24.8	5	19	398.917	13.01	3	15	153.527	13.01	3	6
	Sequence	# PSMs	# Proteins	# Protein Groups	Protein Group Accessions	Modifications	MH+ [Da]	q-Value	PEP	IonScore A2	Charge A2	m/z [Da] A2	IonScore B2	Charge B2	m/z [Da] B2	IonScore C2	Charge C2	m/z [Da] C2	IonScore D2	Charge D2	m/z [Da] D2	IonScore E2	Charge E2	m/z [Da] E2	IonScore F2	Charge F2	m/z [Da] F2	IonScore G2	Charge G2	m/z [Da] G2	IonScore H2	Charge H2	m/z [Da] H2	IonScore I2	Charge I2	m/z [Da] I2	IonScore J2	Charge J2	m/z [Da] J2	IonScore K2	Charge K2	m/z [Da] K2	IonScore L2	Charge L2	m/z [Da] L2	# Missed Cleavages
	AVTELNEPLSNEDR	18	2	1	P68509		1586.76	0	4.079e-09	108.96	2	793.885				66.9	2	793.887	50.69	2	793.887	64.24	2	793.887	50.12	2	793.887	76.19	2	793.886	41.73	2	793.886	80.06	2	793.884	90.5	2	793.884	62.65	2	793.887				0
	DSTLIMQLLR	46	15	7	P63103;P61981;P31946;Q3SZI4;P62261;Q0VC36;P68509		1189.66	0	0.0002031	58	2	595.334				62.12	2	595.334	61.79	2	595.334	57.58	2	595.334	61.76	2	595.334				32.06	2	595.334	57.23	2	595.334	62.43	2	595.334	61.61	2	595.334				0
	NLLSVAYK	39	15	7	P63103;P61981;P31946;Q3SZI4;P62261;P68509;Q0VC36		907.523	0	0.006367	42.31	2	454.266				40.19	2	454.266	37.96	2	454.266	35.53	2	454.266	44.63	2	454.266	44.75	2	454.266	36.3	2	454.266	40.14	2	454.265	31.11	2	454.264	44.61	2	454.266				0
	EHMQPTHPIR	10	4	2	P61981;P68509		1245.62	0	0.0005864													12.36	3	415.877	25.19	3	415.876							25.15	3	415.877										0
	DSTLIMQLLR	1	15	7	P63103;P61981;P31946;Q3SZI4;P62261;Q0VC36;P68509	M6(Oxidation)	1205.66	0	0.0002271																44.92	2	603.332																			0
	QAFDDAIAELDTLNEDSYK	1	1	1	P68509		2157.99	0	1.758e-05																									19.73	2	1079.5										0
	YDDMASAMK	2	2	1	P68509		1031.42	0.001	0.01281										16.01	2	516.213	15.4	2	516.213																						0
P61981	14-3-3 protein gamma OS=Homo sapiens GN=YWHAG PE=1 SV=2 - [1433G_HUMAN]	247	28.2849	4.89404	270.364	17	4	10	493.3	24.7	5	23	234.99	20.65	5	13	326.996	17	4	15	323.458	21.05	5	20	381.342	21.05	5	20	238.578	12.96	3	7	165.531	20.65	4	6	345.317	28.74	6	25	602.011	24.7	5	20	269.335	17	4	8	332.841
	Sequence	# PSMs	# Proteins	# Protein Groups	Protein Group Accessions	Modifications	MH+ [Da]	q-Value	PEP	IonScore A2	Charge A2	m/z [Da] A2	IonScore B2	Charge B2	m/z [Da] B2	IonScore C2	Charge C2	m/z [Da] C2	IonScore D2	Charge D2	m/z [Da] D2	IonScore E2	Charge E2	m/z [Da] E2	IonScore F2	Charge F2	m/z [Da] F2	IonScore G2	Charge G2	m/z [Da] G2	IonScore H2	Charge H2	m/z [Da] H2	IonScore I2	Charge I2	m/z [Da] I2	IonScore J2	Charge J2	m/z [Da] J2	IonScore K2	Charge K2	m/z [Da] K2	IonScore L2	Charge L2	m/z [Da] L2	# Missed Cleavages
	NVTELNEPLSNEER	27	3	1	P61981		1643.79	0	4.521e-09	97.27	2	822.397	82.1	2	822.398	96.81	2	822.396	86.38	2	822.397	99.94	2	822.397	97.5	2	822.396	89.35	2	822.397	85.77	2	822.397	83.77	2	822.398	96	2	822.39	100.06	2	822.397	99.9	2	822.397	0
	DSTLIMQLLR	56	15	7	P63103;P61981;P31946;Q3SZI4;P62261;Q0VC36;P68509		1189.66	0	0.0001031	57.77	2	595.334	62.51	2	595.334	62.12	2	595.334	61.79	2	595.334	57.58	2	595.334	61.76	2	595.334				32.06	2	595.334	57.23	2	595.334	62.42	2	595.334	61.61	2	595.334	61.86	2	595.334	0
	NLLSVAYK	44	15	7	P63103;P61981;P31946;Q3SZI4;P62261;P68509;Q0VC36		907.523	0	0.006367	42.31	2	454.266	34.37	2	454.266	40.19	2	454.266	37.96	2	454.266	35.96	2	454.266	44.63	2	454.266	44.75	2	454.266	36.3	2	454.266	40.14	2	454.265	31.11	2	454.264	44.61	2	454.266	44.8	2	454.266	0
	YLAEVATGEK	17	3	1	P61981		1080.56	0	1.232e-06	38.96	2	540.781	78.18	2	540.782	23.78	2	540.782	37.31	2	540.782	44.91	2	540.782	40.73	2	540.782	77.38	2	540.782				57.82	2	540.782	78.36	2	540.782	77.84	2	540.782	78.1	2	540.782	0
	DSTLIMQLLR	5	15	7	P63103;P61981;P31946;Q3SZI4;P62261;Q0VC36;P68509	M6(Oxidation)	1205.66	0	0.0001489				57.75	2	603.333										44.92	2	603.332																51.09	2	603.332	0
	TAFDDAIAELDTLNEDSYK	15	2	1	P61981		2130.97	0	2.633e-08				32.02	2	1065.99																10.06	2	1065.99	42.05	3	710.995	25.97	2	1065.99							0
	EHMQPTHPIR	10	4	2	P61981;P68509		1245.62	0	0.0005864													12.36	3	415.877	25.19	3	415.876							25.15	3	415.877										0
	YDDMAAAMK	1	4	2	P61981;P31946		1015.42	0.002	0.03622							30.31	2	508.214																												0
	YDDMAAAMK	1	4	2	P61981;P31946	M4(Oxidation)	1031.42	0.008	0.1991							25.35	2	516.212																												0
Q0VC36	14-3-3 protein sigma OS=Bos taurus GN=SFN PE=2 SV=1 - [1433S_BOVIN]	248	27.8317	4.71631	167.912	19.76	4	9	307.156	14.11	3	14	181.662	14.11	3	9	151.962	12.9	3	11
	Sequence	# PSMs	# Proteins	# Protein Groups	Protein Group Accessions	Modifications	MH+ [Da]	q-Value	PEP	IonScore A2	Charge A2	m/z [Da] A2	IonScore B2	Charge B2	m/z [Da] B2	IonScore C2	Charge C2	m/z [Da] C2	IonScore D2	Charge D2	m/z [Da] D2	IonScore E2	Charge E2	m/z [Da] E2	IonScore F2	Charge F2	m/z [Da] F2	IonScore G2	Charge G2	m/z [Da] G2	IonScore H2	Charge H2	m/z [Da] H2	IonScore I2	Charge I2	m/z [Da] I2	IonScore J2	Charge J2	m/z [Da] J2	IonScore K2	Charge K2	m/z [Da] K2	IonScore L2	Charge L2	m/z [Da] L2	# Missed Cleavages
	DSTLIMQLLR	22	15	7	P63103;P61981;P31946;Q3SZI4;P62261;Q0VC36;P68509		1189.66	0	0.0001031	58	2	595.334	62.51	2	595.334	62.12	2	595.334	61.79	2	595.334																									0
	SNEESSEEKGPEVQEYR	3	1	1	Q0VC36		1996.87	0	1.813e-06	56.35	3	666.296	47.47	3	666.296	68.96	3	666.295																												1
	SAVEKGEELSCEER	2	2	1	Q0VC36	C11(Carbamidomethyl)	1622.73	0	0.00177	25.43	2	811.869							20.21	3	541.582																									1
	DSTLIMQLLR	3	15	7	P63103;P61981;P31946;Q3SZI4;P62261;Q0VC36;P68509	M6(Oxidation)	1205.66	0	0.0001489				57.75	2	603.333																															0
	NLLSVAYK	13	15	7	P63103;P61981;P31946;Q3SZI4;P62261;P68509;Q0VC36		907.524	0.001	0.02296	42.31	2	454.266	34.37	2	454.266	40.19	2	454.266	37.96	2	454.266																									0
Q3SZI4	14-3-3 protein theta OS=Bos taurus GN=YWHAQ PE=2 SV=1 - [1433T_BOVIN]	245	27.7468	4.77979	330.551	37.14	9	22	642.498	33.47	8	25	353.139	33.47	7	22	442.728	29.39	7	20	312.435	38.37	9	23	386.244	21.63	6	20	168.885	26.12	5	7	222.273	33.06	6	12	343.865	30.2	6	23	474.833	20.82	4	25	213.663	42.86	8	13	272.56
	Sequence	# PSMs	# Proteins	# Protein Groups	Protein Group Accessions	Modifications	MH+ [Da]	q-Value	PEP	IonScore A2	Charge A2	m/z [Da] A2	IonScore B2	Charge B2	m/z [Da] B2	IonScore C2	Charge C2	m/z [Da] C2	IonScore D2	Charge D2	m/z [Da] D2	IonScore E2	Charge E2	m/z [Da] E2	IonScore F2	Charge F2	m/z [Da] F2	IonScore G2	Charge G2	m/z [Da] G2	IonScore H2	Charge H2	m/z [Da] H2	IonScore I2	Charge I2	m/z [Da] I2	IonScore J2	Charge J2	m/z [Da] J2	IonScore K2	Charge K2	m/z [Da] K2	IonScore L2	Charge L2	m/z [Da] L2	# Missed Cleavages
	AVTEQGAELSNEER	17	2	1	Q3SZI4		1532.72	0	1.521e-08	84.93	2	766.863	103.91	2	766.863	85.68	2	766.862	84.42	2	766.863	72.64	2	766.863	83.53	2	766.862	84.1	2	766.862	103.86	2	766.863	67.69	2	766.863	67.25	2	766.864	81.39	2	766.862	98.92	2	766.863	0
	YLAEVACGDDR	13	2	1	Q3SZI4	C7(Carbamidomethyl)	1268.55	0	2.123e-08	65.56	2	634.783	57.05	2	634.782	65.49	2	634.782	70.67	2	634.782	74.76	2	634.781	68.04	2	634.782	13.69	2	634.782				62.05	2	634.782										0
	DSTLIMQLLR	56	15	7	P63103;P61981;P31946;Q3SZI4;P62261;Q0VC36;P68509		1189.66	0	0.0001031	57.77	2	595.334	62.51	2	595.334	62.12	2	595.334	61.79	2	595.334	57.58	2	595.334	61.76	2	595.334				32.06	2	595.334	57.23	2	595.334	62.42	2	595.334	61.61	2	595.334	61.86	2	595.334	0
	NLLSVAYK	44	15	7	P63103;P61981;P31946;Q3SZI4;P62261;P68509;Q0VC36		907.523	0	0.006367	42.31	2	454.266	34.37	2	454.266	40.19	2	454.266	37.96	2	454.266	35.96	2	454.266	44.63	2	454.266	44.75	2	454.266	36.3	2	454.266	40.14	2	454.265	31.11	2	454.264	44.61	2	454.266	44.8	2	454.266	0
	KQTIDNSQGAYQEAFDISKK	7	1	1	Q3SZI4		2271.12	0	9.726e-08	38.24	3	757.713	56.23	4	568.536	59.47	3	757.713																												2
	TAFDEAIAELDTLNEDSYK	48	2	1	Q3SZI4		2144.99	0	1.456e-05	31.82	3	715.668	44.28	3	715.667	28.65	3	715.667				22.66	3	715.667				48.51	3	715.668	25.97	3	715.668	40.42	3	715.667	35.02	2	1073	11.1	3	715.667	27.05	3	715.667	0
	QTIDNSQGAYQEAFDISKK	7	1	1	Q3SZI4		2143.03	0	6.758e-05	18.82	3	715.015	28.23	3	715.014	12.42	3	715.015	27.84	3	715.015	16.59	3	715.016																						1
	QTIDNSQGAYQEAFDISK	4	1	1	Q3SZI4		2014.94	0	0.0007557	17.37	2	1007.97																			11.57	2	1007.97							10.81	2	1007.97				0
	DSTLIMQLLR	5	15	7	P63103;P61981;P31946;Q3SZI4;P62261;Q0VC36;P68509	M6(Oxidation)	1205.66	0	0.0001489				57.75	2	603.333										44.92	2	603.332																51.09	2	603.332	0
	KQTIDNSQGAYQEAFDISK	2	1	1	Q3SZI4		2143.03	0	6.397e-07				38.61	3	715.015							26.25	3	715.015																						1
	YLAEVACGDDRK	7	2	1	Q3SZI4	C7(Carbamidomethyl)	1396.65	0	0.0002104										58	2	698.83	44.59	3	466.222	42.34	2	698.83													52.59	3	466.223				1
	SICTTVLELLDK	4	2	1	Q3SZI4	C3(Carbamidomethyl)	1391.75	0	0.004957													17.04	2	696.376																21.42	2	696.376	23.57	2	696.376	0
	YLIANATNPESK	10	2	1	Q3SZI4		1320.68	0	8.382e-08																			43.15	2	660.843	26.48	2	660.844	56.4	2	660.843				32.53	2	660.844	42.13	2	660.845	0
	YDDMATCMK	3	2	1	Q3SZI4	C7(Carbamidomethyl)	1134.43	0.001	0.01609	19	2	567.717							12.54	2	567.717				16.18	2	567.717																			0
P63103	14-3-3 protein zeta/delta OS=Bos taurus GN=YWHAZ PE=1 SV=1 - [1433Z_BOVIN]	245	27.7277	4.79248	440.086	30.61	6	18	812.764	42.86	8	31	384.674	41.63	8	20	356.86	30.2	6	18	274.931	25.31	5	18	523.726	42.86	9	25	270.93	26.12	6	18	366.292	42.86	8	22	485.598	37.96	8	28	1027.24	37.96	8	44	452.997	46.53	9	31	474.097
	Sequence	# PSMs	# Proteins	# Protein Groups	Protein Group Accessions	Modifications	MH+ [Da]	q-Value	PEP	IonScore A2	Charge A2	m/z [Da] A2	IonScore B2	Charge B2	m/z [Da] B2	IonScore C2	Charge C2	m/z [Da] C2	IonScore D2	Charge D2	m/z [Da] D2	IonScore E2	Charge E2	m/z [Da] E2	IonScore F2	Charge F2	m/z [Da] F2	IonScore G2	Charge G2	m/z [Da] G2	IonScore H2	Charge H2	m/z [Da] H2	IonScore I2	Charge I2	m/z [Da] I2	IonScore J2	Charge J2	m/z [Da] J2	IonScore K2	Charge K2	m/z [Da] K2	IonScore L2	Charge L2	m/z [Da] L2	# Missed Cleavages
	SVTEQGAELSNEER	28	3	1	P63103		1548.71	0	9.262e-10	86.1	2	774.86	104.4	2	774.86	89.94	2	774.86	99.06	2	774.86	88.56	2	774.859	105.67	2	774.859	90.3	2	774.86	104.29	2	774.86	98.16	2	774.86	84.51	2	774.861	99.29	2	774.86	104.02	2	774.86	0
	DSTLIMQLLR	56	15	7	P63103;P61981;P31946;Q3SZI4;P62261;Q0VC36;P68509		1189.66	0	0.0001031	57.77	2	595.334	62.51	2	595.334	62.12	2	595.334	61.79	2	595.334	57.58	2	595.334	61.76	2	595.334				32.06	2	595.334	57.23	2	595.334	62.42	2	595.334	61.61	2	595.334	61.86	2	595.334	0
	YLAEVAAGDDKK	18	3	1	P63103		1279.65	0	8.457e-08	56.35	2	640.33	38.48	3	427.222										50.46	2	640.33	14.84	3	427.222	46.65	3	427.222	67.65	2	640.33	68.07	2	640.331	23.83	3	427.222				1
	FLIPNASQAESK	29	1	1	P63103		1304.68	0	1.028e-05	50.02	2	652.846	47.67	2	652.846	46.8	2	652.846	50.57	2	652.846	50.73	2	652.846	54.6	2	652.845	39.54	2	652.845	42.4	2	652.846							49.22	2	652.846	45.91	2	652.846	0
	TAFDEAIAELDTLSEESYK	48	3	1	P63103		2131.99	0	1.562e-07	43.22	3	711.336	29.8	3	711.334	44.03	3	711.335							23.64	3	711.334				52.45	3	711.335	48.63	3	711.335	53.74	3	711.336	31.47	3	711.336	33.9	3	711.336	0
	NLLSVAYK	44	15	7	P63103;P61981;P31946;Q3SZI4;P62261;P68509;Q0VC36		907.523	0	0.006367	42.31	2	454.266	34.37	2	454.266	40.19	2	454.266	37.96	2	454.266	35.96	2	454.266	44.63	2	454.266	44.75	2	454.266	36.3	2	454.266	40.14	2	454.265	31.11	2	454.264	44.61	2	454.266	44.8	2	454.266	0
	DSTLIMQLLR	5	15	7	P63103;P61981;P31946;Q3SZI4;P62261;Q0VC36;P68509	M6(Oxidation)	1205.66	0	0.0001489				57.75	2	603.333										44.92	2	603.332																51.09	2	603.332	0
	GIVDQSQQAYQEAFEISK	32	3	1	P63103		2040.99	0	7.997e-05				47.35	2	1021				10.49	2	1021	12.75	2	1021	10.91	2	1021	31.3	2	1021	18.14	2	1021	20.09	2	1021	49.84	2	1021	19.77	2	1021	18.98	2	1021	0
	DICNDVLSLLEK	28	3	1	P63103	C3(Carbamidomethyl)	1418.72	0	7.619e-05				42.68	2	709.864	26.23	2	709.864	15.96	2	709.864				12.86	2	709.864				29.99	2	709.863	37.42	2	709.863	45.67	2	709.864	28.57	2	709.864	40.81	2	709.864	0
	YDDMAACMK	3	1	1	P63103	C7(Carbamidomethyl)	1104.41	0	0.002004							35.33	2	552.711																						15.66	2	552.711	13.08	2	552.712	0
	YLAEVAAGDDK	5	3	1	P63103		1151.56	0	3.85e-06																12.89	2	576.283	16.26	2	576.281				50.87	2	576.282	65.73	2	576.283							0
	GIVDQSQQAYQEAFEISK	4	3	1	P63103	Q7(Deamidated)	2041.96	0.001	0.02371							13.71	2	1021.48																												0
A8YXY3	15 kDa selenoprotein OS=Bos taurus GN=SEP15 PE=2 SV=2 - [SEP15_BOVIN]	162	17.9641	5.21143	38.36	9.88	1	5	142.629	30.86	4	8	56.19	17.9	2	5	25.1	7.41	1	1																	23.18	9.88	1	1	38.58	17.28	2	2	41.9	17.9	2	2
	Sequence	# PSMs	# Proteins	# Protein Groups	Protein Group Accessions	Modifications	MH+ [Da]	q-Value	PEP	IonScore A2	Charge A2	m/z [Da] A2	IonScore B2	Charge B2	m/z [Da] B2	IonScore C2	Charge C2	m/z [Da] C2	IonScore D2	Charge D2	m/z [Da] D2	IonScore E2	Charge E2	m/z [Da] E2	IonScore F2	Charge F2	m/z [Da] F2	IonScore G2	Charge G2	m/z [Da] G2	IonScore H2	Charge H2	m/z [Da] H2	IonScore I2	Charge I2	m/z [Da] I2	IonScore J2	Charge J2	m/z [Da] J2	IonScore K2	Charge K2	m/z [Da] K2	IonScore L2	Charge L2	m/z [Da] L2	# Missed Cleavages
	LLDDSGNIAEELSILK	15	1	1	A8YXY3		1729.92	0	4.302e-05	27	2	865.464	44.55	2	865.464	27.58	2	865.464																23.18	2	865.464	33.83	2	865.464	34.12	2	865.464				0
	WNTDSVEEFLSEK	5	1	1	A8YXY3		1583.72	0	0.0006343				45.62	2	792.365	45.17	2	792.365																						23.78	2	792.365				0
	GCCQEEAQFETK	3	5	1	A8YXY3	C2(Carbamidomethyl); C3(Carbamidomethyl)	1486.59	0	0.001226				28.74	2	743.8				25.1	2	743.8																19.25	2	743.801							0
	FPQVQAFVR	1	1	1	A8YXY3		1091.6	0.007	0.1695				27.26	2	546.304																															0
Q95JH0	1-acyl-sn-glycerol-3-phosphate acyltransferase alpha OS=Ovis aries GN=AGPAT1 PE=2 SV=1 - [PLCA_SHEEP]	287	31.9649	9.36377	175.62	10.45	2	4	139.38	7.32	1	4	162.29	7.32	1	4	44.87	7.32	1	2	41.31	7.32	1	1	108.74	7.32	1	3	112.05	7.32	1	4					131.92	7.32	1	3	80.43	7.32	1	4	112.45	17.77	3	5	119.92
	Sequence	# PSMs	# Proteins	# Protein Groups	Protein Group Accessions	Modifications	MH+ [Da]	q-Value	PEP	IonScore A2	Charge A2	m/z [Da] A2	IonScore B2	Charge B2	m/z [Da] B2	IonScore C2	Charge C2	m/z [Da] C2	IonScore D2	Charge D2	m/z [Da] D2	IonScore E2	Charge E2	m/z [Da] E2	IonScore F2	Charge F2	m/z [Da] F2	IonScore G2	Charge G2	m/z [Da] G2	IonScore H2	Charge H2	m/z [Da] H2	IonScore I2	Charge I2	m/z [Da] I2	IonScore J2	Charge J2	m/z [Da] J2	IonScore K2	Charge K2	m/z [Da] K2	IonScore L2	Charge L2	m/z [Da] L2	# Missed Cleavages
	VLPPVPTEGLKPDDVPALADR	31	2	1	Q95JH0		2199.2	0	1.532e-12	75.85	3	733.739	60.24	3	733.738	78.84	3	733.739	39.52	3	733.739	41.31	3	733.74	53.13	3	733.739	52.29	3	733.739				68.43	3	733.738	37.18	3	733.738	35.81	3	733.739	39.22	3	733.739	0
	TGDAISVMSEVAQTLLTQDVR	6	2	1	Q95JH0		2234.13	0	0.001207																															47.07	3	745.383	45.97	3	745.385	0
	VWVFPEGTR	2	2	1	Q95JH0		1090.57	0.001	0.01443	38.67	2	545.787																												22.79	2	545.787				0
Q5E9R2	1-acyl-sn-glycerol-3-phosphate acyltransferase delta OS=Bos taurus GN=AGPAT4 PE=2 SV=1 - [PLCD_BOVIN]	378	43.8786	8.66064													23.38	2.38	1	1
	Sequence	# PSMs	# Proteins	# Protein Groups	Protein Group Accessions	Modifications	MH+ [Da]	q-Value	PEP	IonScore A2	Charge A2	m/z [Da] A2	IonScore B2	Charge B2	m/z [Da] B2	IonScore C2	Charge C2	m/z [Da] C2	IonScore D2	Charge D2	m/z [Da] D2	IonScore E2	Charge E2	m/z [Da] E2	IonScore F2	Charge F2	m/z [Da] F2	IonScore G2	Charge G2	m/z [Da] G2	IonScore H2	Charge H2	m/z [Da] H2	IonScore I2	Charge I2	m/z [Da] I2	IonScore J2	Charge J2	m/z [Da] J2	IonScore K2	Charge K2	m/z [Da] K2	IonScore L2	Charge L2	m/z [Da] L2	# Missed Cleavages
	DAFQEEYSR	1	1	1	Q5E9R2		1144.49	0.001	0.003769										23.38	2	572.749																									0
P10895	1-phosphatidylinositol 4,5-bisphosphate phosphodiesterase delta-1 OS=Bos taurus GN=PLCD1 PE=2 SV=2 - [PLCD1_BOVIN]	756	86.0193	6.7417																													53.27	1.98	1	1					45.2258	2.78	2	2	28.55	1.32	1	1
	Sequence	# PSMs	# Proteins	# Protein Groups	Protein Group Accessions	Modifications	MH+ [Da]	q-Value	PEP	IonScore A2	Charge A2	m/z [Da] A2	IonScore B2	Charge B2	m/z [Da] B2	IonScore C2	Charge C2	m/z [Da] C2	IonScore D2	Charge D2	m/z [Da] D2	IonScore E2	Charge E2	m/z [Da] E2	IonScore F2	Charge F2	m/z [Da] F2	IonScore G2	Charge G2	m/z [Da] G2	IonScore H2	Charge H2	m/z [Da] H2	IonScore I2	Charge I2	m/z [Da] I2	IonScore J2	Charge J2	m/z [Da] J2	IonScore K2	Charge K2	m/z [Da] K2	IonScore L2	Charge L2	m/z [Da] L2	# Missed Cleavages
	EEEAGPALALSLIER	1	3	1	P10895		1597.85	0	3.639e-07																						53.27	2	799.426													0
	LLQESGNSFVR	1	1	1	P10895		1249.65	0	3.553e-05																												38.91	2	625.33							0
	VTVEIHGVSR	2	2	1	P10895		1096.61	0	0.00116																												30.93	3	366.208	28.55	3	366.208				0
P16885	1-phosphatidylinositol 4,5-bisphosphate phosphodiesterase gamma-2 OS=Homo sapiens GN=PLCG2 PE=1 SV=4 - [PLCG2_HUMAN]	1265	147.776	6.63916																													23.5	0.79	1	1
	Sequence	# PSMs	# Proteins	# Protein Groups	Protein Group Accessions	Modifications	MH+ [Da]	q-Value	PEP	IonScore A2	Charge A2	m/z [Da] A2	IonScore B2	Charge B2	m/z [Da] B2	IonScore C2	Charge C2	m/z [Da] C2	IonScore D2	Charge D2	m/z [Da] D2	IonScore E2	Charge E2	m/z [Da] E2	IonScore F2	Charge F2	m/z [Da] F2	IonScore G2	Charge G2	m/z [Da] G2	IonScore H2	Charge H2	m/z [Da] H2	IonScore I2	Charge I2	m/z [Da] I2	IonScore J2	Charge J2	m/z [Da] J2	IonScore K2	Charge K2	m/z [Da] K2	IonScore L2	Charge L2	m/z [Da] L2	# Missed Cleavages
	YPVTPELLER	1	3	1	P16885		1216.66	0	0.0006279																						23.5	2	608.833													0
P06623	2',3'-cyclic-nucleotide 3'-phosphodiesterase OS=Bos taurus GN=CNP PE=2 SV=2 - [CN37_BOVIN]	400	44.8471	8.41162	174.143	19	7	23	171.56	19.5	5	11	287.25	22	8	20	115.65	15.5	5	7	231.519	9.25	4	9	123.86	15.25	4	5	48.3233	6	3	3	70.9	12.25	3	10	96.8353	15.75	4	5	146.327	18.75	4	8	96.1689	18.25	6	8	127.538
	Sequence	# PSMs	# Proteins	# Protein Groups	Protein Group Accessions	Modifications	MH+ [Da]	q-Value	PEP	IonScore A2	Charge A2	m/z [Da] A2	IonScore B2	Charge B2	m/z [Da] B2	IonScore C2	Charge C2	m/z [Da] C2	IonScore D2	Charge D2	m/z [Da] D2	IonScore E2	Charge E2	m/z [Da] E2	IonScore F2	Charge F2	m/z [Da] F2	IonScore G2	Charge G2	m/z [Da] G2	IonScore H2	Charge H2	m/z [Da] H2	IonScore I2	Charge I2	m/z [Da] I2	IonScore J2	Charge J2	m/z [Da] J2	IonScore K2	Charge K2	m/z [Da] K2	IonScore L2	Charge L2	m/z [Da] L2	# Missed Cleavages
	VELSEQQLALWPNDVDKLSPSDNLPR	27	1	1	P06623	Q7(Deamidated)	2964.5	0	1.109e-08	51.13	3	988.836				37.36	3	988.84													38.09	3	988.839	78.13	3	988.838	53.39	3	988.839	13.87	3	988.841	49.32	3	988.837	1
	DKPELQFPFLQDEETVATLQECK	26	1	1	P06623	C22(Carbamidomethyl)	2765.33	0	9.314e-07	30.09	3	922.449	45.9	3	922.45	26.52	3	922.45													24.19	3	922.449	31.84	3	922.45	38.17	3	922.45	10.86	3	922.448	16.33	3	922.451	0
	AAGAEEYAQQDVVK	15	1	1	P06623		1478.71	0	2.977e-06	25.28	2	739.86	21.21	2	739.86	33.13	2	739.86	33.37	2	739.86	23.87	2	739.859	36.38	2	739.859	21.37	2	739.859				21.89	2	739.86	29.77	2	739.859							0
	VELSEQQLALWPNDVDK	13	1	1	P06623	Q7(Deamidated)	1984.99	0	0.002543	23.87	2	992.997	25.83	2	992.996	17.46	2	992.997													10.03	2	992.997	13.94	2	992.995				12.11	2	992.996	14.16	2	992.996	0
	AAGAEEYAQQDVVKK	6	1	1	P06623		1606.81	0	0.0001717	22.73	3	536.274				11.59	3	536.274	22.87	3	536.273	11.95	3	536.273				25.08	3	536.274													15.44	3	536.274	1
	NQWQLSADDLKK	4	3	2	P06623;P09543		1445.74	0	0.002423	19.53	3	482.584																									36.43	3	482.584				20.69	3	482.584	1
	NQWQLSADDLK	5	3	2	P06623;P09543		1317.64	0	0.0006751	16.56	2	659.325							18.27	2	659.326	18.4	2	659.326	14.33	2	659.325																			0
	VLVLDDTNHER	12	1	1	P06623		1310.67	0	2.455e-05				67.98	3	437.561	76.23	2	655.838	67.24	3	437.562	72.82	3	437.561	65.67	3	437.561													72.16	3	437.561	67.71	3	437.561	0
	TGQTFLEELGNHK	4	1	1	P06623		1473.73	0	8.944e-05				21.73	3	491.916	27.59	3	491.916																						23.02	3	491.916	16.27	3	491.916	0
	LSPSDNLPR	3	1	1	P06623		998.526	0	0.01209							40.29	2	499.767										30.54	2	499.766										42.4	2	499.766				0
	DKPELQFPFLQDEETVATLQECK	2	1	1	P06623	Q11(Deamidated); C22(Carbamidomethyl)	2766.32	0	2.51e-06							31.57	3	922.779																			10.19	3	922.784							0
	AHITLGCAGDVEAVQTGIDLLEIVR	2	1	1	P06623	C7(Carbamidomethyl)	2650.39	0	0.0002815										43.92	3	884.132				48.61	3	884.136																			0
P09543	2',3'-cyclic-nucleotide 3'-phosphodiesterase OS=Homo sapiens GN=CNP PE=1 SV=2 - [CN37_HUMAN]	421	47.5487	9.0708	113.15	5.23	3	5	80.37	2.38	1	1									56.95	4.99	2	2	72.47	4.99	2	2					53.7	2.38	1	1									59.85	2.38	1	1
	Sequence	# PSMs	# Proteins	# Protein Groups	Protein Group Accessions	Modifications	MH+ [Da]	q-Value	PEP	IonScore A2	Charge A2	m/z [Da] A2	IonScore B2	Charge B2	m/z [Da] B2	IonScore C2	Charge C2	m/z [Da] C2	IonScore D2	Charge D2	m/z [Da] D2	IonScore E2	Charge E2	m/z [Da] E2	IonScore F2	Charge F2	m/z [Da] F2	IonScore G2	Charge G2	m/z [Da] G2	IonScore H2	Charge H2	m/z [Da] H2	IonScore I2	Charge I2	m/z [Da] I2	IonScore J2	Charge J2	m/z [Da] J2	IonScore K2	Charge K2	m/z [Da] K2	IonScore L2	Charge L2	m/z [Da] L2	# Missed Cleavages
	LDEDLAAYCR	7	2	1	P09543	C9(Carbamidomethyl)	1225.55	0	1.181e-06	65.05	2	613.279	80.37	2	613.28							56.95	2	613.279	72.47	2	613.278				53.7	2	613.28							59.85	2	613.279				0
	NQWQLSADDLKK	2	3	2	P06623;P09543		1445.74	0	0.004904	19.53	3	482.584																																		1
	NQWQLSADDLK	3	3	2	P06623;P09543		1317.64	0	0.0006751	16.56	2	659.325										18.4	2	659.326	14.33	2	659.325																			0
Q3TIU4	2',5'-phosphodiesterase 12 OS=Mus musculus GN=Pde12 PE=2 SV=2 - [PDE12_MOUSE]	608	67.471	6.91748																									20.44	2.47	1	1
	Sequence	# PSMs	# Proteins	# Protein Groups	Protein Group Accessions	Modifications	MH+ [Da]	q-Value	PEP	IonScore A2	Charge A2	m/z [Da] A2	IonScore B2	Charge B2	m/z [Da] B2	IonScore C2	Charge C2	m/z [Da] C2	IonScore D2	Charge D2	m/z [Da] D2	IonScore E2	Charge E2	m/z [Da] E2	IonScore F2	Charge F2	m/z [Da] F2	IonScore G2	Charge G2	m/z [Da] G2	IonScore H2	Charge H2	m/z [Da] H2	IonScore I2	Charge I2	m/z [Da] I2	IonScore J2	Charge J2	m/z [Da] J2	IonScore K2	Charge K2	m/z [Da] K2	IonScore L2	Charge L2	m/z [Da] L2	# Missed Cleavages
	VERNPPTFTELQLPR	1	1	1	Q3TIU4		1796.97	0.006	0.1033																			20.44	3	599.663																1
P62333	26S protease regulatory subunit 10B OS=Homo sapiens GN=PSMC6 PE=1 SV=1 - [PRS10_HUMAN]	389	44.1451	7.48877	89.55	13.62	4	6	73.2167	10.8	2	3	163.15	21.08	5	10	33.4067	5.91	2	3	0	3.08	1	1	33.79	5.91	2	2	26.32	3.08	1	1	20.81	3.08	1	1	83.23	11.57	2	2					28.7767	7.46	2	3	61.3533
	Sequence	# PSMs	# Proteins	# Protein Groups	Protein Group Accessions	Modifications	MH+ [Da]	q-Value	PEP	IonScore A2	Charge A2	m/z [Da] A2	IonScore B2	Charge B2	m/z [Da] B2	IonScore C2	Charge C2	m/z [Da] C2	IonScore D2	Charge D2	m/z [Da] D2	IonScore E2	Charge E2	m/z [Da] E2	IonScore F2	Charge F2	m/z [Da] F2	IonScore G2	Charge G2	m/z [Da] G2	IonScore H2	Charge H2	m/z [Da] H2	IonScore I2	Charge I2	m/z [Da] I2	IonScore J2	Charge J2	m/z [Da] J2	IonScore K2	Charge K2	m/z [Da] K2	IonScore L2	Charge L2	m/z [Da] L2	# Missed Cleavages
	EVIELPLTNPELFQR	9	2	1	P62333		1797.97	0	5.765e-06	66.48	2	899.49				56.52	2	899.492																50.69	2	899.491				22.88	2	899.492	40.17	2	899.491	0
	AVASQLDCNFLK	5	2	1	P62333	C8(Carbamidomethyl)	1365.69	0	0.0002846	29.96	2	683.346	29.31	2	683.345	17.29	2	683.346										26.32	2	683.346	20.81	2	683.346													0
	GCLLYGPPGTGK	6	2	1	P62333	C2(Carbamidomethyl)	1219.61	0	8.782e-05	22.96	2	610.311				15.29	2	610.311	28.64	2	610.311	13.8	2	610.311	20.21	2	610.31																			0
	ALQSVGQIVGEVLK	4	2	1	P62333		1440.84	0	0.0001743	14.39	2	720.924																												17.06	2	720.925	18.09	2	720.925	0
	EVDPLVYNMSHEDPGNVSYSEIGGLSEQIR	8	2	1	P62333		3334.55	0	8.208e-10				45.17	3	1112.19	43.41	3	1112.19																												0
	FSEGTSADREIQR	1	2	1	P62333		1495.71	0	0.001617							32.21	3	499.243																												1
	EVDPLVYNMSHEDPGNVSYSEIGGLSEQIR	1	2	1	P62333	N8(Deamidated)	3335.55	0	2.279e-09																									48.54	3	1112.52										0
	LSDGFNGADLR	2	1	1	P62333		1164.56	0.001	0.01808										21.49	2	582.786				33.79	2	582.786																			0
P62191	26S protease regulatory subunit 4 OS=Homo sapiens GN=PSMC1 PE=1 SV=1 - [PRS4_HUMAN]	440	49.1537	6.21436	53.67	2.73	1	1	89.1267	12.5	4	4	58.85	12.05	4	4	97.5367	9.09	3	3	134.567	9.09	3	3	135.17	11.14	4	5
	Sequence	# PSMs	# Proteins	# Protein Groups	Protein Group Accessions	Modifications	MH+ [Da]	q-Value	PEP	IonScore A2	Charge A2	m/z [Da] A2	IonScore B2	Charge B2	m/z [Da] B2	IonScore C2	Charge C2	m/z [Da] C2	IonScore D2	Charge D2	m/z [Da] D2	IonScore E2	Charge E2	m/z [Da] E2	IonScore F2	Charge F2	m/z [Da] F2	IonScore G2	Charge G2	m/z [Da] G2	IonScore H2	Charge H2	m/z [Da] H2	IonScore I2	Charge I2	m/z [Da] I2	IonScore J2	Charge J2	m/z [Da] J2	IonScore K2	Charge K2	m/z [Da] K2	IonScore L2	Charge L2	m/z [Da] L2	# Missed Cleavages
	AVANQTSATFLR	7	1	1	P62191		1278.68	0	8.075e-07	53.67	2	639.842	48	2	639.841	53.31	2	639.844	71.34	2	639.844	82.67	2	639.843	69.52	2	639.843																			0
	VAEEHAPSIVFIDEIDAIGTK	1	1	1	P62191		2254.16	0	5.692e-09				40.98	3	752.059																															0
	VVGSELIQK	3	1	1	P62191		972.571	0	0.0006316				35.48	2	486.789	16.5	2	486.789							14.92	2	486.79																			0
	IETLDPALIRPGR	1	1	1	P62191		1450.84	0	0.0005999				11.62	3	484.285																															0
	GVILYGPPGTGK	4	3	2	P62194;P62191		1158.65	0	7.817e-05							17.98	2	579.829	36.87	2	579.829	46.62	2	579.829	41.09	2	579.829																			0
	APQETYADIGGLDNQIQEIK	1	1	1	P62191		2203.09	0	0.002463							14.56	2	1102.05																												0
	NQEQMKPLEEKQEEER	3	1	1	P62191		2044.96	0	2.333e-06										26.66	4	511.995	50.61	4	511.995	43.19	4	511.995																			1
P17980	26S protease regulatory subunit 6A OS=Homo sapiens GN=PSMC3 PE=1 SV=3 - [PRS6A_HUMAN]	439	49.1725	5.23682	187.177	9.79	3	5					97.71	6.61	2	3	53.94	2.05	1	1	28.86	2.73	1	1									43.34	2.05	1	1									22.62	2.28	1	1	37.51
	Sequence	# PSMs	# Proteins	# Protein Groups	Protein Group Accessions	Modifications	MH+ [Da]	q-Value	PEP	IonScore A2	Charge A2	m/z [Da] A2	IonScore B2	Charge B2	m/z [Da] B2	IonScore C2	Charge C2	m/z [Da] C2	IonScore D2	Charge D2	m/z [Da] D2	IonScore E2	Charge E2	m/z [Da] E2	IonScore F2	Charge F2	m/z [Da] F2	IonScore G2	Charge G2	m/z [Da] G2	IonScore H2	Charge H2	m/z [Da] H2	IonScore I2	Charge I2	m/z [Da] I2	IonScore J2	Charge J2	m/z [Da] J2	IonScore K2	Charge K2	m/z [Da] K2	IonScore L2	Charge L2	m/z [Da] L2	# Missed Cleavages
	MSTEEIIQR	7	1	1	P17980		1106.55	0	4.447e-05	89.72	2	553.78				68.8	2	553.78	53.94	2	553.779										43.34	2	553.778													0
	MNVSPDVNYEELAR	1	1	1	P17980		1636.76	0	7.201e-07	63.58	2	818.884																																		0
	AMEVDERPTEQYSDIGGLDK	2	1	1	P17980		2253.03	0	4.447e-05	21.28	3	751.682				14.61	3	751.683																												0
	GVLMYGPPGTGK	1	3	1	P17980		1176.61	0	0.0001367													28.86	2	588.808																						0
	VDILDPALLR	2	3	1	P17980		1124.67	0	0.0001471																															22.62	2	562.837	37.51	2	562.837	0
Q3T030	26S protease regulatory subunit 6B OS=Bos taurus GN=PSMC4 PE=2 SV=1 - [PRS6B_BOVIN]	418	47.3365	5.21143	40.61	7.89	1	2	41.08	6.22	2	2	71.54	14.59	3	3																									20.88	7.89	1	2	29.34	4.31	1	1	36.3
	Sequence	# PSMs	# Proteins	# Protein Groups	Protein Group Accessions	Modifications	MH+ [Da]	q-Value	PEP	IonScore A2	Charge A2	m/z [Da] A2	IonScore B2	Charge B2	m/z [Da] B2	IonScore C2	Charge C2	m/z [Da] C2	IonScore D2	Charge D2	m/z [Da] D2	IonScore E2	Charge E2	m/z [Da] E2	IonScore F2	Charge F2	m/z [Da] F2	IonScore G2	Charge G2	m/z [Da] G2	IonScore H2	Charge H2	m/z [Da] H2	IonScore I2	Charge I2	m/z [Da] I2	IonScore J2	Charge J2	m/z [Da] J2	IonScore K2	Charge K2	m/z [Da] K2	IonScore L2	Charge L2	m/z [Da] L2	# Missed Cleavages
	AQDEIPALSVSRPQTGLSFLGPEPEDLEDLYSR	3	1	1	Q3T030		3629.8	0	4.447e-05	31.42	3	1210.6				29.88	3	1210.6																												0
	GVLMYGPPGCGK	1	2	1	Q3T030	C10(Carbamidomethyl)	1235.59	0	0.0002624				34.04	2	618.298																															0
	EAVELPLTHFELYK	1	2	1	Q3T030		1688.89	0	5.85e-06				21.54	3	563.635																															0
	ISGADINSICQESGMLAVR	1	1	1	Q3T030	C10(Carbamidomethyl)	2020.98	0	3.908e-08							56.66	2	1010.99																												0
	AQDEIPALSVSRPQTGLSFLGPEPEDLEDLYSR	2	1	1	Q3T030	R12(Deamidated)	3630.76	0	0.003806																												20.88	3	1210.92							0
	MNLSEEVDLEDYVARPDK	2	2	1	Q3T030		2122.99	0	4.371e-06																															29.34	3	708.337	36.3	3	708.334	0
	ADTLDPALLRPGR	1	2	1	Q3T030		1394.78	0	0.0008759																																		12	3	465.597	0
	VVGSEFVQK	1	1	1	Q3T030		992.541	0.006	0.1533							14.44	2	496.774																												0
P46471	26S protease regulatory subunit 7 OS=Mus musculus GN=Psmc2 PE=1 SV=5 - [PRS7_MOUSE]	433	48.6171	5.94775	275.557	17.78	6	8	132.187	19.86	5	7	140.915	19.63	7	8	127.81	10.39	4	4	144.09	7.85	3	4	173.72	8.55	3	6	132.95	4.85	2	3					181.72	4.39	1	2					112.28	5.77	2	2	50.1367
	Sequence	# PSMs	# Proteins	# Protein Groups	Protein Group Accessions	Modifications	MH+ [Da]	q-Value	PEP	IonScore A2	Charge A2	m/z [Da] A2	IonScore B2	Charge B2	m/z [Da] B2	IonScore C2	Charge C2	m/z [Da] C2	IonScore D2	Charge D2	m/z [Da] D2	IonScore E2	Charge E2	m/z [Da] E2	IonScore F2	Charge F2	m/z [Da] F2	IonScore G2	Charge G2	m/z [Da] G2	IonScore H2	Charge H2	m/z [Da] H2	IonScore I2	Charge I2	m/z [Da] I2	IonScore J2	Charge J2	m/z [Da] J2	IonScore K2	Charge K2	m/z [Da] K2	IonScore L2	Charge L2	m/z [Da] L2	# Missed Cleavages
	FDDGAGGDNEVQR	9	4	1	P46471		1379.58	0	4.381e-10	100.72	2	690.295							87.99	2	690.295	74.16	2	690.295	93.18	2	690.295	93.33	2	690.294										100.34	2	690.294	36.27	2	690.295	0
	FVVDLSDQVAPTDIEEGMR	6	4	1	P46471		2121.02	0	7.225e-14	77.14	2	1061.01	65.9	2	1061.01	79.9	2	1061.01																101.73	2	1061.01										0
	SVCTEAGMFAIR	2	4	1	P46471	C3(Carbamidomethyl)	1341.63	0	2.1e-06	39.37	2	671.318				39.14	2	671.318																												0
	FVNLGIEPPK	4	4	1	P46471		1113.63	0	0.003273	34.59	2	557.319				19.01	2	557.319																												0
	EVVETPLLHPER	3	4	1	P46471		1418.76	0	1.813e-06	25.56	3	473.593	15.94	3	473.592	32.27	3	473.592																												0
	ALDEGDIALLK	5	4	1	P46471		1157.64	0	0.0002842	17.11	2	579.324				28.64	2	579.324	19.07	2	579.325				15.03	2	579.324																			0
	KIEFSLPDLEGR	1	4	1	P46471		1403.75	0	0.0003965				47.9	3	468.589																															1
	IDPTVTMMQVEEKPDVTYSDVGGCK	1	4	1	P46471	C24(Carbamidomethyl)	2799.29	0	0.0013				30.54	3	933.767																															0
	ESDTGLAPPALWDLAADK	2	4	1	P46471		1869.92	0	7.009e-05				17.85	2	935.465																															0
	QTLQSEQPLQVAR	7	4	1	P46471		1497.8	0	3.716e-09							29.21	2	749.403	51.48	2	749.405	69.22	2	749.405	51.73	2	749.407																			0
	INELTGIK	4	4	1	P46471		887.52	0	0.002926							27.56	2	444.263	27.77	2	444.263	19.97	2	444.263				15.02	2	444.264																0
	GVLLFGPPGTGK	2	4	1	P46471		1142.66	0	0.001969																															28.44	2	571.832	25.07	2	571.832	0
	VIGSELVQK	1	3	1	P46471		972.574	0	0.001644																																		24.13	2	486.79	0
P62194	26S protease regulatory subunit 8 OS=Bos taurus GN=PSMC5 PE=2 SV=1 - [PRS8_BOVIN]	406	45.5971	7.54736	49.45	2.96	1	1					20.3	6.4	2	2	45.8833	9.85	3	3	46.62	2.96	1	1	41.2933	6.4	2	3
	Sequence	# PSMs	# Proteins	# Protein Groups	Protein Group Accessions	Modifications	MH+ [Da]	q-Value	PEP	IonScore A2	Charge A2	m/z [Da] A2	IonScore B2	Charge B2	m/z [Da] B2	IonScore C2	Charge C2	m/z [Da] C2	IonScore D2	Charge D2	m/z [Da] D2	IonScore E2	Charge E2	m/z [Da] E2	IonScore F2	Charge F2	m/z [Da] F2	IonScore G2	Charge G2	m/z [Da] G2	IonScore H2	Charge H2	m/z [Da] H2	IonScore I2	Charge I2	m/z [Da] I2	IonScore J2	Charge J2	m/z [Da] J2	IonScore K2	Charge K2	m/z [Da] K2	IonScore L2	Charge L2	m/z [Da] L2	# Missed Cleavages
	GVCTEAGMYALR	1	1	1	P62194	C3(Carbamidomethyl)	1327.61	0	4.447e-05	49.45	2	664.31																																		0
	GVLLYGPPGTGK	4	3	2	P62194;P62191		1158.65	0	7.817e-05							17.98	2	579.829	36.87	2	579.829	46.62	2	579.829	41.09	2	579.829																			0
	VPDSTYEMIGGLDK	4	1	1	P62194		1524.72	0	0.000461							15.82	2	762.864	33.6	2	762.865				21.01	2	762.864																			0
	IAELMPGASGAEVK	1	1	1	P62194		1372.71	0	0.000259										20.08	2	686.861																									0
Q3TXS7	26S proteasome non-ATPase regulatory subunit 1 OS=Mus musculus GN=Psmd1 PE=1 SV=1 - [PSMD1_MOUSE]	953	105.663	5.38916	114.35	7.66	5	6	67.82	6.72	4	5	70.13	4.83	3	3	22.22	1.99	1	2	119.1	5.25	3	4	48.3267	3.04	2	5									111.78	1.99	1	2
	Sequence	# PSMs	# Proteins	# Protein Groups	Protein Group Accessions	Modifications	MH+ [Da]	q-Value	PEP	IonScore A2	Charge A2	m/z [Da] A2	IonScore B2	Charge B2	m/z [Da] B2	IonScore C2	Charge C2	m/z [Da] C2	IonScore D2	Charge D2	m/z [Da] D2	IonScore E2	Charge E2	m/z [Da] E2	IonScore F2	Charge F2	m/z [Da] F2	IonScore G2	Charge G2	m/z [Da] G2	IonScore H2	Charge H2	m/z [Da] H2	IonScore I2	Charge I2	m/z [Da] I2	IonScore J2	Charge J2	m/z [Da] J2	IonScore K2	Charge K2	m/z [Da] K2	IonScore L2	Charge L2	m/z [Da] L2	# Missed Cleavages
	QAIGIALETR	4	4	1	Q3TXS7		1071.61	0	6.075e-06	55.21	2	536.31				58.67	2	536.311				38.02	2	536.311	39.86	2	536.311																			0
	DTSEDVEELVEPVAAHGPK	10	1	1	Q3TXS7		2021.96	0	4.447e-05	49.95	3	674.659	40.43	3	674.661				22.22	3	674.659	21.55	3	674.659	23.41	3	674.66																			0
	EAINLLEPMTNDPVNYVR	4	4	1	Q3TXS7		2088.04	0	0.0009144	20.78	2	1044.52	21	3	696.687	34.96	2	1044.53																												0
	SNCKPSTFAYPAPLEVPK	2	4	1	Q3TXS7	C3(Carbamidomethyl)	2006.01	0	4.447e-05	20.37	3	669.34				12.64	3	669.34																												0
	QCVENADLPEGEKKPIDQR	3	4	1	Q3TXS7	C2(Carbamidomethyl)	2226.08	0	1.953e-12				31.12	4	557.275																			72.85	4	557.275										1
	TPEQCPSVVSLLSESYNPHVR	2	1	1	Q3TXS7	C5(Carbamidomethyl)	2399.16	0	2.115e-09													58.19	3	800.392																						0
	DNLEWLAR	2	1	1	Q3TXS7		1016.51	0.001	0.01581	36.84	2	508.761	26.02	2	508.761																															0
O75832	26S proteasome non-ATPase regulatory subunit 10 OS=Homo sapiens GN=PSMD10 PE=1 SV=1 - [PSD10_HUMAN]	226	24.4124	6.1001													50.81	19.03	2	2	50.71	19.03	2	3	28.76	19.03	2	2
	Sequence	# PSMs	# Proteins	# Protein Groups	Protein Group Accessions	Modifications	MH+ [Da]	q-Value	PEP	IonScore A2	Charge A2	m/z [Da] A2	IonScore B2	Charge B2	m/z [Da] B2	IonScore C2	Charge C2	m/z [Da] C2	IonScore D2	Charge D2	m/z [Da] D2	IonScore E2	Charge E2	m/z [Da] E2	IonScore F2	Charge F2	m/z [Da] F2	IonScore G2	Charge G2	m/z [Da] G2	IonScore H2	Charge H2	m/z [Da] H2	IonScore I2	Charge I2	m/z [Da] I2	IonScore J2	Charge J2	m/z [Da] J2	IonScore K2	Charge K2	m/z [Da] K2	IonScore L2	Charge L2	m/z [Da] L2	# Missed Cleavages
	ASTNIQDTEGNTPLHLACDEER	3	3	1	O75832	C18(Carbamidomethyl)	2471.11	0	4.436e-07										49.85	3	824.374	33.75	3	824.374	28.76	3	824.374																			0
	GAQVNAVNQNGCTPLHYAASK	4	1	1	O75832	C12(Carbamidomethyl)	2200.05	0	7.589e-06										16.96	3	734.023	28.08	3	734.023	12.46	3	734.023																			0
Q2KI42	26S proteasome non-ATPase regulatory subunit 11 OS=Bos taurus GN=PSMD11 PE=2 SV=3 - [PSD11_BOVIN]	422	47.434	6.48096	51.5267	9.48	3	4	146.51	9.72	3	5	77.45	6.64	2	2																					59.59	2.84	1	1					26.92	2.84	1	1	93.1633
	Sequence	# PSMs	# Proteins	# Protein Groups	Protein Group Accessions	Modifications	MH+ [Da]	q-Value	PEP	IonScore A2	Charge A2	m/z [Da] A2	IonScore B2	Charge B2	m/z [Da] B2	IonScore C2	Charge C2	m/z [Da] C2	IonScore D2	Charge D2	m/z [Da] D2	IonScore E2	Charge E2	m/z [Da] E2	IonScore F2	Charge F2	m/z [Da] F2	IonScore G2	Charge G2	m/z [Da] G2	IonScore H2	Charge H2	m/z [Da] H2	IonScore I2	Charge I2	m/z [Da] I2	IonScore J2	Charge J2	m/z [Da] J2	IonScore K2	Charge K2	m/z [Da] K2	IonScore L2	Charge L2	m/z [Da] L2	# Missed Cleavages
	IMLNTPEDVQALVSGK	5	2	1	Q2KI42		1714.91	0	1.222e-07	39.28	2	857.956	51.09	2	857.956	35.75	2	857.956																												0
	EQSILELGSLLAK	3	2	1	Q2KI42		1400.8	0	0.0002136	14.47	2	700.904	24.98	2	700.904																												34.95	2	700.904	0
	LYDNLLEQNLIR	7	2	1	Q2KI42		1503.82	0	3.519e-08				66.16	2	752.412	60.2	2	752.412																59.59	2	752.412				26.92	2	752.412	51.68	2	752.412	0
	TTANAIYCPPK	1	2	1	Q2KI42	C8(Carbamidomethyl)	1235.61	0.004	0.05274	29.91	2	618.307																																		0
Q2KJ25	26S proteasome non-ATPase regulatory subunit 12 OS=Bos taurus GN=PSMD12 PE=2 SV=3 - [PSD12_BOVIN]	456	53.0186	7.35693	46.82	7.68	2	2									0	3.07	1	1	24.29	5.7	2	2	32.6	4.61	2	2					46.77	7.46	2	2
	Sequence	# PSMs	# Proteins	# Protein Groups	Protein Group Accessions	Modifications	MH+ [Da]	q-Value	PEP	IonScore A2	Charge A2	m/z [Da] A2	IonScore B2	Charge B2	m/z [Da] B2	IonScore C2	Charge C2	m/z [Da] C2	IonScore D2	Charge D2	m/z [Da] D2	IonScore E2	Charge E2	m/z [Da] E2	IonScore F2	Charge F2	m/z [Da] F2	IonScore G2	Charge G2	m/z [Da] G2	IonScore H2	Charge H2	m/z [Da] H2	IonScore I2	Charge I2	m/z [Da] I2	IonScore J2	Charge J2	m/z [Da] J2	IonScore K2	Charge K2	m/z [Da] K2	IonScore L2	Charge L2	m/z [Da] L2	# Missed Cleavages
	KGSLESPATDVFGYTEEGEKR	1	1	1	Q2KJ25		2300.1	0	1.13e-05	46.9	3	767.371																																		2
	AIYDTPCIQAESEK	4	3	1	Q2KJ25	C7(Carbamidomethyl)	1624.75	0	0.002303	14.42	2	812.88							10.39	2	812.879	20.98	2	812.88							41.72	2	812.878													0
	GSLESPATDVFGYTEEGEKR	1	1	1	Q2KJ25		2172.01	0	0.003275																						21.55	3	724.675													1
	DPNNLLNDWSQK	2	3	1	Q2KJ25		1443.69	0.001	0.014													17.31	2	722.347	12.84	2	722.347																			0
	FFQEENTEK	1	3	1	Q2KJ25		1171.52	0.006	0.08493																32.6	2	586.266																			0
Q5E964	26S proteasome non-ATPase regulatory subunit 13 OS=Bos taurus GN=PSMD13 PE=2 SV=1 - [PSD13_BOVIN]	376	42.8391	5.69385	44.23	6.91	3	3					95.57	9.57	4	4	33.93	2.66	1	1	46.22	5.32	2	2					42.39	2.66	1	1	28.45	2.66	1	1													40.89
	Sequence	# PSMs	# Proteins	# Protein Groups	Protein Group Accessions	Modifications	MH+ [Da]	q-Value	PEP	IonScore A2	Charge A2	m/z [Da] A2	IonScore B2	Charge B2	m/z [Da] B2	IonScore C2	Charge C2	m/z [Da] C2	IonScore D2	Charge D2	m/z [Da] D2	IonScore E2	Charge E2	m/z [Da] E2	IonScore F2	Charge F2	m/z [Da] F2	IonScore G2	Charge G2	m/z [Da] G2	IonScore H2	Charge H2	m/z [Da] H2	IonScore I2	Charge I2	m/z [Da] I2	IonScore J2	Charge J2	m/z [Da] J2	IonScore K2	Charge K2	m/z [Da] K2	IonScore L2	Charge L2	m/z [Da] L2	# Missed Cleavages
	LNIGDLQVTK	4	2	1	Q5E964		1100.63	0	4.708e-05	42.62	2	550.819				50.8	2	550.819				22.74	2	550.819							28.45	2	550.819													0
	DLPVSEQQER	5	4	2	Q5E964;B0BN93		1200.58	0	0.0007817							51.03	2	600.795	33.93	2	600.797	46.22	2	600.796				42.39	2	600.796													40.89	2	600.796	0
	FLGCVDIK	2	3	2	Q5E964;B0BN93	C4(Carbamidomethyl)	951.498	0.001	0.01911	20.4	2	476.252				40.44	2	476.253																												0
	ALSVGLVK	2	2	1	Q5E964		786.51	0.005	0.1263	20.11	2	393.758				19.3	2	393.759																												0
B0BN93	26S proteasome non-ATPase regulatory subunit 13 OS=Rattus norvegicus GN=Psmd13 PE=1 SV=1 - [PSD13_RAT]	376	42.7902	5.8335	57.06	6.91	2	2					101.537	9.57	3	3	33.93	2.66	1	1	46.22	2.66	1	1					42.39	2.66	1	1	24.38	4.79	1	1	61.2	4.79	1	1	80.3	4.79	1	1					40.89
	Sequence	# PSMs	# Proteins	# Protein Groups	Protein Group Accessions	Modifications	MH+ [Da]	q-Value	PEP	IonScore A2	Charge A2	m/z [Da] A2	IonScore B2	Charge B2	m/z [Da] B2	IonScore C2	Charge C2	m/z [Da] C2	IonScore D2	Charge D2	m/z [Da] D2	IonScore E2	Charge E2	m/z [Da] E2	IonScore F2	Charge F2	m/z [Da] F2	IonScore G2	Charge G2	m/z [Da] G2	IonScore H2	Charge H2	m/z [Da] H2	IonScore I2	Charge I2	m/z [Da] I2	IonScore J2	Charge J2	m/z [Da] J2	IonScore K2	Charge K2	m/z [Da] K2	IonScore L2	Charge L2	m/z [Da] L2	# Missed Cleavages
	SAWGQQPDLAANEAQLLR	5	1	1	B0BN93		1967.99	0	7.041e-09	57.06	2	984.5				53.4	2	984.5													24.38	2	984.502	61.2	2	984.501	80.3	2	984.5							0
	DLPVSEQQER	5	4	2	Q5E964;B0BN93		1200.58	0	0.0007817							51.03	2	600.795	33.93	2	600.797	46.22	2	600.796				42.39	2	600.796													40.89	2	600.796	0
	FLGCVDIK	2	3	2	Q5E964;B0BN93	C4(Carbamidomethyl)	951.498	0.001	0.01911	20.4	2	476.252				40.44	2	476.253																												0
O00487	26S proteasome non-ATPase regulatory subunit 14 OS=Homo sapiens GN=PSMD14 PE=1 SV=1 - [PSDE_HUMAN]	310	34.5546	6.52197	45.59	14.84	3	3	55.6233	12.58	2	3	54.6833	6.45	2	3									16.84	6.45	2	2
	Sequence	# PSMs	# Proteins	# Protein Groups	Protein Group Accessions	Modifications	MH+ [Da]	q-Value	PEP	IonScore A2	Charge A2	m/z [Da] A2	IonScore B2	Charge B2	m/z [Da] B2	IonScore C2	Charge C2	m/z [Da] C2	IonScore D2	Charge D2	m/z [Da] D2	IonScore E2	Charge E2	m/z [Da] E2	IonScore F2	Charge F2	m/z [Da] F2	IonScore G2	Charge G2	m/z [Da] G2	IonScore H2	Charge H2	m/z [Da] H2	IonScore I2	Charge I2	m/z [Da] I2	IonScore J2	Charge J2	m/z [Da] J2	IonScore K2	Charge K2	m/z [Da] K2	IonScore L2	Charge L2	m/z [Da] L2	# Missed Cleavages
	AVAVVVDPIQSVK	6	1	1	O00487		1324.78	0	0.000187	42.27	2	662.896	44.11	2	662.896	38.5	2	662.895							16.84	2	662.895																			0
	VIDVFAMPQSGTGVSVEAVDPVFQAK	2	1	1	O00487		2691.37	0	1.522e-06	10.47	3	897.794	23.25	3	897.796																															0
	VVIDAFR	2	1	1	O00487		819.473	0.002	0.04241	22.82	2	410.24				34.4	2	410.24																												0
	EMLELAK	1	1	1	O00487		833.444	0.006	0.07568																19.96	2	417.226																			0
P56701	26S proteasome non-ATPase regulatory subunit 2 OS=Bos taurus GN=PSMD2 PE=1 SV=2 - [PSMD2_BOVIN]	908	100.194	5.19873	162.93	5.29	4	4	100.793	5.51	4	5	193.56	6.39	5	6	35.57	3.74	3	3	84.69	6.5	5	5	52.77	5.29	4	4					25.51	0.99	1	1	27.97	2.64	2	2	79.3933	2.64	2	3	27.2	0.99	1	1	52.1
	Sequence	# PSMs	# Proteins	# Protein Groups	Protein Group Accessions	Modifications	MH+ [Da]	q-Value	PEP	IonScore A2	Charge A2	m/z [Da] A2	IonScore B2	Charge B2	m/z [Da] B2	IonScore C2	Charge C2	m/z [Da] C2	IonScore D2	Charge D2	m/z [Da] D2	IonScore E2	Charge E2	m/z [Da] E2	IonScore F2	Charge F2	m/z [Da] F2	IonScore G2	Charge G2	m/z [Da] G2	IonScore H2	Charge H2	m/z [Da] H2	IonScore I2	Charge I2	m/z [Da] I2	IonScore J2	Charge J2	m/z [Da] J2	IonScore K2	Charge K2	m/z [Da] K2	IonScore L2	Charge L2	m/z [Da] L2	# Missed Cleavages
	SGALLACGIVNSGVR	5	5	1	P56701	C7(Carbamidomethyl)	1473.78	0	1.093e-05	69.23	2	737.395	60.93	2	737.396	66.05	2	737.395				34.8	2	737.395																						0
	VGQAVDVVGQAGKPK	10	5	1	P56701		1452.82	0	1.289e-08	67.29	3	484.944	49.67	3	484.944	51.95	3	484.943	22.17	3	484.944	34.32	3	484.944	37.69	3	484.944							27.97	3	484.944	23.34	3	484.944				27.88	3	484.944	0
	DPNNLFMVR	5	5	1	P56701		1105.55	0	0.0005015	50.68	2	553.28				50.88	2	553.276	27.4	2	553.277	42.28	2	553.277	29.58	2	553.276																			0
	LNILDTLSK	9	5	1	P56701		1016.6	0	0.0003163	42.48	2	508.803				46.57	2	508.803													25.51	2	508.803	11.19	2	508.803	49.44	2	508.803	27.2	2	508.803	29.16	2	508.803	0
	YLYSSEDYIK	2	5	1	P56701		1280.6	0.001	0.01007				17.46	2	640.805	18.52	2	640.806																												0
	EDVLTLLLPVMGDSK	1	5	1	P56701		1629.88	0.001	0.0158																																		15.38	2	815.443	0
	EWQELDDAEK	4	5	1	P56701		1262.55	0.002	0.06225				19.84	2	631.78				12.34	2	631.78	10.19	2	631.781	13.16	2	631.781																			0
	SSTTSMTSVPKPLK	1	5	1	P56701		1463.78	0.002	0.03085																11.53	3	488.597																			0
	LAQGLTHLGK	1	5	1	P56701		1037.61	0.007	0.09693													18.29	3	346.542																						0
Q2KJ46	26S proteasome non-ATPase regulatory subunit 3 OS=Bos taurus GN=PSMD3 PE=2 SV=1 - [PSMD3_BOVIN]	534	60.9185	8.60205	84.6785	13.3	4	5	214.882	13.67	4	9	88.583	8.43	4	4	75.13	5.99	3	3	72.8433	4.49	2	3	92.4267	5.99	3	3	28	1.69	1	1	52.28	2.62	1	1	89.1887	4.31	2	3	92.391	16.1	5	7					27.43
	Sequence	# PSMs	# Proteins	# Protein Groups	Protein Group Accessions	Modifications	MH+ [Da]	q-Value	PEP	IonScore A2	Charge A2	m/z [Da] A2	IonScore B2	Charge B2	m/z [Da] B2	IonScore C2	Charge C2	m/z [Da] C2	IonScore D2	Charge D2	m/z [Da] D2	IonScore E2	Charge E2	m/z [Da] E2	IonScore F2	Charge F2	m/z [Da] F2	IonScore G2	Charge G2	m/z [Da] G2	IonScore H2	Charge H2	m/z [Da] H2	IonScore I2	Charge I2	m/z [Da] I2	IonScore J2	Charge J2	m/z [Da] J2	IonScore K2	Charge K2	m/z [Da] K2	IonScore L2	Charge L2	m/z [Da] L2	# Missed Cleavages
	AIQLEYSEAR	7	3	1	Q2KJ46		1179.6	0	2.87e-05	45.38	2	590.303	49.97	2	590.303	40.95	2	590.303	45.95	2	590.303	46.49	2	590.303	47.7	2	590.303																27.43	2	590.303	0
	ISLADIAQK	10	3	1	Q2KJ46		958.556	0	0.0003566	42.53	2	479.782	50.12	2	479.782	36.49	2	479.782										28	2	479.782				46.78	2	479.783	43.38	2	479.782							0
	DGVIEASINHEK	3	3	1	Q2KJ46		1311.65	0	2.39e-05	29.44	2	656.331				36.39	2	656.329																			18.22	3	437.889							0
	AKPPPGGGEQEPPPPPAPQDVEMKEEAAAGGGSTGETAGK	3	1	1	Q2KJ46	Q10(Deamidated)	3824.82	0	1.448e-05	12.62	4	956.958																									19.39	4	956.959							1
	SVFPEQANNNEWAR	11	3	1	Q2KJ46		1661.76	0	3.92e-09				62.5	2	831.384	31.47	2	831.395	44.18	2	831.385	28.72	2	831.383	54.45	2	831.382				52.28	2	831.386	66.72	2	831.386	43.73	2	831.384							0
	AKPPPGGGEQEPPPPPAPQDVEMKEEAAAGGGSTGETAGK	3	1	1	Q2KJ46		3823.81	0	5.483e-07				26.91	4	956.708																															1
	FNQVLDQFGEK	1	1	1	Q2KJ46		1324.66	0.001	0.01101																												29.35	2	662.833							0
	ALDLVAAK	2	3	1	Q2KJ46		800.487	0.003	0.03717										17.17	2	400.747				27.61	2	400.747																			0
O35226	26S proteasome non-ATPase regulatory subunit 4 OS=Mus musculus GN=Psmd4 PE=1 SV=1 - [PSMD4_MOUSE]	376	40.6782	4.79248	34.06	3.99	1	2					65.0067	3.99	1	3																					68.45	11.44	2	2	70.72	7.45	1	1					30.69
	Sequence	# PSMs	# Proteins	# Protein Groups	Protein Group Accessions	Modifications	MH+ [Da]	q-Value	PEP	IonScore A2	Charge A2	m/z [Da] A2	IonScore B2	Charge B2	m/z [Da] B2	IonScore C2	Charge C2	m/z [Da] C2	IonScore D2	Charge D2	m/z [Da] D2	IonScore E2	Charge E2	m/z [Da] E2	IonScore F2	Charge F2	m/z [Da] F2	IonScore G2	Charge G2	m/z [Da] G2	IonScore H2	Charge H2	m/z [Da] H2	IonScore I2	Charge I2	m/z [Da] I2	IonScore J2	Charge J2	m/z [Da] J2	IonScore K2	Charge K2	m/z [Da] K2	IonScore L2	Charge L2	m/z [Da] L2	# Missed Cleavages
	LQAQQDAVNIVCHSK	6	3	1	O35226	C12(Carbamidomethyl)	1710.86	0	0.0001468	25.09	3	570.957				41.53	3	570.958																23.75	3	570.958										0
	SNPENNVGLITLANDCEVLTTLTPDTGR	3	3	1	O35226	C16(Carbamidomethyl)	3014.47	0	7.158e-07																									59.7	3	1005.5	70.72	3	1005.49				30.69	3	1005.5	0
Q0P5A6	26S proteasome non-ATPase regulatory subunit 5 OS=Bos taurus GN=PSMD5 PE=2 SV=1 - [PSMD5_BOVIN]	503	56.0071	5.2749									37.91	1.99	1	1	41.81	1.99	1	2	51.5245	1.99	1	2	70.2967	1.99	1	3	60.59	1.79	1	1	71.2824	1.79	1	2	86.93	6.56	3	3					77.5449	4.77	2	2	26.6867
	Sequence	# PSMs	# Proteins	# Protein Groups	Protein Group Accessions	Modifications	MH+ [Da]	q-Value	PEP	IonScore A2	Charge A2	m/z [Da] A2	IonScore B2	Charge B2	m/z [Da] B2	IonScore C2	Charge C2	m/z [Da] C2	IonScore D2	Charge D2	m/z [Da] D2	IonScore E2	Charge E2	m/z [Da] E2	IonScore F2	Charge F2	m/z [Da] F2	IonScore G2	Charge G2	m/z [Da] G2	IonScore H2	Charge H2	m/z [Da] H2	IonScore I2	Charge I2	m/z [Da] I2	IonScore J2	Charge J2	m/z [Da] J2	IonScore K2	Charge K2	m/z [Da] K2	IonScore L2	Charge L2	m/z [Da] L2	# Missed Cleavages
	ELTGEDVLVR	8	4	1	Q0P5A6		1130.6	0	8.065e-05							37.91	2	565.805	34.99	2	565.805	43.28	2	565.806	44.27	2	565.806																			0
	LEAPLEELR	6	4	1	Q0P5A6		1069.59	0	0.0008617																			60.59	2	535.298	52.28	2	535.298	38.03	2	535.297				56.08	2	535.298	17.89	2	535.299	0
	ALQSLLQSVPLSELR	3	1	1	Q0P5A6		1653.95	0	3.757e-07																									58.83	2	827.481				47.17	2	827.481	32.81	2	827.481	0
	ILTLSQVGR	1	1	1	Q0P5A6		986.599	0	9.325e-05																									30.07	2	493.803										0
	GISNQPFPELHCAALK	1	2	1	Q0P5A6	C12(Carbamidomethyl)	1781.9	0	0.005148																																		13.32	3	594.639	0
Q15008	26S proteasome non-ATPase regulatory subunit 6 OS=Homo sapiens GN=PSMD6 PE=1 SV=1 - [PSMD6_HUMAN]	389	45.5023	5.61768	95.13	10.54	3	3					96.1067	8.48	2	3	35.67	6.17	2	2					37.43	8.23	3	3					43.47	2.83	1	1	69.9264	6.94	2	3	63.8504	2.83	1	2					43.48
	Sequence	# PSMs	# Proteins	# Protein Groups	Protein Group Accessions	Modifications	MH+ [Da]	q-Value	PEP	IonScore A2	Charge A2	m/z [Da] A2	IonScore B2	Charge B2	m/z [Da] B2	IonScore C2	Charge C2	m/z [Da] C2	IonScore D2	Charge D2	m/z [Da] D2	IonScore E2	Charge E2	m/z [Da] E2	IonScore F2	Charge F2	m/z [Da] F2	IonScore G2	Charge G2	m/z [Da] G2	IonScore H2	Charge H2	m/z [Da] H2	IonScore I2	Charge I2	m/z [Da] I2	IonScore J2	Charge J2	m/z [Da] J2	IonScore K2	Charge K2	m/z [Da] K2	IonScore L2	Charge L2	m/z [Da] L2	# Missed Cleavages
	PLENLEEEGLPKNPDLR	2	2	1	Q15008		1963.01	0	1.265e-07	69.12	3	655.008				72.73	3	655.009																												1
	IDKVNEIVETNRPDSK	5	2	1	Q15008		1856.97	0	3.031e-05	43.01	3	619.662				29.94	3	619.661																39.46	3	619.662										1
	RLDEELEDAEK	7	3	1	Q15008		1346.64	0	0.0003314										40.52	2	673.824				39.74	2	673.824				43.47	2	673.825	53.34	2	673.824	50.4	2	673.825				43.48	2	673.825	1
	VNEIVETNRPDSK	2	2	1	Q15008		1500.77	0	0.001108										15.15	3	500.927				14.27	3	500.927																			0
	EGALTAFR	2	3	1	Q15008		864.457	0.004	0.0684	17.18	2	432.732													21.42	2	432.732																			0
P26516	26S proteasome non-ATPase regulatory subunit 7 OS=Mus musculus GN=Psmd7 PE=1 SV=2 - [PSD7_MOUSE]	321	36.5172	6.771	35.24	7.48	1	2									24.42	3.12	1	1	27.01	3.12	1	1	27.52	3.12	1	1
	Sequence	# PSMs	# Proteins	# Protein Groups	Protein Group Accessions	Modifications	MH+ [Da]	q-Value	PEP	IonScore A2	Charge A2	m/z [Da] A2	IonScore B2	Charge B2	m/z [Da] B2	IonScore C2	Charge C2	m/z [Da] C2	IonScore D2	Charge D2	m/z [Da] D2	IonScore E2	Charge E2	m/z [Da] E2	IonScore F2	Charge F2	m/z [Da] F2	IonScore G2	Charge G2	m/z [Da] G2	IonScore H2	Charge H2	m/z [Da] H2	IonScore I2	Charge I2	m/z [Da] I2	IonScore J2	Charge J2	m/z [Da] J2	IonScore K2	Charge K2	m/z [Da] K2	IonScore L2	Charge L2	m/z [Da] L2	# Missed Cleavages
	DLGLPTEAYISVEEVHDDGTPTSK	2	3	1	P26516		2573.23	0	4.447e-05	33.21	3	858.413																																		0
	DTTVGTLSQR	3	3	1	P26516		1077.55	0	0.0005691										24.42	2	539.279	27.01	2	539.28	27.52	2	539.279																			0
Q3SYT7	26S proteasome non-ATPase regulatory subunit 8 OS=Bos taurus GN=PSMD8 PE=2 SV=3 - [PSMD8_BOVIN]	287	32.5178	7.31299	20.61	3.48	1	1					33.42	2.79	1	1	36.2	2.79	1	1	33.09	2.79	1	1	36.01	2.79	1	1													27.29	3.48	1	1
	Sequence	# PSMs	# Proteins	# Protein Groups	Protein Group Accessions	Modifications	MH+ [Da]	q-Value	PEP	IonScore A2	Charge A2	m/z [Da] A2	IonScore B2	Charge B2	m/z [Da] B2	IonScore C2	Charge C2	m/z [Da] C2	IonScore D2	Charge D2	m/z [Da] D2	IonScore E2	Charge E2	m/z [Da] E2	IonScore F2	Charge F2	m/z [Da] F2	IonScore G2	Charge G2	m/z [Da] G2	IonScore H2	Charge H2	m/z [Da] H2	IonScore I2	Charge I2	m/z [Da] I2	IonScore J2	Charge J2	m/z [Da] J2	IonScore K2	Charge K2	m/z [Da] K2	IonScore L2	Charge L2	m/z [Da] L2	# Missed Cleavages
	VAEFHTELER	2	4	1	Q3SYT7		1230.61	0	0.000822	20.61	2	615.809																									27.29	3	410.875							0
	ILFTEATR	4	3	1	Q3SYT7		950.531	0	0.0024							33.42	2	475.769	36.2	2	475.769	33.09	2	475.769	36.01	2	475.77																			0
Q3SZ19	26S proteasome non-ATPase regulatory subunit 9 OS=Bos taurus GN=PSMD9 PE=1 SV=1 - [PSMD9_BOVIN]	221	24.2514	6.63916	22.26	6.33	1	1
	Sequence	# PSMs	# Proteins	# Protein Groups	Protein Group Accessions	Modifications	MH+ [Da]	q-Value	PEP	IonScore A2	Charge A2	m/z [Da] A2	IonScore B2	Charge B2	m/z [Da] B2	IonScore C2	Charge C2	m/z [Da] C2	IonScore D2	Charge D2	m/z [Da] D2	IonScore E2	Charge E2	m/z [Da] E2	IonScore F2	Charge F2	m/z [Da] F2	IonScore G2	Charge G2	m/z [Da] G2	IonScore H2	Charge H2	m/z [Da] H2	IonScore I2	Charge I2	m/z [Da] I2	IonScore J2	Charge J2	m/z [Da] J2	IonScore K2	Charge K2	m/z [Da] K2	IonScore L2	Charge L2	m/z [Da] L2	# Missed Cleavages
	DQSQGLSPAQAFAK	1	1	1	Q3SZ19		1447.72	0	0.0001682	22.26	2	724.363																																		0
Q9Y2R9	28S ribosomal protein S7, mitochondrial OS=Homo sapiens GN=MRPS7 PE=1 SV=2 - [RT07_HUMAN]	242	28.116	9.99365																																	32.76	5.79	1	1
	Sequence	# PSMs	# Proteins	# Protein Groups	Protein Group Accessions	Modifications	MH+ [Da]	q-Value	PEP	IonScore A2	Charge A2	m/z [Da] A2	IonScore B2	Charge B2	m/z [Da] B2	IonScore C2	Charge C2	m/z [Da] C2	IonScore D2	Charge D2	m/z [Da] D2	IonScore E2	Charge E2	m/z [Da] E2	IonScore F2	Charge F2	m/z [Da] F2	IonScore G2	Charge G2	m/z [Da] G2	IonScore H2	Charge H2	m/z [Da] H2	IonScore I2	Charge I2	m/z [Da] I2	IonScore J2	Charge J2	m/z [Da] J2	IonScore K2	Charge K2	m/z [Da] K2	IonScore L2	Charge L2	m/z [Da] L2	# Missed Cleavages
	YHAASAEEQATIER	1	1	1	Q9Y2R9		1575.74	0	0.0004913																									32.76	3	525.918										0
Q148N0	2-oxoglutarate dehydrogenase, mitochondrial OS=Bos taurus GN=OGDH PE=2 SV=1 - [ODO1_BOVIN]	1023	115.734	6.75635																																	50.04	1.56	1	1					22.12	3.03	1	1
	Sequence	# PSMs	# Proteins	# Protein Groups	Protein Group Accessions	Modifications	MH+ [Da]	q-Value	PEP	IonScore A2	Charge A2	m/z [Da] A2	IonScore B2	Charge B2	m/z [Da] B2	IonScore C2	Charge C2	m/z [Da] C2	IonScore D2	Charge D2	m/z [Da] D2	IonScore E2	Charge E2	m/z [Da] E2	IonScore F2	Charge F2	m/z [Da] F2	IonScore G2	Charge G2	m/z [Da] G2	IonScore H2	Charge H2	m/z [Da] H2	IonScore I2	Charge I2	m/z [Da] I2	IonScore J2	Charge J2	m/z [Da] J2	IonScore K2	Charge K2	m/z [Da] K2	IonScore L2	Charge L2	m/z [Da] L2	# Missed Cleavages
	VIPEDGPAAQNPGNVK	1	1	1	Q148N0		1605.82	0	8.435e-09																									50.04	2	803.415										0
	GHHVAQLDPLGILDADLDSSVPADIISSTDK	1	6	1	Q148N0		3199.61	0	0.002384																															22.12	4	800.659				0
Q9H2F3	3 beta-hydroxysteroid dehydrogenase type 7 OS=Homo sapiens GN=HSD3B7 PE=1 SV=2 - [3BHS7_HUMAN]	369	40.9901	8.25049																	28.19	7.32	1	1
	Sequence	# PSMs	# Proteins	# Protein Groups	Protein Group Accessions	Modifications	MH+ [Da]	q-Value	PEP	IonScore A2	Charge A2	m/z [Da] A2	IonScore B2	Charge B2	m/z [Da] B2	IonScore C2	Charge C2	m/z [Da] C2	IonScore D2	Charge D2	m/z [Da] D2	IonScore E2	Charge E2	m/z [Da] E2	IonScore F2	Charge F2	m/z [Da] F2	IonScore G2	Charge G2	m/z [Da] G2	IonScore H2	Charge H2	m/z [Da] H2	IonScore I2	Charge I2	m/z [Da] I2	IonScore J2	Charge J2	m/z [Da] J2	IonScore K2	Charge K2	m/z [Da] K2	IonScore L2	Charge L2	m/z [Da] L2	# Missed Cleavages
	ASPKTIHEVNVQGTRNVIEACVQTGTR	1	1	1	Q9H2F3	N10(Deamidated); Q12(Deamidated); R15(Deamidated); N16(Deamidated); C21(Carbamidomethyl)	2969.44	0.004	0.06006													28.19	3	990.485																						2
Q3ZCK3	3'(2'),5'-bisphosphate nucleotidase 1 OS=Bos taurus GN=BPNT1 PE=2 SV=1 - [BPNT1_BOVIN]	308	33.3072	5.52881	37.61	7.47	1	1	56.85	7.47	1	2
	Sequence	# PSMs	# Proteins	# Protein Groups	Protein Group Accessions	Modifications	MH+ [Da]	q-Value	PEP	IonScore A2	Charge A2	m/z [Da] A2	IonScore B2	Charge B2	m/z [Da] B2	IonScore C2	Charge C2	m/z [Da] C2	IonScore D2	Charge D2	m/z [Da] D2	IonScore E2	Charge E2	m/z [Da] E2	IonScore F2	Charge F2	m/z [Da] F2	IonScore G2	Charge G2	m/z [Da] G2	IonScore H2	Charge H2	m/z [Da] H2	IonScore I2	Charge I2	m/z [Da] I2	IonScore J2	Charge J2	m/z [Da] J2	IonScore K2	Charge K2	m/z [Da] K2	IonScore L2	Charge L2	m/z [Da] L2	# Missed Cleavages
	AIAGVINQPYYNYQAGPDAVLGR	3	1	1	Q3ZCK3		2450.25	0	1.815e-08	37.61	3	817.42	40.24	3	817.421																															0
Q15125	3-beta-hydroxysteroid-Delta(8),Delta(7)-isomerase OS=Homo sapiens GN=EBP PE=1 SV=3 - [EBP_HUMAN]	230	26.3358	7.89893													34.5	4.35	1	1	74.81	4.35	1	3	53.15	4.35	1	2	37.6	4.35	1	1					27.87	4.35	1	1	65.1	4.35	1	2
	Sequence	# PSMs	# Proteins	# Protein Groups	Protein Group Accessions	Modifications	MH+ [Da]	q-Value	PEP	IonScore A2	Charge A2	m/z [Da] A2	IonScore B2	Charge B2	m/z [Da] B2	IonScore C2	Charge C2	m/z [Da] C2	IonScore D2	Charge D2	m/z [Da] D2	IonScore E2	Charge E2	m/z [Da] E2	IonScore F2	Charge F2	m/z [Da] F2	IonScore G2	Charge G2	m/z [Da] G2	IonScore H2	Charge H2	m/z [Da] H2	IonScore I2	Charge I2	m/z [Da] I2	IonScore J2	Charge J2	m/z [Da] J2	IonScore K2	Charge K2	m/z [Da] K2	IonScore L2	Charge L2	m/z [Da] L2	# Missed Cleavages
	AAVVPLGTWR	10	1	1	Q15125		1069.61	0	0.002408										34.5	2	535.313	50.29	2	535.311	43.35	2	535.312	37.6	2	535.311				27.87	2	535.31	45.76	2	535.31							0
O02691	3-hydroxyacyl-CoA dehydrogenase type-2 OS=Bos taurus GN=HSD17B10 PE=1 SV=3 - [HCD2_BOVIN]	261	27.1233	8.27979																									80.31	16.09	2	2	71.91	16.09	2	2	129.287	10.34	2	3	56.62	5.75	1	2	39.27	9.96	2	2	71.18
	Sequence	# PSMs	# Proteins	# Protein Groups	Protein Group Accessions	Modifications	MH+ [Da]	q-Value	PEP	IonScore A2	Charge A2	m/z [Da] A2	IonScore B2	Charge B2	m/z [Da] B2	IonScore C2	Charge C2	m/z [Da] C2	IonScore D2	Charge D2	m/z [Da] D2	IonScore E2	Charge E2	m/z [Da] E2	IonScore F2	Charge F2	m/z [Da] F2	IonScore G2	Charge G2	m/z [Da] G2	IonScore H2	Charge H2	m/z [Da] H2	IonScore I2	Charge I2	m/z [Da] I2	IonScore J2	Charge J2	m/z [Da] J2	IonScore K2	Charge K2	m/z [Da] K2	IonScore L2	Charge L2	m/z [Da] L2	# Missed Cleavages
	LVAGEMGQNEPDQGGQR	5	3	1	O02691		1785.82	0	4.452e-08																			80.31	2	893.413	69.79	2	893.413	75.23	2	893.412							47.69	2	893.414	0
	GVIINTASVAAFEGQVGQAAYSASK	2	3	1	O02691		2439.26	0	0.007923																			12.03	3	813.757	17.62	3	813.758													0
	DVQAALTLAR	1	1	1	O02691		1057.6	0	0.01097																									36.24	2	529.304										0
	VDVAVNCAGIAVASK	4	2	1	O02691	C7(Carbamidomethyl)	1473.78	0	7.116e-06																												39.97	2	737.393	25.81	2	737.391	38.49	2	737.39	0
	SQAHTLEDFQR	1	1	1	O02691		1331.63	0	0.005328																															27.96	3	444.549				0
Q2HJD7	3-hydroxyisobutyrate dehydrogenase, mitochondrial OS=Bos taurus GN=HIBADH PE=2 SV=1 - [3HIDH_BOVIN]	336	35.3868	8.1333	32.16	5.06	1	1					37.56	3.87	1	1																					71.78	5.36	1	1
	Sequence	# PSMs	# Proteins	# Protein Groups	Protein Group Accessions	Modifications	MH+ [Da]	q-Value	PEP	IonScore A2	Charge A2	m/z [Da] A2	IonScore B2	Charge B2	m/z [Da] B2	IonScore C2	Charge C2	m/z [Da] C2	IonScore D2	Charge D2	m/z [Da] D2	IonScore E2	Charge E2	m/z [Da] E2	IonScore F2	Charge F2	m/z [Da] F2	IonScore G2	Charge G2	m/z [Da] G2	IonScore H2	Charge H2	m/z [Da] H2	IonScore I2	Charge I2	m/z [Da] I2	IonScore J2	Charge J2	m/z [Da] J2	IonScore K2	Charge K2	m/z [Da] K2	IonScore L2	Charge L2	m/z [Da] L2	# Missed Cleavages
	TPVGFIGVGNMGNPMAK	1	1	1	Q2HJD7		1689.85	0	9.821e-05	32.16	2	845.427																																		0
	DLGLAQDSATSTK	1	6	1	Q2HJD7		1306.65	0	0.0001369							37.56	2	653.828																												0
	MGAVFMDAPVSGGVGAAR	1	6	1	Q2HJD7		1692.82	0	9.932e-11																									71.78	2	846.914										0
P07871	3-ketoacyl-CoA thiolase B, peroxisomal OS=Rattus norvegicus GN=Acaa1b PE=2 SV=2 - [THIKB_RAT]	424	43.7927	8.22119	35.18	3.77	1	1					21.57	4.48	1	1
	Sequence	# PSMs	# Proteins	# Protein Groups	Protein Group Accessions	Modifications	MH+ [Da]	q-Value	PEP	IonScore A2	Charge A2	m/z [Da] A2	IonScore B2	Charge B2	m/z [Da] B2	IonScore C2	Charge C2	m/z [Da] C2	IonScore D2	Charge D2	m/z [Da] D2	IonScore E2	Charge E2	m/z [Da] E2	IonScore F2	Charge F2	m/z [Da] F2	IonScore G2	Charge G2	m/z [Da] G2	IonScore H2	Charge H2	m/z [Da] H2	IonScore I2	Charge I2	m/z [Da] I2	IonScore J2	Charge J2	m/z [Da] J2	IonScore K2	Charge K2	m/z [Da] K2	IonScore L2	Charge L2	m/z [Da] L2	# Missed Cleavages
	DCLIPMGITSENVAER	1	4	2	P09110;P07871	C2(Carbamidomethyl)	1804.86	0	4.447e-05	35.18	2	902.932																																		0
	IAQFLSGIPETVPLSAVNR	1	2	1	P07871		2012.13	0.004	0.109							21.57	2	1006.57																												0
Q3T0R7	3-ketoacyl-CoA thiolase, mitochondrial OS=Bos taurus GN=ACAA2 PE=2 SV=1 - [THIM_BOVIN]	397	42.1045	7.91357	47.83	5.04	1	1																																	31.03	5.04	1	1	33.49	2.27	1	1
	Sequence	# PSMs	# Proteins	# Protein Groups	Protein Group Accessions	Modifications	MH+ [Da]	q-Value	PEP	IonScore A2	Charge A2	m/z [Da] A2	IonScore B2	Charge B2	m/z [Da] B2	IonScore C2	Charge C2	m/z [Da] C2	IonScore D2	Charge D2	m/z [Da] D2	IonScore E2	Charge E2	m/z [Da] E2	IonScore F2	Charge F2	m/z [Da] F2	IonScore G2	Charge G2	m/z [Da] G2	IonScore H2	Charge H2	m/z [Da] H2	IonScore I2	Charge I2	m/z [Da] I2	IonScore J2	Charge J2	m/z [Da] J2	IonScore K2	Charge K2	m/z [Da] K2	IonScore L2	Charge L2	m/z [Da] L2	# Missed Cleavages
	TNVNGGAIALGHPLAGSGSR	2	1	1	Q3T0R7		1848.97	0	4.447e-05	47.83	3	616.993																									31.03	3	616.994							0
	ETPAITINR	1	3	1	Q3T0R7		1014.56	0	0.01043																															33.49	2	507.782				0
P09110	3-ketoacyl-CoA thiolase, peroxisomal OS=Homo sapiens GN=ACAA1 PE=1 SV=2 - [THIK_HUMAN]	424	44.2639	8.44092	35.18	3.77	1	1					39.73	4.72	1	1																													38.83	4.72	1	1
	Sequence	# PSMs	# Proteins	# Protein Groups	Protein Group Accessions	Modifications	MH+ [Da]	q-Value	PEP	IonScore A2	Charge A2	m/z [Da] A2	IonScore B2	Charge B2	m/z [Da] B2	IonScore C2	Charge C2	m/z [Da] C2	IonScore D2	Charge D2	m/z [Da] D2	IonScore E2	Charge E2	m/z [Da] E2	IonScore F2	Charge F2	m/z [Da] F2	IonScore G2	Charge G2	m/z [Da] G2	IonScore H2	Charge H2	m/z [Da] H2	IonScore I2	Charge I2	m/z [Da] I2	IonScore J2	Charge J2	m/z [Da] J2	IonScore K2	Charge K2	m/z [Da] K2	IonScore L2	Charge L2	m/z [Da] L2	# Missed Cleavages
	DCLIPMGITSENVAER	1	4	2	P09110;P07871	C2(Carbamidomethyl)	1804.86	0	4.447e-05	35.18	2	902.932																																		0
	VNPLGGAVALGHPLGCTGAR	2	1	1	P09110	C16(Carbamidomethyl)	1917.01	0	3.54e-06							39.73	3	639.676																						38.83	3	639.676				0
P56937	3-keto-steroid reductase OS=Homo sapiens GN=HSD17B7 PE=1 SV=1 - [DHB7_HUMAN]	341	38.1818	8.104	90.9091	4.4	1	11	77.35	4.4	1	8	112.291	4.4	1	14					23.29	4.4	1	1	27.66	4.4	1	2									63.59	4.4	1	7	84.9	4.4	1	8	52.91	4.4	1	4	33.66
	Sequence	# PSMs	# Proteins	# Protein Groups	Protein Group Accessions	Modifications	MH+ [Da]	q-Value	PEP	IonScore A2	Charge A2	m/z [Da] A2	IonScore B2	Charge B2	m/z [Da] B2	IonScore C2	Charge C2	m/z [Da] C2	IonScore D2	Charge D2	m/z [Da] D2	IonScore E2	Charge E2	m/z [Da] E2	IonScore F2	Charge F2	m/z [Da] F2	IonScore G2	Charge G2	m/z [Da] G2	IonScore H2	Charge H2	m/z [Da] H2	IonScore I2	Charge I2	m/z [Da] I2	IonScore J2	Charge J2	m/z [Da] J2	IonScore K2	Charge K2	m/z [Da] K2	IonScore L2	Charge L2	m/z [Da] L2	# Missed Cleavages
	LLAEDDELHLCLACR	58	1	1	P56937	C11(Carbamidomethyl); C14(Carbamidomethyl)	1827.87	0	9.191e-05	25.11	3	609.962	34.74	2	914.439	30.84	3	609.962				23.29	3	609.962	20.59	3	609.962							24.71	3	609.961	26.86	3	609.962	32.04	2	914.44	22.33	3	609.963	0
P25325	3-mercaptopyruvate sulfurtransferase OS=Homo sapiens GN=MPST PE=1 SV=3 - [THTM_HUMAN]	297	33.1576	6.59521																																													47.3
	Sequence	# PSMs	# Proteins	# Protein Groups	Protein Group Accessions	Modifications	MH+ [Da]	q-Value	PEP	IonScore A2	Charge A2	m/z [Da] A2	IonScore B2	Charge B2	m/z [Da] B2	IonScore C2	Charge C2	m/z [Da] C2	IonScore D2	Charge D2	m/z [Da] D2	IonScore E2	Charge E2	m/z [Da] E2	IonScore F2	Charge F2	m/z [Da] F2	IonScore G2	Charge G2	m/z [Da] G2	IonScore H2	Charge H2	m/z [Da] H2	IonScore I2	Charge I2	m/z [Da] I2	IonScore J2	Charge J2	m/z [Da] J2	IonScore K2	Charge K2	m/z [Da] K2	IonScore L2	Charge L2	m/z [Da] L2	# Missed Cleavages
	ALVSAQWVAEALR	1	1	1	P25325		1413.79	0	2.089e-05																																		47.3	2	707.396	0
P63325	40S ribosomal protein S10 OS=Mus musculus GN=Rps10 PE=1 SV=1 - [RS10_MOUSE]	165	18.9038	10.1548									106.88	8.48	1	1	79.56	13.94	2	3	33.25	8.48	1	1	79.73	8.48	1	2
	Sequence	# PSMs	# Proteins	# Protein Groups	Protein Group Accessions	Modifications	MH+ [Da]	q-Value	PEP	IonScore A2	Charge A2	m/z [Da] A2	IonScore B2	Charge B2	m/z [Da] B2	IonScore C2	Charge C2	m/z [Da] C2	IonScore D2	Charge D2	m/z [Da] D2	IonScore E2	Charge E2	m/z [Da] E2	IonScore F2	Charge F2	m/z [Da] F2	IonScore G2	Charge G2	m/z [Da] G2	IonScore H2	Charge H2	m/z [Da] H2	IonScore I2	Charge I2	m/z [Da] I2	IonScore J2	Charge J2	m/z [Da] J2	IonScore K2	Charge K2	m/z [Da] K2	IonScore L2	Charge L2	m/z [Da] L2	# Missed Cleavages
	AEAGAGSATEFQFR	6	3	1	P63325		1441.67	0	7.575e-10							106.88	2	721.338	50.93	2	721.338	33.25	2	721.338	56.42	2	721.339																			0
	NVPNLHVMK	1	3	1	P63325		1051.57	0.005	0.05906										13.19	3	351.195																									0
Q3T0V4	40S ribosomal protein S11 OS=Bos taurus GN=RPS11 PE=2 SV=3 - [RS11_BOVIN]	158	18.419	10.3013	135.33	24.68	3	5	448.012	31.01	4	26	90.9367	13.29	2	3	169.724	31.65	4	7	163.931	31.65	4	7	200.931	31.65	4	9					27.12	11.39	1	1	159.75	17.72	2	4					65.6867	11.39	1	3	31.62
	Sequence	# PSMs	# Proteins	# Protein Groups	Protein Group Accessions	Modifications	MH+ [Da]	q-Value	PEP	IonScore A2	Charge A2	m/z [Da] A2	IonScore B2	Charge B2	m/z [Da] B2	IonScore C2	Charge C2	m/z [Da] C2	IonScore D2	Charge D2	m/z [Da] D2	IonScore E2	Charge E2	m/z [Da] E2	IonScore F2	Charge F2	m/z [Da] F2	IonScore G2	Charge G2	m/z [Da] G2	IonScore H2	Charge H2	m/z [Da] H2	IonScore I2	Charge I2	m/z [Da] I2	IonScore J2	Charge J2	m/z [Da] J2	IonScore K2	Charge K2	m/z [Da] K2	IonScore L2	Charge L2	m/z [Da] L2	# Missed Cleavages
	CPFTGNVSIR	14	2	1	Q3T0V4	C1(Carbamidomethyl)	1150.57	0	1.429e-06	54.22	2	575.788	22.77	2	575.788	49.55	2	575.788	58.42	2	575.788	57.37	2	575.788	50.51	2	575.788							50.55	2	575.787										0
	NMSVHLSPCFR	19	2	1	Q3T0V4	C9(Carbamidomethyl)	1347.63	0	0.000142	45.55	3	449.881	41.54	3	449.881	28.99	3	449.882	46.86	3	449.882	42.3	3	449.881	40.26	3	449.881																			0
	DVQIGDIVTVGECRPLSK	30	1	1	Q3T0V4	C13(Carbamidomethyl)	1986.03	0	1.197e-08	32.42	2	993.518	58.69	3	662.683				39.9	3	662.682	35.11	3	662.682	34.2	3	662.683				27.12	3	662.682	74.55	2	993.521				43.41	3	662.682	31.62	3	662.682	0
	EAIEGTYIDKK	3	1	1	Q3T0V4		1266.66	0	7.489e-05										27.21	2	633.832	28.92	2	633.832	38.64	2	633.832																			1
	EAIEGTYIDK	1	1	1	Q3T0V4		1138.56	0.001	0.02337				13.62	2	569.786																															0
P63323	40S ribosomal protein S12 OS=Mus musculus GN=Rps12 PE=1 SV=2 - [RS12_MOUSE]	132	14.5156	7.23975	40.75	21.21	2	2	74.23	21.21	2	4	50.6033	28.79	3	4	35.16	14.39	2	3	42.65	28.03	3	4	22.97	12.88	2	2	27.58	6.06	1	1					64.62	28.79	4	6	38.33	6.06	1	3	25.45	7.58	1	1
	Sequence	# PSMs	# Proteins	# Protein Groups	Protein Group Accessions	Modifications	MH+ [Da]	q-Value	PEP	IonScore A2	Charge A2	m/z [Da] A2	IonScore B2	Charge B2	m/z [Da] B2	IonScore C2	Charge C2	m/z [Da] C2	IonScore D2	Charge D2	m/z [Da] D2	IonScore E2	Charge E2	m/z [Da] E2	IonScore F2	Charge F2	m/z [Da] F2	IonScore G2	Charge G2	m/z [Da] G2	IonScore H2	Charge H2	m/z [Da] H2	IonScore I2	Charge I2	m/z [Da] I2	IonScore J2	Charge J2	m/z [Da] J2	IonScore K2	Charge K2	m/z [Da] K2	IonScore L2	Charge L2	m/z [Da] L2	# Missed Cleavages
	QAHLCVLASNCDEPMYVK	5	2	1	P63323	N-Term(Gln->pyro-Glu); C5(Carbamidomethyl); C11(Carbamidomethyl)	2117.95	0	9.771e-05	36.58	2	1059.48	38.28	2	1059.48	29.47	2	1059.48																28.19	2	1059.47										0
	VVGCSCVVVK	6	2	1	P63323	C4(Carbamidomethyl); C6(Carbamidomethyl)	1106.57	0	0.002055	18.67	2	553.788	16.76	2	553.788	23.52	2	553.788				11.31	2	553.788										25.57	2	553.788										0
	QAHLCVLASNCDEPMYVK	4	2	1	P63323	C5(Carbamidomethyl); C11(Carbamidomethyl)	2134.97	0	3.612e-06				34.8	3	712.328	11.48	3	712.329				29.3	3	712.329																						0
	TALIHDGLAR	4	2	1	P63323		1066.6	0	0.005391							26.28	3	356.205	25.83	3	356.205																			25.45	3	356.205				0
	LGEWVGLCK	4	2	1	P63323	C8(Carbamidomethyl)	1061.55	0.001	0.01595										17.53	2	531.275	12.58	2	531.276	17.12	2	531.276							24	2	531.276										0
	DVIEEYFK	5	2	1	P63323		1042.51	0.001	0.03339																22.97	2	521.758	27.58	2	521.758							24.95	2	521.758							0
	KVVGCSCVVVK	2	2	1	P63323	C5(Carbamidomethyl); C7(Carbamidomethyl)	1234.67	0.001	0.01994																									31.77	3	412.227										1
Q56JX8	40S ribosomal protein S13 OS=Bos taurus GN=RPS13 PE=2 SV=3 - [RS13_BOVIN]	151	17.2117	10.5356	111.69	22.52	3	5	161.743	19.21	3	8	111.443	19.21	3	6	135.2	19.21	3	5	143.834	25.17	4	7	110.905	14.57	2	4									73.9	7.95	1	2	80.38	7.95	1	2					64.5897
	Sequence	# PSMs	# Proteins	# Protein Groups	Protein Group Accessions	Modifications	MH+ [Da]	q-Value	PEP	IonScore A2	Charge A2	m/z [Da] A2	IonScore B2	Charge B2	m/z [Da] B2	IonScore C2	Charge C2	m/z [Da] C2	IonScore D2	Charge D2	m/z [Da] D2	IonScore E2	Charge E2	m/z [Da] E2	IonScore F2	Charge F2	m/z [Da] F2	IonScore G2	Charge G2	m/z [Da] G2	IonScore H2	Charge H2	m/z [Da] H2	IonScore I2	Charge I2	m/z [Da] I2	IonScore J2	Charge J2	m/z [Da] J2	IonScore K2	Charge K2	m/z [Da] K2	IonScore L2	Charge L2	m/z [Da] L2	# Missed Cleavages
	GLSQSALPYR	12	3	1	Q56JX8		1091.58	0	0.0003599	53.8	2	546.295	54.9	2	546.295	56.53	2	546.295	56.4	2	546.296	42.79	2	546.295	41.12	2	546.295																			0
	GLTPSQIGVILR	21	3	1	Q56JX8		1253.76	0	4.978e-07	39.63	2	627.382	42.92	2	627.382	35.3	2	627.382	42	2	627.383	45.45	2	627.383	60.63	2	627.383							51.67	2	627.382	61.02	2	627.383				44.48	2	627.383	0
	KGLTPSQIGVILR	1	3	1	Q56JX8		1381.85	0	0.0001642													51.25	3	461.289																						1
	GLAPDLPEDLYHLIK	1	3	1	Q56JX8		1693.91	0	0.007817													11.69	3	565.31																						0
	LILIESR	1	2	1	Q56JX8		843.53	0	0.001849																																		43.98	2	422.269	0
	LTSDDVKEQIYK	1	2	1	Q56JX8		1438.74	0.003	0.04421	13.17	2	719.876																																		1
	VLPPNWK	4	2	1	Q56JX8		853.492	0.003	0.06139				12.57	2	427.25	20.8	2	427.25	31.47	2	427.25																									0
P13471	40S ribosomal protein S14 OS=Rattus norvegicus GN=Rps14 PE=2 SV=3 - [RS14_RAT]	151	16.2485	10.0522	371.539	24.5	5	8	76.7167	29.14	3	4	277.988	23.84	4	8	231.72	29.8	3	5	312.09	36.42	4	7	248.31	15.89	2	5	152.35	8.61	1	2	118.42	8.61	1	2	151.73	22.52	2	3	231.66	22.52	2	5	71.97	22.52	2	2
	Sequence	# PSMs	# Proteins	# Protein Groups	Protein Group Accessions	Modifications	MH+ [Da]	q-Value	PEP	IonScore A2	Charge A2	m/z [Da] A2	IonScore B2	Charge B2	m/z [Da] B2	IonScore C2	Charge C2	m/z [Da] C2	IonScore D2	Charge D2	m/z [Da] D2	IonScore E2	Charge E2	m/z [Da] E2	IonScore F2	Charge F2	m/z [Da] F2	IonScore G2	Charge G2	m/z [Da] G2	IonScore H2	Charge H2	m/z [Da] H2	IonScore I2	Charge I2	m/z [Da] I2	IonScore J2	Charge J2	m/z [Da] J2	IonScore K2	Charge K2	m/z [Da] K2	IonScore L2	Charge L2	m/z [Da] L2	# Missed Cleavages
	IEDVTPIPSDSTR	24	2	1	P13471		1429.72	0	1.511e-08	114.14	2	715.363	60.84	2	715.361	113.88	2	715.362	92.51	2	715.362	114.18	2	715.362	114.11	2	715.362	91.71	2	715.363	87.56	2	715.361	65.21	2	715.36	72.82	2	715.362	46.63	2	715.362				0
	DESSPYAAMLAAQDVAQR	2	2	1	P13471		1922.89	0	2.124e-12	84.16	2	961.949				54.17	2	961.946																												0
	ADRDESSPYAAMLAAQDVAQR	13	2	1	P13471		2265.05	0	2.007e-13	54.51	3	755.689	30.03	3	755.692	44.04	3	755.691	10.38	3	755.686	59.05	3	755.691										64.96	3	755.689	61.57	3	755.691	43.34	3	755.691				1
	VKADRDESSPYAAMLAAQDVAQR	3	2	1	P13471		2492.22	0	1.688e-05	31.11	4	623.81				27.02	4	623.81																												2
	IEDVTPIPSDSTRR	1	2	1	P13471		1585.82	0	0.0001511	14.92	3	529.278																																		1
	ADRDESSPYAAMLAAQDVAQR	1	2	1	P13471	Q16(Deamidated)	2266.06	0	2.645e-05							39.36	3	756.024																												1
	TPGPGAQSALR	4	2	1	P13471		1054.57	0	2.41e-06										67.94	2	527.786	54.29	2	527.786	54.15	2	527.786																			0
	ELGITALHIK	3	2	1	P13471		1094.66	0.001	0.01187				21.18	3	365.557							10.28	3	365.557																						0
Q56K10	40S ribosomal protein S15 OS=Bos taurus GN=RPS15 PE=2 SV=3 - [RS15_BOVIN]	145	17.0152	10.3892	32.79	8.28	1	3					27.94	8.28	1	1
	Sequence	# PSMs	# Proteins	# Protein Groups	Protein Group Accessions	Modifications	MH+ [Da]	q-Value	PEP	IonScore A2	Charge A2	m/z [Da] A2	IonScore B2	Charge B2	m/z [Da] B2	IonScore C2	Charge C2	m/z [Da] C2	IonScore D2	Charge D2	m/z [Da] D2	IonScore E2	Charge E2	m/z [Da] E2	IonScore F2	Charge F2	m/z [Da] F2	IonScore G2	Charge G2	m/z [Da] G2	IonScore H2	Charge H2	m/z [Da] H2	IonScore I2	Charge I2	m/z [Da] I2	IonScore J2	Charge J2	m/z [Da] J2	IonScore K2	Charge K2	m/z [Da] K2	IonScore L2	Charge L2	m/z [Da] L2	# Missed Cleavages
	DAPPMEKPEVVK	4	1	1	Q56K10		1339.69	0	3.868e-05	27.96	3	447.235				27.94	3	447.236																												0
Q76I82	40S ribosomal protein S15a OS=Bos taurus GN=RPS15A PE=2 SV=1 - [RS15A_BOVIN]	130	14.83	10.1255	68.48	20	3	4	162.2	13.85	2	10	33.37	6.92	1	2	25.14	10.77	1	1	128.127	16.92	2	6	105.93	39.23	4	4	37.05	6.92	1	1					94.4067	13.85	2	4	75.2633	6.92	1	3	32.01	6.92	1	1	29.05
	Sequence	# PSMs	# Proteins	# Protein Groups	Protein Group Accessions	Modifications	MH+ [Da]	q-Value	PEP	IonScore A2	Charge A2	m/z [Da] A2	IonScore B2	Charge B2	m/z [Da] B2	IonScore C2	Charge C2	m/z [Da] C2	IonScore D2	Charge D2	m/z [Da] D2	IonScore E2	Charge E2	m/z [Da] E2	IonScore F2	Charge F2	m/z [Da] F2	IonScore G2	Charge G2	m/z [Da] G2	IonScore H2	Charge H2	m/z [Da] H2	IonScore I2	Charge I2	m/z [Da] I2	IonScore J2	Charge J2	m/z [Da] J2	IonScore K2	Charge K2	m/z [Da] K2	IonScore L2	Charge L2	m/z [Da] L2	# Missed Cleavages
	MNVLADALK	11	2	1	Q76I82		974.534	0	4.197e-06	42.7	2	487.771	44.81	2	487.77																			62.56	2	487.771				32.01	2	487.771	29.05	2	487.771	0
	WQNNLLPSR	15	1	1	Q76I82		1127.59	0	0.0005373	25.89	2	564.302	37.62	2	564.301	26.58	2	564.302							43.32	2	564.299	37.05	2	564.301				38.08	2	564.301	39.7	2	564.302							0
	IVVNLTGR	4	2	1	Q76I82		871.537	0	0.004549	23.17	2	436.272										29.71	2	436.272	35.1	2	436.272																			0
	HGYIGEFEIIDDHR	6	2	1	Q76I82		1700.8	0	1.171e-08										25.14	3	567.606	60.93	3	567.606	55.8	3	567.606																			0
	QFGFIVLTTSAGIMDHEEAR	1	1	1	Q76I82		2222.1	0	2.825e-05																41.46	3	741.373																			0
Q3T0X6	40S ribosomal protein S16 OS=Bos taurus GN=RPS16 PE=2 SV=3 - [RS16_BOVIN]	146	16.435	10.2134	335.661	28.08	4	15	570.112	36.3	5	45	282.819	20.55	3	13	272.932	14.38	2	9	510.825	36.3	5	17	115.83	14.38	2	6					75.3184	6.85	1	2	138.97	14.38	2	11	120.375	19.86	3	8	65.7137	6.85	1	3	133.465
	Sequence	# PSMs	# Proteins	# Protein Groups	Protein Group Accessions	Modifications	MH+ [Da]	q-Value	PEP	IonScore A2	Charge A2	m/z [Da] A2	IonScore B2	Charge B2	m/z [Da] B2	IonScore C2	Charge C2	m/z [Da] C2	IonScore D2	Charge D2	m/z [Da] D2	IonScore E2	Charge E2	m/z [Da] E2	IonScore F2	Charge F2	m/z [Da] F2	IonScore G2	Charge G2	m/z [Da] G2	IonScore H2	Charge H2	m/z [Da] H2	IonScore I2	Charge I2	m/z [Da] I2	IonScore J2	Charge J2	m/z [Da] J2	IonScore K2	Charge K2	m/z [Da] K2	IonScore L2	Charge L2	m/z [Da] L2	# Missed Cleavages
	VNGRPLEMIEPR	15	1	1	Q3T0X6		1410.75	0	1.17e-05	51.06	3	470.922	40.97	3	470.923	46.57	3	470.922				35.63	3	470.923																						0
	LLEPVLLLGK	80	1	1	Q3T0X6		1094.72	0	0.001368	44.1	2	547.863	44.84	2	547.863	47.45	2	547.863	46.7	2	547.863	43.27	2	547.862	32.33	2	547.863				46.72	2	547.863	38.11	2	547.863	28.24	2	547.863	46.91	2	547.863	46.02	2	547.863	0
	GGGHVAQIYAIR	6	1	1	Q3T0X6		1241.67	0	0.0001597	31.16	3	414.563	28.02	3	414.563							39.62	3	414.563																			30.73	3	414.564	0
	GPLQSVQVFGR	20	1	1	Q3T0X6		1187.65	0	8.64e-07				62.81	2	594.33				74.86	2	594.33	76.54	2	594.33	73.44	2	594.33							35.41	2	594.33	42.81	2	594.33				30.56	2	594.331	0
	VNGRPLEMIEPR	5	1	1	Q3T0X6	N2(Deamidated)	1411.74	0	5.612e-05				36.9	3	471.25	14.41	3	471.249				36.13	3	471.25																						0
	DILIQYDR	4	1	1	Q3T0X6		1035.55	0.001	0.01632				45.25	2	518.277	40.45	2	518.276																			27.01	2	518.277							0
	FAGVDIR	3	1	1	Q3T0X6		777.425	0.004	0.06568	36.77	2	389.217																																		0
	ALVAYYQK	1	1	1	Q3T0X6		955.523	0.007	0.09068													13.71	2	478.265																						0
A5PK63	40S ribosomal protein S17 OS=Bos taurus GN=RPS17 PE=2 SV=1 - [RS17_BOVIN]	135	15.5724	9.72998	47.2833	19.26	2	3	321.605	40.74	4	20	49.83	16.3	1	6	25.9	32.59	2	3	35.09	16.3	1	1	21.53	32.59	2	3									39.87	8.89	1	2	85.08	25.19	2	4
	Sequence	# PSMs	# Proteins	# Protein Groups	Protein Group Accessions	Modifications	MH+ [Da]	q-Value	PEP	IonScore A2	Charge A2	m/z [Da] A2	IonScore B2	Charge B2	m/z [Da] B2	IonScore C2	Charge C2	m/z [Da] C2	IonScore D2	Charge D2	m/z [Da] D2	IonScore E2	Charge E2	m/z [Da] E2	IonScore F2	Charge F2	m/z [Da] F2	IonScore G2	Charge G2	m/z [Da] G2	IonScore H2	Charge H2	m/z [Da] H2	IonScore I2	Charge I2	m/z [Da] I2	IonScore J2	Charge J2	m/z [Da] J2	IonScore K2	Charge K2	m/z [Da] K2	IonScore L2	Charge L2	m/z [Da] L2	# Missed Cleavages
	DNYVPEVSALDQEIIEVDPDTKEMLK	1	4	1	A5PK63		2990.45	0	4.454e-05	26.92	3	997.489																																		1
	DNYVPEVSALDQEIIEVDPDTK	22	4	1	A5PK63		2489.19	0	7.92e-07	26.19	3	830.404	32.08	3	830.403	27.85	3	830.404	11.19	3	830.403				12.81	3	830.402										47.4	3	830.402							0
	RDNYVPEVSALDQEIIEVDPDTK	4	4	1	A5PK63		2645.29	0	2.874e-10				57.48	3	882.436																															1
	LLDFGSLSNLQVTQPTVGMNFK	9	4	1	A5PK63		2409.25	0	0.000154				44.48	3	803.754				25.9	3	803.754	35.09	3	803.755	21.53	3	803.754																			0
	DNYVPEVSALDQEIIEVDPDTK	2	4	1	A5PK63	Q12(Deamidated)	2490.2	0	0.0009924				20.45	3	830.737										12.09	3	830.738																			0
	VCEEIAIIPSKK	3	3	1	A5PK63	C2(Carbamidomethyl)	1386.76	0	0.001349																									33.31	3	462.926	41.56	3	462.926							1
	IAGYVTHLMK	1	4	1	A5PK63		1132.62	0.001	0.03174				11.51	3	378.211																															0
Q3T0R1	40S ribosomal protein S18 OS=Bos taurus GN=RPS18 PE=2 SV=3 - [RS18_BOVIN]	152	17.7079	10.9897	83.14	21.05	3	4	91.13	19.08	3	5	57.9	13.82	2	4	195.064	26.97	5	9	224.08	26.97	5	10	245.791	26.97	5	11	43.16	7.89	1	1													73.65	23.03	4	4	36.8633
	Sequence	# PSMs	# Proteins	# Protein Groups	Protein Group Accessions	Modifications	MH+ [Da]	q-Value	PEP	IonScore A2	Charge A2	m/z [Da] A2	IonScore B2	Charge B2	m/z [Da] B2	IonScore C2	Charge C2	m/z [Da] C2	IonScore D2	Charge D2	m/z [Da] D2	IonScore E2	Charge E2	m/z [Da] E2	IonScore F2	Charge F2	m/z [Da] F2	IonScore G2	Charge G2	m/z [Da] G2	IonScore H2	Charge H2	m/z [Da] H2	IonScore I2	Charge I2	m/z [Da] I2	IonScore J2	Charge J2	m/z [Da] J2	IonScore K2	Charge K2	m/z [Da] K2	IonScore L2	Charge L2	m/z [Da] L2	# Missed Cleavages
	AGELTEDEVER	6	1	1	Q3T0R1		1247.57	0	7.891e-05	46.22	2	624.288							61.2	2	624.289	51.69	2	624.288	59.51	2	624.29																			0
	VITIMQNPR	13	1	1	Q3T0R1		1071.6	0	0.0001074	40.75	2	536.302	59.79	2	536.302	30.62	2	536.302	48.77	2	536.303	45.16	2	536.302	48.78	2	536.302													43.93	2	536.302	18.49	2	536.303	0
	YSQVLANGLDNK	9	1	1	Q3T0R1		1321.67	0	1.471e-05	31.1	2	661.341				28.13	2	661.342	42.97	2	661.341	42.56	2	661.34	44.24	2	661.341	43.16	2	661.341																0
	YSQVLANGLDNK	9	1	1	Q3T0R1	N7(Deamidated)	1322.65	0	1.529e-05	24.32	2	661.831	37.36	2	661.832	17.61	2	661.832	36.92	2	661.833	49.98	2	661.831	37.31	2	661.831																			0
	IPDWFLNR	7	1	1	Q3T0R1		1060.56	0	0.005785				28.5	2	530.782				21.71	2	530.782	29.91	2	530.782	21.86	2	530.782													29.84	2	530.782	28.52	2	530.782	0
	RAGELTEDEVER	4	1	1	Q3T0R1		1403.68	0	1.454e-08										47.43	3	468.564	50.36	3	468.563	56.31	2	702.342																			1
	VLNTNIDGR	1	1	1	Q3T0R1		1001.54	0	0.01171																															30.34	2	501.273				0
	IAFAITAIK	2	1	1	Q3T0R1		947.592	0.001	0.04037																															23.54	2	474.3	20.52	2	474.3	0
Q29308	40S ribosomal protein S19 (Fragment) OS=Sus scrofa GN=RPS19 PE=2 SV=3 - [RS19_PIG]	136	15.0849	10.1987	126.643	28.68	5	7	453.758	43.38	6	17	181.67	38.24	5	7	121.914	27.21	4	8	146.263	28.68	4	8	129.611	32.35	5	10									43.3067	6.62	1	3	48.02	13.24	2	3
	Sequence	# PSMs	# Proteins	# Protein Groups	Protein Group Accessions	Modifications	MH+ [Da]	q-Value	PEP	IonScore A2	Charge A2	m/z [Da] A2	IonScore B2	Charge B2	m/z [Da] B2	IonScore C2	Charge C2	m/z [Da] C2	IonScore D2	Charge D2	m/z [Da] D2	IonScore E2	Charge E2	m/z [Da] E2	IonScore F2	Charge F2	m/z [Da] F2	IonScore G2	Charge G2	m/z [Da] G2	IonScore H2	Charge H2	m/z [Da] H2	IonScore I2	Charge I2	m/z [Da] I2	IonScore J2	Charge J2	m/z [Da] J2	IonScore K2	Charge K2	m/z [Da] K2	IonScore L2	Charge L2	m/z [Da] L2	# Missed Cleavages
	DVNQQEFVR	10	2	1	Q29308		1134.55	0	0.0004335	50.89	2	567.78	29.27	2	567.781	50.19	2	567.78	50.94	2	567.78	51.01	2	567.78	51.07	2	567.78																			0
	NGVMPSHFSR	10	2	1	Q29308	N1(Deamidated)	1132.52	0	6.528e-05	49.47	3	378.178	34.87	3	378.178	40.38	3	378.178	40.45	3	378.178	41.15	3	378.178	38.53	3	378.178																			0
	VLQALEGLK	19	3	1	Q29308		970.593	0	0.0004777	43.58	2	485.801	57.58	2	485.8	41.29	2	485.802	29.2	2	485.8	44.17	2	485.8	32.57	2	485.8							36.14	2	485.8	40.63	2	485.8							0
	LKVPEWVDTVK	9	2	1	Q29308		1313.75	0	0.0007491	29.12	3	438.587	36.35	3	438.587	22.04	3	438.587				17.71	3	438.587																						1
	VPEWVDTVK	6	3	1	Q29308		1072.57	0	0.001872	17.88	2	536.787							27.55	2	536.787				19.88	2	536.787										28.39	2	536.787							0
	ELAPYDENWFYTR	7	2	1	Q29308		1703.77	0	3.062e-07				77.18	2	852.388	60.45	2	852.387																												0
	ALAAFLK	2	2	1	Q29308		733.461	0.002	0.05872				41.67	2	367.234										35.99	2	367.234																			0
O18789	40S ribosomal protein S2 OS=Bos taurus GN=RPS2 PE=2 SV=2 - [RS2_BOVIN]	293	31.2156	10.2427	79.8638	10.24	3	5	137.191	13.99	4	19	120.5	17.75	5	8	37.7667	7.51	2	3	26.89	14.68	4	9	38.6	10.24	3	5	52.42	2.39	1	1	30.42	6.14	2	2					64.33	8.87	2	2
	Sequence	# PSMs	# Proteins	# Protein Groups	Protein Group Accessions	Modifications	MH+ [Da]	q-Value	PEP	IonScore A2	Charge A2	m/z [Da] A2	IonScore B2	Charge B2	m/z [Da] B2	IonScore C2	Charge C2	m/z [Da] C2	IonScore D2	Charge D2	m/z [Da] D2	IonScore E2	Charge E2	m/z [Da] E2	IonScore F2	Charge F2	m/z [Da] F2	IonScore G2	Charge G2	m/z [Da] G2	IonScore H2	Charge H2	m/z [Da] H2	IonScore I2	Charge I2	m/z [Da] I2	IonScore J2	Charge J2	m/z [Da] J2	IonScore K2	Charge K2	m/z [Da] K2	IonScore L2	Charge L2	m/z [Da] L2	# Missed Cleavages
	LSIVPVR	9	4	1	O18789		783.508	0	0.007436	45.79	2	392.258	52.4	2	392.258	52.37	2	392.258										52.42	2	392.258	30.42	2	392.258													0
	GTGIVSAPVPK	10	4	1	O18789		1025.6	0	0.0004048	27.78	2	513.303	27.84	2	513.303	24.02	2	513.303	30.05	2	513.303	24.15	2	513.303	25.52	2	513.303				15.77	2	513.304													0
	SPYQEFTDHLVK	13	3	1	O18789		1463.72	0	0.0002281	14.61	3	488.577	24.24	2	732.363	20.05	3	488.577																												0
	TYSYLTPDLWK	11	4	1	O18789		1386.69	0	0.004616				29.96	2	693.851	17.86	2	693.85				22.02	2	693.851													25.53	2	693.85							0
	GCTATLGNFAK	1	3	1	O18789	C2(Carbamidomethyl)	1139.55	0	9.855e-05							35.84	2	570.279																												0
	IGKPHTVPCK	1	4	1	O18789	C9(Carbamidomethyl)	1136.62	0	0.00207													13.74	3	379.547																						0
	LLMMAGIDDCYTSAR	1	4	1	O18789	M3(Oxidation); C10(Carbamidomethyl)	1732.77	0	3.169e-07																												53.8	2	866.888							0
	AEDKEWLPVTK	6	2	1	O18789		1315.69	0.001	0.01192										18.9	3	439.235	16.13	3	439.235	15.45	3	439.235																			1
	ATFDAISK	2	4	1	O18789		852.446	0.001	0.009602																30.88	2	426.727																			0
A1XQU9	40S ribosomal protein S20 OS=Sus scrofa GN=RPS20 PE=3 SV=1 - [RS20_PIG]	119	13.3243	9.93506	106.913	22.69	3	6	145.447	12.61	2	4	247.287	28.57	4	10	132.325	18.49	3	6	72.9989	18.49	3	4	105.137	18.49	3	6					89.8338	9.24	1	2													43.38
	Sequence	# PSMs	# Proteins	# Protein Groups	Protein Group Accessions	Modifications	MH+ [Da]	q-Value	PEP	IonScore A2	Charge A2	m/z [Da] A2	IonScore B2	Charge B2	m/z [Da] B2	IonScore C2	Charge C2	m/z [Da] C2	IonScore D2	Charge D2	m/z [Da] D2	IonScore E2	Charge E2	m/z [Da] E2	IonScore F2	Charge F2	m/z [Da] F2	IonScore G2	Charge G2	m/z [Da] G2	IonScore H2	Charge H2	m/z [Da] H2	IonScore I2	Charge I2	m/z [Da] I2	IonScore J2	Charge J2	m/z [Da] J2	IonScore K2	Charge K2	m/z [Da] K2	IonScore L2	Charge L2	m/z [Da] L2	# Missed Cleavages
	DTGKTPVEPEVAIHR	11	3	1	A1XQU9		1648.86	0	1.707e-05	44.42	3	550.293	51.51	4	412.972	46.62	3	550.295	43.39	4	412.972	26.49	4	412.972	27.63	4	412.972																			1
	TPVEPEVAIHR	21	3	1	A1XQU9		1247.67	0	5.29e-11	36.96	3	416.563	74.11	3	416.563	73.23	3	416.563	65.21	3	416.563	48.09	3	416.563	59.09	3	416.563				65.1	3	416.563										43.38	3	416.563	0
	LIDLHSPSEIVK	3	3	1	A1XQU9		1350.76	0.001	0.004914	16.58	2	675.883				27.75	2	675.885																												0
	VCADLIR	4	3	1	A1XQU9	C2(Carbamidomethyl)	846.45	0.002	0.03149							40.78	2	423.729	41.96	2	423.729	41.84	2	423.728	27.27	2	423.728																			0
Q32PB8	40S ribosomal protein S21 OS=Bos taurus GN=RPS21 PE=3 SV=1 - [RS21_BOVIN]	83	9.10557	8.49951													41	10.84	1	1	43.09	10.84	1	1	55.8	10.84	1	1
	Sequence	# PSMs	# Proteins	# Protein Groups	Protein Group Accessions	Modifications	MH+ [Da]	q-Value	PEP	IonScore A2	Charge A2	m/z [Da] A2	IonScore B2	Charge B2	m/z [Da] B2	IonScore C2	Charge C2	m/z [Da] C2	IonScore D2	Charge D2	m/z [Da] D2	IonScore E2	Charge E2	m/z [Da] E2	IonScore F2	Charge F2	m/z [Da] F2	IonScore G2	Charge G2	m/z [Da] G2	IonScore H2	Charge H2	m/z [Da] H2	IonScore I2	Charge I2	m/z [Da] I2	IonScore J2	Charge J2	m/z [Da] J2	IonScore K2	Charge K2	m/z [Da] K2	IonScore L2	Charge L2	m/z [Da] L2	# Missed Cleavages
	TYAICGAIR	3	1	1	Q32PB8	C5(Carbamidomethyl)	1024.52	0	8.829e-05										41	2	512.765	43.09	2	512.765	55.8	2	512.765																			0
Q3T199	40S ribosomal protein S23 OS=Bos taurus GN=RPS23 PE=2 SV=1 - [RS23_BOVIN]	143	15.7977	10.4917									28.8	7.69	1	1	40.41	15.38	2	3	36.04	7.69	1	1	27.1	15.38	2	2
	Sequence	# PSMs	# Proteins	# Protein Groups	Protein Group Accessions	Modifications	MH+ [Da]	q-Value	PEP	IonScore A2	Charge A2	m/z [Da] A2	IonScore B2	Charge B2	m/z [Da] B2	IonScore C2	Charge C2	m/z [Da] C2	IonScore D2	Charge D2	m/z [Da] D2	IonScore E2	Charge E2	m/z [Da] E2	IonScore F2	Charge F2	m/z [Da] F2	IonScore G2	Charge G2	m/z [Da] G2	IonScore H2	Charge H2	m/z [Da] H2	IonScore I2	Charge I2	m/z [Da] I2	IonScore J2	Charge J2	m/z [Da] J2	IonScore K2	Charge K2	m/z [Da] K2	IonScore L2	Charge L2	m/z [Da] L2	# Missed Cleavages
	GHAVGDIPGVR	5	2	1	Q3T199		1077.58	0	0.004553							28.8	3	359.865	33.98	3	359.865	36.04	3	359.865	27.1	3	359.865																			0
	VANVSLLALYK	2	2	1	Q3T199		1190.71	0.003	0.03792										10.63	2	595.86				10.12	2	595.86																			0
Q56JU9	40S ribosomal protein S24 OS=Bos taurus GN=RPS24 PE=2 SV=2 - [RS24_BOVIN]	131	15.1873	10.9019					33.77	11.45	1	4									29.75	19.85	2	2
	Sequence	# PSMs	# Proteins	# Protein Groups	Protein Group Accessions	Modifications	MH+ [Da]	q-Value	PEP	IonScore A2	Charge A2	m/z [Da] A2	IonScore B2	Charge B2	m/z [Da] B2	IonScore C2	Charge C2	m/z [Da] C2	IonScore D2	Charge D2	m/z [Da] D2	IonScore E2	Charge E2	m/z [Da] E2	IonScore F2	Charge F2	m/z [Da] F2	IonScore G2	Charge G2	m/z [Da] G2	IonScore H2	Charge H2	m/z [Da] H2	IonScore I2	Charge I2	m/z [Da] I2	IonScore J2	Charge J2	m/z [Da] J2	IonScore K2	Charge K2	m/z [Da] K2	IonScore L2	Charge L2	m/z [Da] L2	# Missed Cleavages
	TTGFGMIYDSLDYAK	5	3	1	Q56JU9		1681.77	0	0.0001528				22.92	2	841.391							27.42	2	841.391																						0
	QMVIDVLHPGK	1	2	1	Q56JU9		1236.68	0	0.0005044													15.83	3	412.897																						0
Q56JX5	40S ribosomal protein S25 OS=Bos taurus GN=RPS25 PE=2 SV=1 - [RS25_BOVIN]	125	13.7337	10.1108	69.59	24	3	4	156.24	22.4	3	5	41.84	14.4	2	3	302.438	15.2	2	11	285.305	15.2	2	13	300.866	15.2	2	9	68.33	15.2	2	2					96.31	15.2	2	3	41.76	8	1	1	40.82	8	1	1	36.85
	Sequence	# PSMs	# Proteins	# Protein Groups	Protein Group Accessions	Modifications	MH+ [Da]	q-Value	PEP	IonScore A2	Charge A2	m/z [Da] A2	IonScore B2	Charge B2	m/z [Da] B2	IonScore C2	Charge C2	m/z [Da] C2	IonScore D2	Charge D2	m/z [Da] D2	IonScore E2	Charge E2	m/z [Da] E2	IonScore F2	Charge F2	m/z [Da] F2	IonScore G2	Charge G2	m/z [Da] G2	IonScore H2	Charge H2	m/z [Da] H2	IonScore I2	Charge I2	m/z [Da] I2	IonScore J2	Charge J2	m/z [Da] J2	IonScore K2	Charge K2	m/z [Da] K2	IonScore L2	Charge L2	m/z [Da] L2	# Missed Cleavages
	LITPAVVSER	33	1	1	Q56JX5		1084.64	0	9.123e-07	37.26	2	542.822	65.07	2	542.822				55.49	2	542.821	57.46	2	542.822	70	2	542.822	49.37	2	542.821				61.12	2	542.821	41.76	2	542.822	40.82	2	542.821	11.96	2	542.823	0
	AALQELLSK	18	1	1	Q56JX5		972.572	0	0.0002658	35.6	2	486.79	37.73	2	486.79	30.73	2	486.79	55.4	2	486.79	42.57	2	486.79	55.59	2	486.79	35.96	2	486.79				38.26	2	486.79							36.85	2	486.79	0
	DKLNNLVLFDK	1	1	1	Q56JX5		1318.74	0	0.0002034	25.77	2	659.872																																		1
	LNNLVLFDK	2	1	1	Q56JX5		1075.61	0	0.002757				39.86	2	538.311	12.35	2	538.311																												0
P30742	40S ribosomal protein S26 OS=Cricetus cricetus GN=RPS26 PE=3 SV=3 - [RS26_CRICR]	115	13.008	10.814	49.48	20.87	2	6	29.28	13.04	1	5	57.77	20.87	2	5	31.85	7.83	1	1	29.2	20.87	2	2	43.56	7.83	1	2
	Sequence	# PSMs	# Proteins	# Protein Groups	Protein Group Accessions	Modifications	MH+ [Da]	q-Value	PEP	IonScore A2	Charge A2	m/z [Da] A2	IonScore B2	Charge B2	m/z [Da] B2	IonScore C2	Charge C2	m/z [Da] C2	IonScore D2	Charge D2	m/z [Da] D2	IonScore E2	Charge E2	m/z [Da] E2	IonScore F2	Charge F2	m/z [Da] F2	IonScore G2	Charge G2	m/z [Da] G2	IonScore H2	Charge H2	m/z [Da] H2	IonScore I2	Charge I2	m/z [Da] I2	IonScore J2	Charge J2	m/z [Da] J2	IonScore K2	Charge K2	m/z [Da] K2	IonScore L2	Charge L2	m/z [Da] L2	# Missed Cleavages
	NIVEAAAVR	9	4	1	P30742		942.537	0	0.001026	34.08	2	471.772				47.95	2	471.772	31.85	2	471.772	28.04	2	471.772	39.12	2	471.772																			0
	FRPAGAAPRPPPKPM	4	4	1	P30742	M15(Oxidation)	1605.87	0	4.859e-05	26.52	4	402.222				20.52	4	402.221																												0
	FRPAGAAPRPPPKPM	3	4	1	P30742		1589.87	0	0.005164	12.54	4	398.224				10.86	3	530.629				18.16	4	398.224																						0
	DISEASVFDAYVLPK	5	2	1	P30742		1653.84	0	0.001722				20.19	2	827.422																															0
Q2KHT7	40S ribosomal protein S27 OS=Bos taurus GN=RPS27 PE=3 SV=3 - [RS27_BOVIN]	84	9.45484	9.45166	63.9667	29.76	2	3					84.44	29.76	3	5	32.07	28.57	2	3	22.01	15.48	1	2	22.71	15.48	1	2													27.23	15.48	1	1
	Sequence	# PSMs	# Proteins	# Protein Groups	Protein Group Accessions	Modifications	MH+ [Da]	q-Value	PEP	IonScore A2	Charge A2	m/z [Da] A2	IonScore B2	Charge B2	m/z [Da] B2	IonScore C2	Charge C2	m/z [Da] C2	IonScore D2	Charge D2	m/z [Da] D2	IonScore E2	Charge E2	m/z [Da] E2	IonScore F2	Charge F2	m/z [Da] F2	IonScore G2	Charge G2	m/z [Da] G2	IonScore H2	Charge H2	m/z [Da] H2	IonScore I2	Charge I2	m/z [Da] I2	IonScore J2	Charge J2	m/z [Da] J2	IonScore K2	Charge K2	m/z [Da] K2	IonScore L2	Charge L2	m/z [Da] L2	# Missed Cleavages
	DLLHPSPEEEKR	2	1	1	Q2KHT7		1449.74	0	4.447e-05	55.75	3	483.917				44.33	3	483.916																												1
	LVQSPNSYFMDVK	12	4	2	Q3T0B7;Q2KHT7		1527.75	0	0.0003193	23.68	2	764.377				30.66	2	764.378	31.91	2	764.379	20.98	2	764.378	22.71	2	764.379										27.23	2	764.377							0
	DLLHPSPEEEK	2	1	1	Q2KHT7		1293.63	0.001	0.02043							13.26	2	647.319	13.62	2	647.319																									0
Q3T0B7	40S ribosomal protein S27-like OS=Bos taurus GN=RPS27L PE=3 SV=3 - [RS27L_BOVIN]	84	9.45685	9.45166					26.32	13.1	1	2	58.36	28.57	2	4	32.07	15.48	1	2	22.01	15.48	1	2	22.71	15.48	1	2													27.23	15.48	1	1
	Sequence	# PSMs	# Proteins	# Protein Groups	Protein Group Accessions	Modifications	MH+ [Da]	q-Value	PEP	IonScore A2	Charge A2	m/z [Da] A2	IonScore B2	Charge B2	m/z [Da] B2	IonScore C2	Charge C2	m/z [Da] C2	IonScore D2	Charge D2	m/z [Da] D2	IonScore E2	Charge E2	m/z [Da] E2	IonScore F2	Charge F2	m/z [Da] F2	IonScore G2	Charge G2	m/z [Da] G2	IonScore H2	Charge H2	m/z [Da] H2	IonScore I2	Charge I2	m/z [Da] I2	IonScore J2	Charge J2	m/z [Da] J2	IonScore K2	Charge K2	m/z [Da] K2	IonScore L2	Charge L2	m/z [Da] L2	# Missed Cleavages
	DLLHPSLDEEK	3	1	1	Q3T0B7		1295.65	0	0.0007321				21.18	3	432.554	15.25	2	648.327																												0
	LVQSPNSYFMDVK	10	4	2	Q3T0B7;Q2KHT7		1527.75	0	0.0003193							30.66	2	764.378	31.91	2	764.379	20.98	2	764.378	22.71	2	764.379										27.23	2	764.377							0
Q56JX6	40S ribosomal protein S28 OS=Bos taurus GN=RPS28 PE=3 SV=1 - [RS28_BOVIN]	69	7.8362	10.6968	63.18	30.43	2	2	96.9558	30.43	2	4	61.35	30.43	2	2	60.61	30.43	2	2	72.2133	30.43	2	3	69.5267	30.43	2	3
	Sequence	# PSMs	# Proteins	# Protein Groups	Protein Group Accessions	Modifications	MH+ [Da]	q-Value	PEP	IonScore A2	Charge A2	m/z [Da] A2	IonScore B2	Charge B2	m/z [Da] B2	IonScore C2	Charge C2	m/z [Da] C2	IonScore D2	Charge D2	m/z [Da] D2	IonScore E2	Charge E2	m/z [Da] E2	IonScore F2	Charge F2	m/z [Da] F2	IonScore G2	Charge G2	m/z [Da] G2	IonScore H2	Charge H2	m/z [Da] H2	IonScore I2	Charge I2	m/z [Da] I2	IonScore J2	Charge J2	m/z [Da] J2	IonScore K2	Charge K2	m/z [Da] K2	IonScore L2	Charge L2	m/z [Da] L2	# Missed Cleavages
	VEFMDDTSR	6	1	1	Q56JX6		1099.47	0	0.0001628	46.54	2	550.239	47.21	2	550.24	47.11	2	550.24	50.82	2	550.24	46.84	2	550.24	46.88	2	550.241																			0
	EGDVLTLLESER	10	1	1	Q56JX6		1360.69	0	2.101e-08	41.14	2	680.858	65.01	2	680.851	39.24	2	680.849	35.29	2	680.851	40.25	2	680.851	38.76	2	680.851																			0
P62276	40S ribosomal protein S29 OS=Bos taurus GN=RPS29 PE=3 SV=2 - [RS29_BOVIN]	56	6.6723	10.1255																	23.28	19.64	1	1
	Sequence	# PSMs	# Proteins	# Protein Groups	Protein Group Accessions	Modifications	MH+ [Da]	q-Value	PEP	IonScore A2	Charge A2	m/z [Da] A2	IonScore B2	Charge B2	m/z [Da] B2	IonScore C2	Charge C2	m/z [Da] C2	IonScore D2	Charge D2	m/z [Da] D2	IonScore E2	Charge E2	m/z [Da] E2	IonScore F2	Charge F2	m/z [Da] F2	IonScore G2	Charge G2	m/z [Da] G2	IonScore H2	Charge H2	m/z [Da] H2	IonScore I2	Charge I2	m/z [Da] I2	IonScore J2	Charge J2	m/z [Da] J2	IonScore K2	Charge K2	m/z [Da] K2	IonScore L2	Charge L2	m/z [Da] L2	# Missed Cleavages
	GHQQLYWSHPR	1	1	1	P62276		1408.69	0.004	0.05023													23.28	4	352.927																						0
Q3T169	40S ribosomal protein S3 OS=Bos taurus GN=RPS3 PE=2 SV=1 - [RS3_BOVIN]	243	26.6714	9.65674	344.093	42.39	9	16	555.482	56.79	11	30	249.078	32.1	7	14	537.917	47.74	9	22	455.871	53.5	10	22	617.646	47.74	9	25	148.17	19.34	4	6	132.43	10.7	2	4	401.366	32.51	7	16	351.941	32.51	7	18	178.927	14.4	3	6	162.5
	Sequence	# PSMs	# Proteins	# Protein Groups	Protein Group Accessions	Modifications	MH+ [Da]	q-Value	PEP	IonScore A2	Charge A2	m/z [Da] A2	IonScore B2	Charge B2	m/z [Da] B2	IonScore C2	Charge C2	m/z [Da] C2	IonScore D2	Charge D2	m/z [Da] D2	IonScore E2	Charge E2	m/z [Da] E2	IonScore F2	Charge F2	m/z [Da] F2	IonScore G2	Charge G2	m/z [Da] G2	IonScore H2	Charge H2	m/z [Da] H2	IonScore I2	Charge I2	m/z [Da] I2	IonScore J2	Charge J2	m/z [Da] J2	IonScore K2	Charge K2	m/z [Da] K2	IonScore L2	Charge L2	m/z [Da] L2	# Missed Cleavages
	ELAEDGYSGVEVR	27	3	1	Q3T169		1423.67	0	8.975e-09	80.18	2	712.337	83.87	2	712.339				82.49	2	712.338	81.83	2	712.338	84.96	2	712.336	80.58	2	712.337	79.4	2	712.335	86.62	2	712.336	79.39	2	712.339	77.88	2	712.337	71.58	2	712.336	0
	GLCAIAQAESLR	41	3	1	Q3T169	C3(Carbamidomethyl)	1288.67	0	5.901e-09	57.51	2	644.837	68.04	2	644.838	55.78	2	644.837	71.37	2	644.838	62.69	2	644.838	64.6	2	644.838							57.57	2	644.835	40.54	2	644.837	58.6	2	644.837	72.09	2	644.837	0
	LLGGLAVR	10	3	1	Q3T169		798.52	0	0.00413	46.24	2	399.764	44.76	2	399.764	49.23	2	399.764	28.58	2	399.763	37.23	2	399.764										50.13	2	399.761										0
	IMLPWDPTGK	22	2	1	Q3T169		1157.6	0	8.501e-05	42.74	2	579.305	53.07	2	579.305	35.37	2	579.302	19.23	2	579.305	23.66	2	579.305	34.79	2	579.305							31.54	2	579.304	36.78	2	579.305	23.3	2	579.306	32.98	2	579.305	0
	AELNEFLTR	15	3	1	Q3T169		1092.57	0	0.0001693	40.61	2	546.788	41.16	2	546.787				42.6	2	546.788	46.6	2	546.788	39.72	2	546.788							41.66	2	546.788	56.36	2	546.788							0
	FVADGIFK	10	3	1	Q3T169		896.487	0	0.00477	35.81	2	448.747	40.32	2	448.747	38.05	2	448.748										27.62	2	448.747							30.36	2	448.748							0
	FGFPEGSVELYAEK	14	1	1	Q3T169		1572.76	0	5.543e-06	34.19	2	786.883	14.72	2	786.883	42.5	2	786.883				21.93	2	786.88										27.68	2	786.883	47.65	2	786.883				11.51	2	786.884	0
	KPLPDHVSIVEPK	11	3	1	Q3T169		1458.83	0	7.672e-05	25.49	3	486.949	18.21	3	486.948	24.29	3	486.948	22.8	3	486.949	17.97	3	486.949	22.52	3	486.949	19.87	3	486.948																0
	FVDGLMIHSGDPVNYYVDTAVR	6	3	1	Q3T169		2468.19	0	5.599e-05				33.24	3	823.402				41.7	3	823.403	38.13	3	823.402	56.52	3	823.403																			0
	DEILPTTPISEQK	20	3	1	Q3T169		1470.77	0	1.553e-06				25.08	2	735.889	10.73	2	735.888	36.09	2	735.888	36.45	2	735.888	41.72	2	735.888	31.25	2	735.888	26.74	2	735.888	36.26	2	735.886	31.67	2	735.886							0
	GGKPEPPAMPQPVPTA	8	3	1	Q3T169		1573.8	0.001	0.02242	29.83	2	787.406	23.66	2	787.406				22.36	2	787.406	29.83	2	787.406	29.56	2	787.406																			0
	FIMESGAK	1	2	1	Q3T169		882.439	0.001	0.00408																52.8	2	441.723																			0
P62866	40S ribosomal protein S30 OS=Bos taurus GN=FAU PE=3 SV=1 - [RS30_BOVIN]	59	6.64382	12.147	36.46	16.95	1	1					36.18	16.95	1	1													32.36	16.95	1	1
	Sequence	# PSMs	# Proteins	# Protein Groups	Protein Group Accessions	Modifications	MH+ [Da]	q-Value	PEP	IonScore A2	Charge A2	m/z [Da] A2	IonScore B2	Charge B2	m/z [Da] B2	IonScore C2	Charge C2	m/z [Da] C2	IonScore D2	Charge D2	m/z [Da] D2	IonScore E2	Charge E2	m/z [Da] E2	IonScore F2	Charge F2	m/z [Da] F2	IonScore G2	Charge G2	m/z [Da] G2	IonScore H2	Charge H2	m/z [Da] H2	IonScore I2	Charge I2	m/z [Da] I2	IonScore J2	Charge J2	m/z [Da] J2	IonScore K2	Charge K2	m/z [Da] K2	IonScore L2	Charge L2	m/z [Da] L2	# Missed Cleavages
	FVNVVPTFGK	3	1	1	P62866		1107.62	0	0.001341	36.46	2	554.314				36.18	2	554.313										32.36	2	554.313																0
P61246	40S ribosomal protein S3a (Fragment) OS=Felis catus GN=RPS3A PE=2 SV=1 - [RS3A_FELCA]	260	29.5676	9.72998	78.47	13.85	4	5	757.389	25.77	6	40	103.019	16.54	5	7	104.427	16.92	4	7	125.198	22.69	6	9	128.91	17.31	5	8	27.4	3.08	1	1					163.07	18.08	4	9	67.9867	5.38	1	3	106.84	15	4	5	98.78
	Sequence	# PSMs	# Proteins	# Protein Groups	Protein Group Accessions	Modifications	MH+ [Da]	q-Value	PEP	IonScore A2	Charge A2	m/z [Da] A2	IonScore B2	Charge B2	m/z [Da] B2	IonScore C2	Charge C2	m/z [Da] C2	IonScore D2	Charge D2	m/z [Da] D2	IonScore E2	Charge E2	m/z [Da] E2	IonScore F2	Charge F2	m/z [Da] F2	IonScore G2	Charge G2	m/z [Da] G2	IonScore H2	Charge H2	m/z [Da] H2	IonScore I2	Charge I2	m/z [Da] I2	IonScore J2	Charge J2	m/z [Da] J2	IonScore K2	Charge K2	m/z [Da] K2	IonScore L2	Charge L2	m/z [Da] L2	# Missed Cleavages
	TTDGYLLR	15	6	1	P61246		938.494	0	0.001629	45.16	2	469.751				45.06	2	469.751	51.06	2	469.751	44.94	2	469.75	46.25	2	469.75	27.4	2	469.75										44.55	2	469.751	39.4	2	469.75	0
	NCLTNFHGMDLTR	14	6	1	P61246	C2(Carbamidomethyl)	1578.71	0	1.312e-05	28.58	3	526.908	36.21	3	526.91				33.23	3	526.909	29.14	3	526.909	44.21	3	526.909							33.8	3	526.908										0
	ACQSIYPLHDVFVR	42	6	1	P61246	C2(Carbamidomethyl)	1704.85	0	9.434e-07				54.51	3	568.956				25.39	3	568.955	38.78	3	568.956										38.42	3	568.955	39.04	3	568.956	35.75	3	568.956	42.06	3	568.956	0
	VFEVSLADLQNDEVAFR	3	4	1	P61246		1951.98	0	1.753e-06				53.63	3	651.331																															0
	LITEDVQGK	7	6	1	P61246		1002.55	0	0.01604							29.44	2	501.777	22.99	2	501.777	28.37	2	501.777	18.03	2	501.777													31.98	2	501.777				0
	LIPDSIGKDIEK	3	6	1	P61246		1327.75	0	2.86e-05							20.39	2	664.376																32.67	3	443.253							19.02	3	443.254	1
	LFCVGFTK	4	6	1	P61246	C3(Carbamidomethyl)	971.501	0.001	0.01947	18.77	2	486.255	24.25	2	486.254																			12.64	2	486.254				31.82	2	486.255				0
	APAMFNIR	4	6	1	P61246		919.481	0.001	0.01485				28.6	2	460.244							21.79	2	460.244	27.62	2	460.244																			0
	NCLTNFHGMDLTR	1	6	1	P61246	C2(Carbamidomethyl); M9(Oxidation)	1594.71	0.001	0.01237										25.12	3	532.241																									0
	MMEIMTR	5	6	1	P61246		911.415	0.002	0.01766	31.95	2	456.211	20.81	2	456.211	26.63	2	456.211				14.88	2	456.211	16.99	2	456.211																			0
	VVDPFSK	1	6	1	P61246		791.43	0.002	0.05072							31.91	2	396.219																												0
P47961	40S ribosomal protein S4 OS=Cricetulus griseus GN=RPS4 PE=2 SV=2 - [RS4_CRIGR]	263	29.569	10.1548	118.942	18.63	4	5	201.512	29.28	6	16	212.522	25.1	5	10	229.068	27	7	16	438.972	46.39	11	31	252.595	22.81	6	13	30.13	4.94	1	1	44.66	11.41	2	3	23.74	12.93	2	2	15.48	12.93	2	3	25.78	14.83	3	3	75.9667
	Sequence	# PSMs	# Proteins	# Protein Groups	Protein Group Accessions	Modifications	MH+ [Da]	q-Value	PEP	IonScore A2	Charge A2	m/z [Da] A2	IonScore B2	Charge B2	m/z [Da] B2	IonScore C2	Charge C2	m/z [Da] C2	IonScore D2	Charge D2	m/z [Da] D2	IonScore E2	Charge E2	m/z [Da] E2	IonScore F2	Charge F2	m/z [Da] F2	IonScore G2	Charge G2	m/z [Da] G2	IonScore H2	Charge H2	m/z [Da] H2	IonScore I2	Charge I2	m/z [Da] I2	IonScore J2	Charge J2	m/z [Da] J2	IonScore K2	Charge K2	m/z [Da] K2	IonScore L2	Charge L2	m/z [Da] L2	# Missed Cleavages
	GNKPWISLPR	8	4	1	P47961		1167.66	0	4.447e-05	60.41	3	389.893	54.61	3	389.893	54.43	3	389.892				19.54	3	389.893																			60.24	3	389.893	0
	VNDTIQIDLETGK	23	3	1	P47961		1445.75	0	4.447e-05	60.36	2	723.378	25.57	2	723.378	44.84	2	723.377	14.34	2	723.378	39.48	2	723.377				30.13	2	723.378	44.66	2	723.378							28.84	2	723.377				0
	YALTGDEVK	12	8	1	P47961		995.505	0	0.0003498	39.96	2	498.256	43.63	2	498.256	36.95	2	498.255	42.95	2	498.256	45.76	2	498.256	35.38	2	498.256													11.52	2	498.256				0
	TDITYPAGFMDVISIDK	12	3	1	P47961		1885.92	0	2.519e-05	16.5	2	943.466	24.09	2	943.466	10.87	2	943.467																15.63	2	943.466	12.32	2	943.467							0
	FDTGNLCMVTGGANLGR	29	4	1	P47961	C7(Carbamidomethyl)	1782.83	0	6.284e-10				56.31	2	891.918	71.05	2	891.917	46.01	2	891.916	75.89	2	891.917	49.56	2	891.917				12.01	2	891.918	21.61	2	891.918	15.48	2	891.916	25.78	2	891.918				0
	ECLPLIIFLR	3	2	1	P47961	C2(Carbamidomethyl)	1273.73	0	2.276e-05										34.5	2	637.37	34.03	2	637.371	38.72	2	637.371																			0
	ERHPGSFDVVHVK	3	2	1	P47961		1506.78	0	2.381e-06										28.37	4	377.451	30.81	4	377.451	15.67	4	377.451																			1
	LSNIFVIGK	6	2	1	P47961		990.598	0	0.007313										19.87	2	495.803	18.86	2	495.803	25.89	2	495.803																			0
	GIPHLVTHDAR	1	2	1	P47961		1215.66	0	0.000239													45.11	4	304.67																						0
	LRECLPLIIFLR	2	2	1	P47961	C4(Carbamidomethyl)	1542.92	0	1.28e-06													41.88	3	514.978	24.52	3	514.978																			1
	HWMLDKLTGVFAPRPSTGPHK	1	2	1	P47961		2375.24	0	0.0007552													17.72	4	594.566																						1
	HPGSFDVVHVK	4	6	1	P47961		1221.64	0.001	0.008247				17.24	3	407.884				16.83	3	407.884																									0
	IGVITNR	1	2	1	P47961		772.468	0.004	0.05803													37.22	2	386.737																						0
Q5E988	40S ribosomal protein S5 OS=Bos taurus GN=RPS5 PE=2 SV=3 - [RS5_BOVIN]	204	22.8621	9.71533	155.393	11.76	2	17	120.773	21.57	3	8	52.78	11.76	2	3	123.614	16.18	4	8	167.983	18.14	3	7	100.79	12.25	3	5	21.73	4.41	1	1	46.42	7.35	1	3	39.02	7.35	1	4	182.39	7.35	1	5	28.54	7.35	1	1	24.63
	Sequence	# PSMs	# Proteins	# Protein Groups	Protein Group Accessions	Modifications	MH+ [Da]	q-Value	PEP	IonScore A2	Charge A2	m/z [Da] A2	IonScore B2	Charge B2	m/z [Da] B2	IonScore C2	Charge C2	m/z [Da] C2	IonScore D2	Charge D2	m/z [Da] D2	IonScore E2	Charge E2	m/z [Da] E2	IonScore F2	Charge F2	m/z [Da] F2	IonScore G2	Charge G2	m/z [Da] G2	IonScore H2	Charge H2	m/z [Da] H2	IonScore I2	Charge I2	m/z [Da] I2	IonScore J2	Charge J2	m/z [Da] J2	IonScore K2	Charge K2	m/z [Da] K2	IonScore L2	Charge L2	m/z [Da] L2	# Missed Cleavages
	QAVDVSPLR	9	3	1	Q5E988		984.547	0	0.0001197	57.55	2	492.777				52.78	2	492.778	53.69	2	492.777	57.58	2	492.777	57.63	2	492.777	21.73	2	492.777																0
	TIAECLADELINAAK	46	1	1	Q5E988	C5(Carbamidomethyl)	1631.83	0	2.77e-06	46.64	2	816.419	43.77	2	816.418	17.53	2	816.421	28.76	2	816.419	37.6	2	816.418	31.94	3	544.615				35.51	2	816.42	35.49	2	816.419	62.6	2	816.419	28.54	3	544.616	24.63	2	816.419	0
	QAVDVSPLR	3	3	1	Q5E988	N-Term(Gln->pyro-Glu)	967.519	0	0.003187				30.38	2	484.263				44.29	2	484.264				24.9	2	484.264																			0
	WSTDDVQINDISLQDYIAVK	1	1	1	Q5E988		2323.14	0	0.001212				12.82	2	1162.07																															0
	VNQAIWLLCTGAR	2	1	1	Q5E988	C9(Carbamidomethyl)	1501.8	0	1.105e-05													50.66	2	751.401																						0
	RQAVDVSPLR	2	1	1	Q5E988		1140.65	0.001	0.01089										21.37	3	380.888				18.04	3	380.888																			1
	YLPHSAGR	1	1	1	Q5E988		900.469	0.006	0.07178										24.02	3	300.828																									0
P62753	40S ribosomal protein S6 OS=Homo sapiens GN=RPS6 PE=1 SV=1 - [RS6_HUMAN]	249	28.663	10.8433	303.855	18.88	4	10	269.475	18.88	4	8	369.344	18.88	4	12	213.584	12.85	3	11	179.34	18.88	4	15	207.399	12.85	3	11	203.648	14.06	3	6	210.443	10.84	2	8	155.97	18.88	4	6	342.868	15.66	3	11	149.37	15.66	3	5	180.686
	Sequence	# PSMs	# Proteins	# Protein Groups	Protein Group Accessions	Modifications	MH+ [Da]	q-Value	PEP	IonScore A2	Charge A2	m/z [Da] A2	IonScore B2	Charge B2	m/z [Da] B2	IonScore C2	Charge C2	m/z [Da] C2	IonScore D2	Charge D2	m/z [Da] D2	IonScore E2	Charge E2	m/z [Da] E2	IonScore F2	Charge F2	m/z [Da] F2	IonScore G2	Charge G2	m/z [Da] G2	IonScore H2	Charge H2	m/z [Da] H2	IonScore I2	Charge I2	m/z [Da] I2	IonScore J2	Charge J2	m/z [Da] J2	IonScore K2	Charge K2	m/z [Da] K2	IonScore L2	Charge L2	m/z [Da] L2	# Missed Cleavages
	DIPGLTDTTVPR	36	2	1	P62753		1284.68	0	4.281e-07	68.48	2	642.844	80.11	2	642.844	70.74	2	642.843	68.38	2	642.843	69.33	2	642.842	69.19	2	642.843	66.3	2	642.843	67.93	2	642.844	64.13	2	642.844	63.69	2	642.843	60.92	2	642.844	63.2	2	642.843	0
	LIEVDDER	13	2	1	P62753		988.494	0	0.006333	59.04	2	494.751	50.68	2	494.751	58.95	2	494.75	61.06	2	494.751	61.17	2	494.751	52.23	2	494.751	58.11	2	494.75				19.32	2	494.749							54.97	2	494.751	0
	MATEVAADALGEEWK	25	2	1	P62753		1620.76	0	2.599e-06	54.68	2	810.882	52.54	2	810.882	48.16	2	810.882				43.42	2	810.88							11.2	2	810.882	54.06	2	810.882	51.04	2	810.882	19.89	2	810.882	36.69	2	810.882	0
	MATEVAADALGEEWK	6	2	1	P62753	M1(Oxidation)	1636.75	0	1.881e-06	35.22	2	818.879				51.97	2	818.88										48.93	2	818.88	43.19	2	818.88													0
	LNISFPATGCQK	28	2	1	P62753	C10(Carbamidomethyl)	1335.68	0	0.0001785	26.57	2	668.339	37.11	2	668.34	35.46	2	668.34	22.75	2	668.339	21.47	2	668.34	20.52	2	668.341							30.98	2	668.34	37.62	2	668.341	16	2	668.34				0
A6H769	40S ribosomal protein S7 OS=Bos taurus GN=RPS7 PE=2 SV=1 - [RS7_BOVIN]	194	22.1133	10.0962													42.26	15.98	2	2	52.24	20.1	3	4	54.49	15.98	2	3
	Sequence	# PSMs	# Proteins	# Protein Groups	Protein Group Accessions	Modifications	MH+ [Da]	q-Value	PEP	IonScore A2	Charge A2	m/z [Da] A2	IonScore B2	Charge B2	m/z [Da] B2	IonScore C2	Charge C2	m/z [Da] C2	IonScore D2	Charge D2	m/z [Da] D2	IonScore E2	Charge E2	m/z [Da] E2	IonScore F2	Charge F2	m/z [Da] F2	IonScore G2	Charge G2	m/z [Da] G2	IonScore H2	Charge H2	m/z [Da] H2	IonScore I2	Charge I2	m/z [Da] I2	IonScore J2	Charge J2	m/z [Da] J2	IonScore K2	Charge K2	m/z [Da] K2	IonScore L2	Charge L2	m/z [Da] L2	# Missed Cleavages
	VETFSGVYK	3	1	1	A6H769		1029.52	0	0.0009161										41.69	2	515.266	41.19	2	515.266	41.82	2	515.266																			0
	TLTAVHDAILEDLVFPSEIVGK	5	1	1	A6H769		2367.29	0	7.352e-05										18.07	3	789.765	21.08	3	789.765	29.54	3	789.767																			0
	HVVFIAQR	1	1	1	A6H769		969.564	0	0.002344													21.04	2	485.286																						0
Q5E958	40S ribosomal protein S8 OS=Bos taurus GN=RPS8 PE=2 SV=3 - [RS8_BOVIN]	208	24.1902	10.3159	69.88	17.31	3	4	285.765	37.98	6	18	101.65	17.31	3	5	29.77	5.29	1	2	225.95	37.5	6	17	43.89	11.06	2	3									27.9867	12.02	2	3	56	19.23	3	6	21.48	6.25	1	1	30.8833
	Sequence	# PSMs	# Proteins	# Protein Groups	Protein Group Accessions	Modifications	MH+ [Da]	q-Value	PEP	IonScore A2	Charge A2	m/z [Da] A2	IonScore B2	Charge B2	m/z [Da] B2	IonScore C2	Charge C2	m/z [Da] C2	IonScore D2	Charge D2	m/z [Da] D2	IonScore E2	Charge E2	m/z [Da] E2	IonScore F2	Charge F2	m/z [Da] F2	IonScore G2	Charge G2	m/z [Da] G2	IonScore H2	Charge H2	m/z [Da] H2	IonScore I2	Charge I2	m/z [Da] I2	IonScore J2	Charge J2	m/z [Da] J2	IonScore K2	Charge K2	m/z [Da] K2	IonScore L2	Charge L2	m/z [Da] L2	# Missed Cleavages
	NCIVLIDSTPYR	11	1	1	Q5E958	C2(Carbamidomethyl)	1450.74	0	7.1e-06	41.86	2	725.872	50.18	2	725.872	56.21	2	725.871				43.6	2	725.872	30.94	2	725.873							21.26	2	725.871	13.87	2	725.872							0
	ISSLLEEQFQQGK	16	1	1	Q5E958		1506.78	0	5.894e-05	30.53	2	753.894	31.1	2	753.895	31.31	2	753.894				13.6	2	753.893										18.1	2	753.893	31.64	2	753.893	21.48	2	753.893	17.12	2	753.893	0
	LTPEEEEILNK	12	1	1	Q5E958		1314.68	0	0.0006935	18.77	2	657.842	36.73	2	657.842	28.06	2	657.842	23.28	2	657.842	12.17	2	657.843	26.95	2	657.843																			0
	IIDVVYNASNNELVR	11	1	1	Q5E958		1718.91	0	1.403e-07				59.98	3	573.641							73.93	3	573.641													45.11	2	859.96				27.78	3	573.641	0
	QWYESHYALPLGR	2	1	1	Q5E958	N-Term(Gln->pyro-Glu)	1602.78	0	1.257e-06				43.93	2	801.891																															0
	QWYESHYALPLGR	6	1	1	Q5E958		1619.8	0	0.0004842				36.34	3	540.604							28.32	3	540.604																						0
	LDVGNFSWGSECCTR	2	1	1	Q5E958	C12(Carbamidomethyl); C13(Carbamidomethyl)	1787.75	0	6.765e-06				20.53	2	894.377																															0
	LLACIASRPGQCGR	2	1	1	Q5E958	C4(Carbamidomethyl); C12(Carbamidomethyl)	1558.79	0	4.959e-05													21.52	3	520.269																						0
A6QLG5	40S ribosomal protein S9 OS=Bos taurus GN=RPS9 PE=2 SV=1 - [RS9_BOVIN]	194	22.5776	10.6528	183.228	23.71	5	10	453.74	23.71	5	26	155.596	10.31	2	5	69.3663	9.79	2	3	89.711	27.32	6	11	106.278	18.04	4	7									171.008	22.16	5	10	256.868	22.16	5	17	44.4433	12.37	3	4	106.804
	Sequence	# PSMs	# Proteins	# Protein Groups	Protein Group Accessions	Modifications	MH+ [Da]	q-Value	PEP	IonScore A2	Charge A2	m/z [Da] A2	IonScore B2	Charge B2	m/z [Da] B2	IonScore C2	Charge C2	m/z [Da] C2	IonScore D2	Charge D2	m/z [Da] D2	IonScore E2	Charge E2	m/z [Da] E2	IonScore F2	Charge F2	m/z [Da] F2	IonScore G2	Charge G2	m/z [Da] G2	IonScore H2	Charge H2	m/z [Da] H2	IonScore I2	Charge I2	m/z [Da] I2	IonScore J2	Charge J2	m/z [Da] J2	IonScore K2	Charge K2	m/z [Da] K2	IonScore L2	Charge L2	m/z [Da] L2	# Missed Cleavages
	ELLTLDEKDPR	10	2	1	A6QLG5		1328.7	0	1.191e-05	58.14	2	664.856	43.42	2	664.856	75.8	2	664.853				21	3	443.574																						1
	LFEGNALLR	26	2	1	A6QLG5		1032.58	0	0.0003085	50.19	2	516.795	50.7	2	516.796	50.11	2	516.795				38.42	2	516.795	42.47	2	516.795							46.07	2	516.793	50.56	2	516.793	35.4	2	516.795	36.4	2	516.796	0
	IEDFLER	11	2	1	A6QLG5		921.468	0	0.001405	39.95	2	461.237	40.86	2	461.238							29.47	2	461.237	40.13	2	461.237							41.45	2	461.237	41.22	2	461.237	31.3	2	461.237	40.48	2	461.238	0
	QVVNIPSFIVR	17	1	1	A6QLG5		1271.75	0	5.093e-06	31.62	2	636.378	47.22	2	636.378				35.77	2	636.377	25.66	2	636.377	18.78	2	636.376							43.52	2	636.378	40.79	2	636.378				26.55	2	636.378	0
	LDYILGLK	9	2	1	A6QLG5		934.561	0	0.00171	28.68	2	467.784	43.39	2	467.784																			40.15	2	467.783	38.55	2	467.784	16.51	2	467.784	34.27	2	467.784	0
	QVVNIPSFIVR	14	1	1	A6QLG5	N-Term(Gln->pyro-Glu)	1254.72	0	1.334e-05	17.39	2	627.864	40.33	2	627.864																						22.25	2	627.864				24.67	2	627.864	0
	IGVLDEGK	6	1	1	A6QLG5		830.462	0	0.002975										44.17	2	415.734	53.71	2	415.734	54.06	2	415.734																			0
	LIGEYGLR	7	1	1	A6QLG5		920.519	0	0.003008																									29.56	2	460.764	37.54	2	460.763				39.48	2	460.763	0
	HIDFSLR	1	1	1	A6QLG5		887.473	0.007	0.08954													26.01	2	444.24																						0
A6YRY8	40S ribosomal protein SA OS=Ovis aries GN=RPSA PE=2 SV=1 - [RSSA_SHEEP]	295	32.8645	4.93213	214.4	18.64	3	4	244.907	9.15	1	6	105.63	9.15	1	2	82.81	17.29	3	3	39.36	4.41	1	1	49.04	4.41	1	1	118.98	23.05	4	4	249.124	23.05	4	8	468.72	20	3	10	582.713	18.64	3	15	172.959	27.12	5	12	222.865
	Sequence	# PSMs	# Proteins	# Protein Groups	Protein Group Accessions	Modifications	MH+ [Da]	q-Value	PEP	IonScore A2	Charge A2	m/z [Da] A2	IonScore B2	Charge B2	m/z [Da] B2	IonScore C2	Charge C2	m/z [Da] C2	IonScore D2	Charge D2	m/z [Da] D2	IonScore E2	Charge E2	m/z [Da] E2	IonScore F2	Charge F2	m/z [Da] F2	IonScore G2	Charge G2	m/z [Da] G2	IonScore H2	Charge H2	m/z [Da] H2	IonScore I2	Charge I2	m/z [Da] I2	IonScore J2	Charge J2	m/z [Da] J2	IonScore K2	Charge K2	m/z [Da] K2	IonScore L2	Charge L2	m/z [Da] L2	# Missed Cleavages
	FTPGTFTNQIQAAFR	5	8	1	A6YRY8		1698.86	0	1.39e-12	85.96	2	849.933																						93.44	2	849.934				57.21	2	849.936	46.52	2	849.937	0
	ADHQPLTEASYVNLPTIALCNTDSPLR	37	8	1	A6YRY8	C20(Carbamidomethyl)	2996.48	0	4.331e-13	80.97	3	999.498	73.27	3	999.498	64.95	3	999.497	32.63	3	999.501							32.04	3	999.498	80.8	3	999.501	86.86	3	999.497	72.52	3	999.497	48.41	3	999.498	58.64	3	999.495	0
	FAAATGATPIAGR	8	8	1	A6YRY8		1203.65	0	1.287e-07	63.58	2	602.328							66.1	2	602.327	39.36	2	602.327	49.04	2	602.327	41.63	2	602.328	30.74	2	602.326										51.28	2	602.327	0
	YVDIAIPCNNK	9	8	1	A6YRY8	C8(Carbamidomethyl)	1306.64	0	0.0006152										14.08	2	653.826							19.58	2	653.826	14.9	2	653.827				30.42	2	653.826	13.92	2	653.825	19.4	2	653.827	0
	AIVAIENPADVSVISSR	11	8	1	A6YRY8		1740.95	0	2.264e-10																			72.98	2	870.978	84.81	2	870.979	50.06	2	870.979	89.75	2	870.978	35.78	2	870.977	54.25	2	870.976	0
	ADHQPLTEASYVNLPTIALCNTDSPLR	3	8	1	A6YRY8	N13(Deamidated); C20(Carbamidomethyl)	2997.48	0	0.0002265																															37.05	3	999.832	29.7	3	999.831	0
	SDGIYIINLK	1	8	1	A6YRY8		1135.63	0.003	0.09429																															11.79	2	568.321				0
A5YVD9	45 kDa calcium-binding protein OS=Capra hircus GN=SDF4 PE=2 SV=1 - [CAB45_CAPHI]	355	41.0501	4.90674																													47.51	3.66	1	1	48.0459	3.66	1	2	44.32	3.66	1	1					42.61
	Sequence	# PSMs	# Proteins	# Protein Groups	Protein Group Accessions	Modifications	MH+ [Da]	q-Value	PEP	IonScore A2	Charge A2	m/z [Da] A2	IonScore B2	Charge B2	m/z [Da] B2	IonScore C2	Charge C2	m/z [Da] C2	IonScore D2	Charge D2	m/z [Da] D2	IonScore E2	Charge E2	m/z [Da] E2	IonScore F2	Charge F2	m/z [Da] F2	IonScore G2	Charge G2	m/z [Da] G2	IonScore H2	Charge H2	m/z [Da] H2	IonScore I2	Charge I2	m/z [Da] I2	IonScore J2	Charge J2	m/z [Da] J2	IonScore K2	Charge K2	m/z [Da] K2	IonScore L2	Charge L2	m/z [Da] L2	# Missed Cleavages
	TAEHFQEAVAESR	5	2	1	A5YVD9		1474.69	0	5.138e-08																						47.51	3	492.237	50.78	3	492.235	44.32	3	492.235				42.61	3	492.236	0
Q2KJH9	4-trimethylaminobutyraldehyde dehydrogenase OS=Bos taurus GN=ALDH9A1 PE=2 SV=1 - [AL9A1_BOVIN]	494	53.9421	6.07471									28.2458	3.85	2	2													23.86	2.43	1	1	16.55	2.43	1	2					22.59	2.43	1	1	65.04	9.11	4	5	74.4733
	Sequence	# PSMs	# Proteins	# Protein Groups	Protein Group Accessions	Modifications	MH+ [Da]	q-Value	PEP	IonScore A2	Charge A2	m/z [Da] A2	IonScore B2	Charge B2	m/z [Da] B2	IonScore C2	Charge C2	m/z [Da] C2	IonScore D2	Charge D2	m/z [Da] D2	IonScore E2	Charge E2	m/z [Da] E2	IonScore F2	Charge F2	m/z [Da] F2	IonScore G2	Charge G2	m/z [Da] G2	IonScore H2	Charge H2	m/z [Da] H2	IonScore I2	Charge I2	m/z [Da] I2	IonScore J2	Charge J2	m/z [Da] J2	IonScore K2	Charge K2	m/z [Da] K2	IonScore L2	Charge L2	m/z [Da] L2	# Missed Cleavages
	EILDQFTEEVVK	6	1	1	Q2KJH9		1449.75	0	0.002149							18.39	2	725.378										23.86	2	725.377	16.3	2	725.378				22.59	2	725.377	18.14	2	725.378				0
	VIATFTCSGEK	2	1	1	Q2KJH9	C7(Carbamidomethyl)	1212.59	0	0.00432																															60.61	2	606.8	37.58	2	606.8	0
	IGDPLLEDTR	3	2	2	Q2KJH9;Q9JLJ2		1128.59	0	3.692e-05																															18.29	2	564.799	58	2	564.799	0
	MGPLINRPHLER	1	1	1	Q2KJH9		1432.78	0	0.004199																															16.8	4	358.951				0
	VSFTGSVPTGSK	1	1	1	Q2KJH9		1166.61	0	6.048e-05																																		19.56	2	583.806	0
	ILLEAAR	1	4	1	Q2KJH9		785.488	0.002	0.04589							31.32	2	393.248																												0
Q9JLJ2	4-trimethylaminobutyraldehyde dehydrogenase OS=Mus musculus GN=Aldh9a1 PE=1 SV=1 - [AL9A1_MOUSE]	494	53.4801	6.97607																													20.18	2.83	1	1													58
	Sequence	# PSMs	# Proteins	# Protein Groups	Protein Group Accessions	Modifications	MH+ [Da]	q-Value	PEP	IonScore A2	Charge A2	m/z [Da] A2	IonScore B2	Charge B2	m/z [Da] B2	IonScore C2	Charge C2	m/z [Da] C2	IonScore D2	Charge D2	m/z [Da] D2	IonScore E2	Charge E2	m/z [Da] E2	IonScore F2	Charge F2	m/z [Da] F2	IonScore G2	Charge G2	m/z [Da] G2	IonScore H2	Charge H2	m/z [Da] H2	IonScore I2	Charge I2	m/z [Da] I2	IonScore J2	Charge J2	m/z [Da] J2	IonScore K2	Charge K2	m/z [Da] K2	IonScore L2	Charge L2	m/z [Da] L2	# Missed Cleavages
	KDEIATVETINNGK	1	1	1	Q9JLJ2		1531.8	0	0.006438																						20.18	3	511.27													1
	LGDPLLEDTR	1	2	2	Q2KJH9;Q9JLJ2		1128.59	0	3.692e-05																																		58	2	564.799	0
Q5RDH5	5'-AMP-activated protein kinase catalytic subunit alpha-1 (Fragment) OS=Pongo abelii GN=PRKAA1 PE=2 SV=2 - [AAPK1_PONAB]	554	63.3532	7.86963																					20.25	3.07	1	1	38.97	1.81	1	1					34.21	1.81	1	1									44.12
	Sequence	# PSMs	# Proteins	# Protein Groups	Protein Group Accessions	Modifications	MH+ [Da]	q-Value	PEP	IonScore A2	Charge A2	m/z [Da] A2	IonScore B2	Charge B2	m/z [Da] B2	IonScore C2	Charge C2	m/z [Da] C2	IonScore D2	Charge D2	m/z [Da] D2	IonScore E2	Charge E2	m/z [Da] E2	IonScore F2	Charge F2	m/z [Da] F2	IonScore G2	Charge G2	m/z [Da] G2	IonScore H2	Charge H2	m/z [Da] H2	IonScore I2	Charge I2	m/z [Da] I2	IonScore J2	Charge J2	m/z [Da] J2	IonScore K2	Charge K2	m/z [Da] K2	IonScore L2	Charge L2	m/z [Da] L2	# Missed Cleavages
	TSCGSPNYAAPEVISGR	1	10	1	Q5RDH5	C3(Carbamidomethyl)	1765.82	0	0.0007024																20.25	2	883.412																			0
	HTLDELNPQK	1	4	1	Q5RDH5		1194.61	0	0.006494																			38.97	2	597.809																0
	VPFLVAETPR	2	5	1	Q5RDH5		1128.64	0	4.848e-06																									34.21	2	564.825							36.96	2	564.824	0
	SQSRPNDIMAEVCR	1	4	1	Q5RDH5	C13(Carbamidomethyl)	1662.77	0	0.0007184																																		21.66	3	554.928	0
O54950	5'-AMP-activated protein kinase subunit gamma-1 OS=Mus musculus GN=Prkag1 PE=1 SV=2 - [AAKG1_MOUSE]	330	37.4968	7.13721																	21.36	3.03	1	1	20.85	3.03	1	1																					22.01
	Sequence	# PSMs	# Proteins	# Protein Groups	Protein Group Accessions	Modifications	MH+ [Da]	q-Value	PEP	IonScore A2	Charge A2	m/z [Da] A2	IonScore B2	Charge B2	m/z [Da] B2	IonScore C2	Charge C2	m/z [Da] C2	IonScore D2	Charge D2	m/z [Da] D2	IonScore E2	Charge E2	m/z [Da] E2	IonScore F2	Charge F2	m/z [Da] F2	IonScore G2	Charge G2	m/z [Da] G2	IonScore H2	Charge H2	m/z [Da] H2	IonScore I2	Charge I2	m/z [Da] I2	IonScore J2	Charge J2	m/z [Da] J2	IonScore K2	Charge K2	m/z [Da] K2	IonScore L2	Charge L2	m/z [Da] L2	# Missed Cleavages
	VSALPVVDEK	2	5	1	O54950		1056.59	0	0.009793													21.36	2	528.8	20.85	2	528.8																			0
	LPVIDPESGNTLYILTHK	1	5	1	O54950		2010.09	0	0.0001055																																		22.01	3	670.702	0
Q05927	5'-nucleotidase OS=Bos taurus GN=NT5E PE=1 SV=2 - [5NTD_BOVIN]	574	62.9264	6.94678	469.906	18.12	8	13	320.66	20.03	9	15	506.287	18.29	8	13	193.816	13.59	6	10	310.073	13.59	6	15	267.444	13.59	6	11					60.04	2.96	1	1
	Sequence	# PSMs	# Proteins	# Protein Groups	Protein Group Accessions	Modifications	MH+ [Da]	q-Value	PEP	IonScore A2	Charge A2	m/z [Da] A2	IonScore B2	Charge B2	m/z [Da] B2	IonScore C2	Charge C2	m/z [Da] C2	IonScore D2	Charge D2	m/z [Da] D2	IonScore E2	Charge E2	m/z [Da] E2	IonScore F2	Charge F2	m/z [Da] F2	IonScore G2	Charge G2	m/z [Da] G2	IonScore H2	Charge H2	m/z [Da] H2	IonScore I2	Charge I2	m/z [Da] I2	IonScore J2	Charge J2	m/z [Da] J2	IonScore K2	Charge K2	m/z [Da] K2	IonScore L2	Charge L2	m/z [Da] L2	# Missed Cleavages
	TIVYLDGTAQSCR	18	1	1	Q05927	C12(Carbamidomethyl)	1483.72	0	8.93e-08	84.42	2	742.364	48.04	2	742.364	72.88	2	742.364	45.05	2	742.364	46.89	2	742.366	52.22	2	742.366																			0
	EVPAGQYPFIVTSDDGR	5	1	1	Q05927		1850.89	0	1.545e-09	81.68	2	925.95	26.85	2	925.95	98.75	2	925.949													60.04	2	925.949													0
	HDSGDQDINVVSGYISK	10	1	1	Q05927		1833.86	0	1.074e-07	55.57	2	917.435	41.54	2	917.434	63.44	2	917.431	10.25	3	611.959	48.6	3	611.96	31.13	3	611.959																			0
	VPSYEPLR	7	1	1	Q05927		960.515	0	0.00169	53.49	2	480.761	53.97	2	480.761				53.69	2	480.761	53.64	2	480.761	53.66	2	480.761																			0
	VLYPAVEGR	13	3	1	Q05927		1003.56	0	0.0001315	52.19	2	502.282	27.24	2	502.282	68.69	2	502.282	67.9	2	502.282	53.99	2	502.282	48.41	2	502.282																			0
	LEVLCTQCR	2	1	1	Q05927	C5(Carbamidomethyl); C8(Carbamidomethyl)	1178.56	0	0.0001142	32.75	2	589.787				56.45	2	589.786																												0
	ECNMGNLICDAMINNNLR	5	3	1	Q05927	C2(Carbamidomethyl); C9(Carbamidomethyl)	2151.94	0	2.271e-08	23.76	3	717.986	66.45	2	1076.47	54.56	2	1076.47																												0
	IIALGHSGFEVDK	3	1	1	Q05927		1385.74	0	3.593e-05	11.71	3	462.586	14.44	3	462.586	22.45	3	462.586																												0
	ISGLYSPYK	10	1	1	Q05927		1027.55	0	0.001238				43.27	2	514.277	45.13	2	514.276	36.07	2	514.277	49.65	2	514.277	30.68	2	514.277																			0
	VPVVQAYAFGK	1	3	1	Q05927		1178.66	0	0.003824				21.47	2	589.832																															0
	YGQATGEFLQVGGIHVVYDISR	2	1	1	Q05927		2409.22	0	1.317e-08										30.61	3	803.743				61.78	3	803.745																			0
	GVDVVVGGHSNTFLYTGNPPSK	1	1	1	Q05927		2245.12	0.004	0.0512													19.9	3	749.046																						0
	GVDVVVGGHSNTFLYTGNPPSK	1	1	1	Q05927	N11(Deamidated)	2246.13	0.005	0.06543													12.2	3	749.382																						0
P18687	60 kDa heat shock protein, mitochondrial OS=Cricetulus griseus GN=HSPD1 PE=2 SV=1 - [CH60_CRIGR]	573	60.9504	6.03662	122.13	11.87	4	4					148.75	7.5	2	3	25.94	1.4	1	1									269.637	15.53	6	14	277.644	15.53	6	13					189.149	9.6	3	11					383.95
	Sequence	# PSMs	# Proteins	# Protein Groups	Protein Group Accessions	Modifications	MH+ [Da]	q-Value	PEP	IonScore A2	Charge A2	m/z [Da] A2	IonScore B2	Charge B2	m/z [Da] B2	IonScore C2	Charge C2	m/z [Da] C2	IonScore D2	Charge D2	m/z [Da] D2	IonScore E2	Charge E2	m/z [Da] E2	IonScore F2	Charge F2	m/z [Da] F2	IonScore G2	Charge G2	m/z [Da] G2	IonScore H2	Charge H2	m/z [Da] H2	IonScore I2	Charge I2	m/z [Da] I2	IonScore J2	Charge J2	m/z [Da] J2	IonScore K2	Charge K2	m/z [Da] K2	IonScore L2	Charge L2	m/z [Da] L2	# Missed Cleavages
	LVQDVANNTNEEAGDGTTTATVLAR	12	5	2	Q5NVM5;P18687		2560.25	0	2.618e-12	83.82	3	854.087				74.16	3	854.087										69.03	2	1280.63	63.89	3	854.088				61.02	3	854.088				72.82	3	854.087	0
	ISSVQSIVPALEIANAHR	18	5	2	P18687;Q5NVM5		1905.06	0	1.571e-11	48.99	3	635.69				45.22	3	635.689										45.48	3	635.69	64.54	3	635.69				50.1	3	635.69				80	3	635.69	0
	TLNDELEIIEGMK	9	5	2	Q5NVM5;P18687		1504.76	0	0.001293	21.32	2	752.883																18.37	2	752.883	32.72	2	752.881										21.77	2	752.885	0
	VGGTSDVEVNEK	9	4	2	Q5NVM5;P18687		1233.6	0	7.623e-05	17.27	2	617.302																11.65	2	617.302	37.33	2	617.302				48.6	2	617.302							0
	IPAMTIAK	2	5	2	Q5NVM5;P18687		844.497	0	0.0009109										25.94	2	422.752																						32.11	2	422.752	0
	VGLQVVAVK	2	5	2	Q5NVM5;P18687		912.588	0	0.002767																			27.41	2	456.797	41.35	2	456.798													0
	GYISPYFINTSK	3	5	2	Q5NVM5;P18687		1389.7	0	0.01862																			13.36	2	695.352	13.45	2	695.352													0
	AAVEEGIVLGGGCALLR	1	2	1	P18687	C13(Carbamidomethyl)	1684.91	0	6.587e-08																																		56.88	2	842.956	0
	TVIIEQSWGSPK	1	3	2	P18687;Q5NVM5		1344.72	0	4.038e-06																																		34.76	2	672.862	0
	LSDGVAVLK	1	3	2	P18687;Q5NVM5		901.535	0	0.005191																																		30.48	2	451.271	0
Q5NVM5	60 kDa heat shock protein, mitochondrial OS=Pongo abelii GN=HSPD1 PE=2 SV=1 - [CH60_PONAB]	573	60.9593	5.87158	122.13	11.87	4	4					148.75	7.5	2	3	25.94	1.4	1	1									269.637	15.53	6	14	277.644	15.53	6	13	357.316	17.1	5	12	189.149	9.6	3	11	311.339	25.65	9	13	353.827
	Sequence	# PSMs	# Proteins	# Protein Groups	Protein Group Accessions	Modifications	MH+ [Da]	q-Value	PEP	IonScore A2	Charge A2	m/z [Da] A2	IonScore B2	Charge B2	m/z [Da] B2	IonScore C2	Charge C2	m/z [Da] C2	IonScore D2	Charge D2	m/z [Da] D2	IonScore E2	Charge E2	m/z [Da] E2	IonScore F2	Charge F2	m/z [Da] F2	IonScore G2	Charge G2	m/z [Da] G2	IonScore H2	Charge H2	m/z [Da] H2	IonScore I2	Charge I2	m/z [Da] I2	IonScore J2	Charge J2	m/z [Da] J2	IonScore K2	Charge K2	m/z [Da] K2	IonScore L2	Charge L2	m/z [Da] L2	# Missed Cleavages
	LVQDVANNTNEEAGDGTTTATVLAR	16	5	2	Q5NVM5;P18687		2560.25	0	2.618e-12	83.82	3	854.087				74.16	3	854.087										69.03	2	1280.63	63.89	3	854.088	77.54	2	1280.63	61.02	3	854.088	81.97	3	854.087	72.82	3	854.087	0
	ISSVQSIVPALEIANAHR	27	5	2	P18687;Q5NVM5		1905.06	0	1.571e-11	48.99	3	635.69				45.22	3	635.689										45.48	3	635.69	64.54	3	635.69	74.8	3	635.69	50.1	3	635.69	74.04	3	635.69	80	3	635.69	0
	TLNDELEIIEGMK	11	5	2	Q5NVM5;P18687		1504.76	0	0.001293	21.32	2	752.883																17.61	2	752.883	32.72	2	752.881							17.94	2	752.887	21.77	2	752.885	0
	VGGTSDVEVNEK	10	4	2	Q5NVM5;P18687		1233.6	0	7.623e-05	17.27	2	617.302																11.65	2	617.302	37.33	2	617.302	35.72	2	617.301	48.6	2	617.302							0
	IPAMTIAK	3	5	2	Q5NVM5;P18687		844.496	0	0.01024										25.94	2	422.752																			34.61	2	422.752	32.11	2	422.752	0
	VGLQVVAVK	4	5	2	Q5NVM5;P18687		912.592	0	0.004312																			27.41	2	456.797	41.35	2	456.798	46.89	2	456.8				21.91	2	456.798				0
	GYISPYFINTSK	3	5	2	Q5NVM5;P18687		1389.7	0	0.01862																			13.36	2	695.352	13.45	2	695.352													0
	QSKPVTTPEEIAQVATISANGDKEIGNIISDAMK	3	2	1	Q5NVM5		3555.82	0	0.001308																									14.64	4	889.71				14.78	4	889.711				1
	IQEIIEQLDVTTSEYEKEK	3	1	1	Q5NVM5		2295.16	0	0.000706																															39.6	3	765.725	23.09	3	765.725	1
	TVIIEQSWGSPK	2	3	2	P18687;Q5NVM5		1344.72	0	4.038e-06																															22.09	2	672.861	34.76	2	672.862	0
	LSDGVAVLK	2	3	2	P18687;Q5NVM5		901.535	0	0.005191																															18.42	2	451.271	30.48	2	451.271	0
Q95140	60S acidic ribosomal protein P0 OS=Bos taurus GN=RPLP0 PE=2 SV=3 - [RLA0_BOVIN]	318	34.3489	5.97314	169.818	29.25	5	12	431.084	33.33	6	30	148.04	29.25	5	13	155.236	29.87	6	13	282.194	34.91	6	21	192.147	30.82	7	14	49.1701	15.72	4	4	51.16	10.06	2	4	88.7057	30.82	6	9	137.81	25.47	4	7	67.39	9.75	3	4	74.72
	Sequence	# PSMs	# Proteins	# Protein Groups	Protein Group Accessions	Modifications	MH+ [Da]	q-Value	PEP	IonScore A2	Charge A2	m/z [Da] A2	IonScore B2	Charge B2	m/z [Da] B2	IonScore C2	Charge C2	m/z [Da] C2	IonScore D2	Charge D2	m/z [Da] D2	IonScore E2	Charge E2	m/z [Da] E2	IonScore F2	Charge F2	m/z [Da] F2	IonScore G2	Charge G2	m/z [Da] G2	IonScore H2	Charge H2	m/z [Da] H2	IonScore I2	Charge I2	m/z [Da] I2	IonScore J2	Charge J2	m/z [Da] J2	IonScore K2	Charge K2	m/z [Da] K2	IonScore L2	Charge L2	m/z [Da] L2	# Missed Cleavages
	CFIVGADNVGSK	12	6	1	Q95140	C1(Carbamidomethyl)	1266.62	0	2.68e-07	55.93	2	633.812				34.05	2	633.81	47.13	2	633.811	57.31	2	633.812	54.55	2	633.812							16.58	2	633.811										0
	IIQLLDDYPK	14	6	1	Q95140		1217.68	0	0.0005326	41.45	2	609.342	38.9	2	609.342	35.9	2	609.342	23.3	2	609.342				30.56	2	609.342				13.47	2	609.342	34.15	2	609.34	56.03	2	609.343	37.95	2	609.342	38.01	2	609.343	0
	AGAIAPCEVTVPAQNTGLGPEK	38	6	1	Q95140	C7(Carbamidomethyl)	2180.1	0	3.194e-08	25.82	2	1090.55	31.56	2	1090.55	45.25	2	1090.55	37.8	3	727.373	43.16	3	727.372	38.22	3	727.372	37.48	2	1090.55	28.94	2	1090.55	31.66	2	1090.55	13.39	2	1090.55				23.17	3	727.372	0
	AFLADPSAFVAAAPVAAAPAAAPAATTAAPAK	29	1	1	Q95140		2849.52	0	8.308e-07	22.95	4	713.136	39.99	3	950.511	34.76	3	950.512	13.41	3	950.512	27.21	3	950.512										25.22	3	950.511	42.83	3	950.511				18.35	3	950.512	0
	VLALSVETDYTFPLAEK	12	1	1	Q95140		1896	0	1.105e-05	22.49	2	948.503	44.13	2	948.504	17.73	2	948.503																			14.86	2	948.503							0
	TSFFQALGITTK	13	6	1	Q95140		1313.71	0	0.0001406				47.28	2	657.358				28.43	2	657.36	22.04	2	657.359	19.67	2	657.359	14.83	2	657.357										25.96	2	657.359	30.92	2	657.36	0
	GTIEILSDVQLIK	5	1	1	Q95140		1428.83	0	5.38e-05				30.16	2	714.919																			17.79	2	714.919										0
	EDLTEIR	6	6	1	Q95140		875.447	0	0.003033										41.94	2	438.227	55.43	2	438.227	60.37	2	438.227	38.51	2	438.227																0
	NVASVCLQIGYPTVASVPHSIINGYK	5	5	1	Q95140	C6(Carbamidomethyl)	2787.45	0	0.0002597													21.54	3	929.823	11.97	3	929.822																19.65	3	929.823	0
	GNVGFVFTK	5	5	1	Q95140		968.52	0.001	0.004843																30.91	2	484.764	14.33	2	484.764				11.8	2	484.763				19.66	2	484.763	17.87	2	484.763	0
Q56K14	60S acidic ribosomal protein P1 OS=Bos taurus GN=RPLP1 PE=3 SV=1 - [RLA1_BOVIN]	114	11.5067	4.32275	109.094	51.75	2	14	351.2	51.75	2	26	77.7671	51.75	2	12	54.75	51.75	2	5	64.2167	51.75	2	6	43.68	51.75	2	7									126.845	51.75	2	8	53.15	37.72	1	9					39.2867
	Sequence	# PSMs	# Proteins	# Protein Groups	Protein Group Accessions	Modifications	MH+ [Da]	q-Value	PEP	IonScore A2	Charge A2	m/z [Da] A2	IonScore B2	Charge B2	m/z [Da] B2	IonScore C2	Charge C2	m/z [Da] C2	IonScore D2	Charge D2	m/z [Da] D2	IonScore E2	Charge E2	m/z [Da] E2	IonScore F2	Charge F2	m/z [Da] F2	IonScore G2	Charge G2	m/z [Da] G2	IonScore H2	Charge H2	m/z [Da] H2	IonScore I2	Charge I2	m/z [Da] I2	IonScore J2	Charge J2	m/z [Da] J2	IonScore K2	Charge K2	m/z [Da] K2	IonScore L2	Charge L2	m/z [Da] L2	# Missed Cleavages
	ALANVNIGSLICNVGAGGPAPAAGAAPAGGPAPSTAAAPAEEK	60	1	1	Q56K14	C12(Carbamidomethyl)	3808.93	0	3.749e-10	32.82	4	952.991	59.47	4	952.987	29.55	4	952.988	34.19	4	952.987	32.24	4	952.987	22.73	4	952.988							37.84	4	952.988	29.73	3	1270.31				15.6	4	952.99	0
	AAGVNVEPFWPGLFAK	25	1	1	Q56K14		1702.9	0	8.043e-07	28.34	2	851.952	40.68	2	851.951	33.14	2	851.951	18.92	2	851.951	23.63	2	851.952	21.77	2	851.951							36.31	2	851.951							29.63	2	851.951	0
	ALANVNIGSLICNVGAGGPAPAAGAAPAGGPAPSTAAAPAEEK	7	1	1	Q56K14	C12(Carbamidomethyl); N13(Deamidated)	3809.92	0	4.447e-05	19.07	3	1270.64	18.3	4	953.238							13.64	3	1270.65													10.1	3	1270.65							0
P42899	60S acidic ribosomal protein P2 OS=Bos taurus GN=RPLP2 PE=3 SV=1 - [RLA2_BOVIN]	115	11.6949	4.61475	214.26	57.39	5	11	334.799	62.61	5	12	135.076	56.52	4	9	89.3923	53.04	3	15	361.35	53.04	4	23	50.7744	53.04	3	17									116.381	40.87	3	7	92.715	56.52	4	8	34.15	13.91	1	1	45.64
	Sequence	# PSMs	# Proteins	# Protein Groups	Protein Group Accessions	Modifications	MH+ [Da]	q-Value	PEP	IonScore A2	Charge A2	m/z [Da] A2	IonScore B2	Charge B2	m/z [Da] B2	IonScore C2	Charge C2	m/z [Da] C2	IonScore D2	Charge D2	m/z [Da] D2	IonScore E2	Charge E2	m/z [Da] E2	IonScore F2	Charge F2	m/z [Da] F2	IonScore G2	Charge G2	m/z [Da] G2	IonScore H2	Charge H2	m/z [Da] H2	IonScore I2	Charge I2	m/z [Da] I2	IonScore J2	Charge J2	m/z [Da] J2	IonScore K2	Charge K2	m/z [Da] K2	IonScore L2	Charge L2	m/z [Da] L2	# Missed Cleavages
	ILDSVGIEADDDRLNK	45	4	1	P42899		1772.9	0	5.616e-10	57.37	2	886.956	47.91	3	591.639	68.93	2	886.954	32.69	3	591.639	51.18	3	591.639	25.27	3	591.639							60.58	2	886.955	29.28	3	591.639	34.15	3	591.639	45.64	3	591.639	1
	LASVPAGGAVAVSAAPGSAAPAAGSAPAAAEEKKEEK	8	1	1	P42899		3288.71	0	1.78e-13	51.97	4	822.932	28.78	4	822.932	21.63	4	822.932																			38	4	822.933							2
	NIEDVIAQGIGK	25	2	1	P42899		1256.68	0	4.447e-05	50.93	2	628.846				28.95	2	628.846	18.59	2	628.846	16.66	2	628.846	25.64	2	628.846							34.52	2	628.846	22.26	2	628.846							0
	KILDSVGIEADDDRLNK	1	1	1	P42899		1901	0	1.947e-05	36.17	3	634.337																																		2
	LASVPAGGAVAVSAAPGSAAPAAGSAPAAAEEK	18	2	1	P42899		2774.43	0	3.998e-08	25.4	3	925.482	19.36	3	925.482	16.38	3	925.482	10.42	3	925.483	25.97	3	925.482	16.81	3	925.483										19.28	3	925.48							0
	ILDSVGIEADDDR	2	2	1	P42899		1417.68	0	1.492e-07				81.14	2	709.346							25.46	2	709.343																						0
	YVASYLLAALGGNSSPSAK	5	2	1	P42899		1868.98	0	3.238e-08				62.79	2	934.992																			15.9	2	934.996										0
Q9XSI3	60S ribosomal protein L10 OS=Bos taurus GN=RPL10 PE=2 SV=4 - [RL10_BOVIN]	214	24.5869	10.1401	208.96	17.76	3	8	256.37	22.43	4	9	240.7	23.83	4	9	57.18	28.04	4	7	93.745	22.43	3	8	109.69	27.57	4	12									95.79	12.62	1	3	100.94	12.62	1	2
	Sequence	# PSMs	# Proteins	# Protein Groups	Protein Group Accessions	Modifications	MH+ [Da]	q-Value	PEP	IonScore A2	Charge A2	m/z [Da] A2	IonScore B2	Charge B2	m/z [Da] B2	IonScore C2	Charge C2	m/z [Da] C2	IonScore D2	Charge D2	m/z [Da] D2	IonScore E2	Charge E2	m/z [Da] E2	IonScore F2	Charge F2	m/z [Da] F2	IonScore G2	Charge G2	m/z [Da] G2	IonScore H2	Charge H2	m/z [Da] H2	IonScore I2	Charge I2	m/z [Da] I2	IonScore J2	Charge J2	m/z [Da] J2	IonScore K2	Charge K2	m/z [Da] K2	IonScore L2	Charge L2	m/z [Da] L2	# Missed Cleavages
	VDEFPLCGHMVSDEYEQLSSEALEAAR	23	7	1	Q9XSI3	C7(Carbamidomethyl)	3082.38	0	6.778e-09	52.92	3	1028.13	52.63	3	1028.13	58.84	3	1028.13	30.04	3	1028.13	41.9	3	1028.13	27.41	3	1028.14							55.96	3	1028.13	64.5	3	1028.13							0
	AKVDEFPLCGHMVSDEYEQLSSEALEAAR	7	7	1	Q9XSI3	C9(Carbamidomethyl)	3281.5	0	8.644e-08	47.31	4	821.133	63.39	3	1094.51	37.71	4	821.133																												1
	LIPDGCGVK	2	7	1	Q9XSI3	C6(Carbamidomethyl)	958.502	0	0.007617	27.53	2	479.755				27.08	2	479.755																												0
	FNADEFENMVAEK	17	1	1	Q9XSI3		1543.67	0	0.0001911				35.83	2	772.341	11.44	2	772.34	14.42	2	772.34	30.62	2	772.34	25.28	2	772.34																			0
	LHPFHVIR	4	1	1	Q9XSI3		1018.59	0	0.002495										30.01	3	340.203	25.84	3	340.203	34.35	3	340.203																			0
	VHIGQVIMSIR	2	1	1	Q9XSI3		1252.72	0.001	0.01336																36.25	3	418.245																			0
	VDEFPLCGHMVSDEYEQLSSEALEAAR	1	7	1	Q9XSI3	C7(Carbamidomethyl); Q17(Deamidated)	3083.39	0.001	0.01353																26.16	3	1028.47																			0
	GAFGKPQGTVAR	1	1	1	Q9XSI3		1188.65	0.005	0.05713										18.74	3	396.887																									0
	IFDLGR	1	1	1	Q9XSI3		720.403	0.009	0.2149				27.88	2	360.705																															0
P53027	60S ribosomal protein L10a (Fragment) OS=Sus scrofa GN=RPL10A PE=2 SV=3 - [RL10A_PIG]	165	18.7789	9.71533									28.16	7.88	1	1					35.49	4.85	1	1	32.24	4.85	1	1													23.79	18.18	2	2
	Sequence	# PSMs	# Proteins	# Protein Groups	Protein Group Accessions	Modifications	MH+ [Da]	q-Value	PEP	IonScore A2	Charge A2	m/z [Da] A2	IonScore B2	Charge B2	m/z [Da] B2	IonScore C2	Charge C2	m/z [Da] C2	IonScore D2	Charge D2	m/z [Da] D2	IonScore E2	Charge E2	m/z [Da] E2	IonScore F2	Charge F2	m/z [Da] F2	IonScore G2	Charge G2	m/z [Da] G2	IonScore H2	Charge H2	m/z [Da] H2	IonScore I2	Charge I2	m/z [Da] I2	IonScore J2	Charge J2	m/z [Da] J2	IonScore K2	Charge K2	m/z [Da] K2	IonScore L2	Charge L2	m/z [Da] L2	# Missed Cleavages
	AVDIPHMDIEALK	1	4	1	P53027		1451.76	0	0.0006525							28.16	3	484.591																												0
	DTLYEAVR	2	4	1	P53027		966.488	0	0.007996													35.49	2	483.748	32.24	2	483.748																			0
	FSVCXLGDQQHCDEAK	1	3	1	P53027	C4(Carbamidomethyl); X5(V); C12(Carbamidomethyl)	1892.83	0	6.347e-05																												23.79	3	631.613							0
	AVDIPHMDIEALKK	1	3	1	P53027	M7(Oxidation)	1595.85	0.001	0.04667																												15.56	4	399.717							1
Q3T087	60S ribosomal protein L11 OS=Bos taurus GN=RPL11 PE=2 SV=3 - [RL11_BOVIN]	178	20.2396	9.59814	56.2267	12.92	2	3	75.26	12.92	2	7	43.54	12.92	2	2	91.6578	17.42	3	15	147.467	37.64	5	16	116.331	32.02	4	18	22.15	12.92	2	2					71.7733	7.87	1	3	68.32	12.92	2	5	42.21	7.87	1	2	47.77
	Sequence	# PSMs	# Proteins	# Protein Groups	Protein Group Accessions	Modifications	MH+ [Da]	q-Value	PEP	IonScore A2	Charge A2	m/z [Da] A2	IonScore B2	Charge B2	m/z [Da] B2	IonScore C2	Charge C2	m/z [Da] C2	IonScore D2	Charge D2	m/z [Da] D2	IonScore E2	Charge E2	m/z [Da] E2	IonScore F2	Charge F2	m/z [Da] F2	IonScore G2	Charge G2	m/z [Da] G2	IonScore H2	Charge H2	m/z [Da] H2	IonScore I2	Charge I2	m/z [Da] I2	IonScore J2	Charge J2	m/z [Da] J2	IonScore K2	Charge K2	m/z [Da] K2	IonScore L2	Charge L2	m/z [Da] L2	# Missed Cleavages
	VLEQLTGQTPVFSK	52	3	1	Q3T087		1546.85	0	7.645e-05	38.73	2	773.927	52.26	2	773.927	41.04	2	773.927	38.55	2	773.927	34.05	2	773.927	37.37	2	773.927	22.15	2	773.926				43.43	2	773.926	36.45	2	773.927	34.77	2	773.927	36.33	2	773.927	0
	NNFSDTGNFGFGIQEHIDLGIK	1	2	1	Q3T087		2423.16	0	0.0001577													15.01	3	808.392																						0
	YDPSIGIYGLDFYVVLGRPGFSIADK	1	1	1	Q3T087		2862.47	0	0.0002447																16.36	3	954.829																			0
	YDGIILPGK	17	2	1	Q3T087		975.551	0.001	0.01578	31.61	2	488.279	30.93	2	488.278	19.5	2	488.279	38.18	2	488.279	35.95	2	488.279	43.9	2	488.279	12.09	2	488.279							23.03	2	488.279							0
	IAVHCTVR	3	2	1	Q3T087	C5(Carbamidomethyl)	955.513	0.001	0.02328										30.2	3	319.176	17.09	3	319.176	30.43	3	319.176																			0
	KLCLNICVGESGDR	1	2	1	Q3T087	C3(Carbamidomethyl); C7(Carbamidomethyl)	1620.77	0.004	0.05064													23.3	3	540.93																						1
P35979	60S ribosomal protein L12 OS=Mus musculus GN=Rpl12 PE=1 SV=2 - [RL12_MOUSE]	165	17.7935	9.42236	247.561	45.45	5	10	459.207	43.03	5	17	234.89	40	4	9	325.054	24.24	3	9	402.2	33.33	4	10	338.832	33.33	4	10	178.91	24.24	3	5	122.55	9.7	1	2	158.073	28.48	3	6	113.293	30.91	3	4	138.47	18.79	2	3	173.93
	Sequence	# PSMs	# Proteins	# Protein Groups	Protein Group Accessions	Modifications	MH+ [Da]	q-Value	PEP	IonScore A2	Charge A2	m/z [Da] A2	IonScore B2	Charge B2	m/z [Da] B2	IonScore C2	Charge C2	m/z [Da] C2	IonScore D2	Charge D2	m/z [Da] D2	IonScore E2	Charge E2	m/z [Da] E2	IonScore F2	Charge F2	m/z [Da] F2	IonScore G2	Charge G2	m/z [Da] G2	IonScore H2	Charge H2	m/z [Da] H2	IonScore I2	Charge I2	m/z [Da] I2	IonScore J2	Charge J2	m/z [Da] J2	IonScore K2	Charge K2	m/z [Da] K2	IonScore L2	Charge L2	m/z [Da] L2	# Missed Cleavages
	EILGTAQSVGCNVDGR	37	3	1	P35979	C11(Carbamidomethyl)	1675.81	0	1.586e-12	105.12	2	838.407	115.92	2	838.407	115.13	2	838.407	110.91	2	838.407	116.25	2	838.407	110.25	2	838.407	105.59	2	838.408	80.67	2	838.408	75.26	2	838.407	108.36	2	838.407	68.35	2	838.407	97.75	2	838.406	0
	IGPLGLSPK	10	3	1	P35979		881.545	0	6.85e-06	36.92	2	441.276	39.12	2	441.276				59.88	2	441.276	49.97	2	441.276	50.54	2	441.276	39.64	2	441.276																0
	CTGGEVGATSALAPK	13	3	1	P35979	C1(Carbamidomethyl)	1418.69	0	1.154e-07	31.36	2	709.85	41.67	2	709.851	54.82	2	709.851	24.37	2	709.851	40.25	2	709.851	39.18	2	709.851	20.09	2	709.85																0
	HPHDIIDDINSGAVECPAS	4	3	1	P35979	C16(Carbamidomethyl)	2046.92	0	5.186e-05	16.8	2	1023.96				12.49	3	682.977																			10.46	3	682.978							0
	QAQIEVVPSASALIIK	10	3	1	P35979		1666.97	0	5.38e-07	12.64	2	833.99	33.17	2	833.99	14.22	2	833.99																29.51	2	833.99	20.18	2	833.991							0
	QAQIEVVPSASALIIK	7	3	1	P35979	N-Term(Gln->pyro-Glu)	1649.95	0	0.000247	10.92	2	825.477	24.02	2	825.477	12.98	2	825.476																13.13	2	825.479										0
	HSGNITFDEIVNIAR	6	2	1	P35979		1685.86	0	2.021e-08				52.53	3	562.625							36.66	3	562.625	18.53	3	562.625							49.34	3	562.625				46.44	3	562.625				0
Q56JZ1	60S ribosomal protein L13 OS=Bos taurus GN=RPL13 PE=2 SV=3 - [RL13_BOVIN]	211	24.2765	11.5903	222.41	11.37	2	4	315.056	22.75	5	11	161.263	11.37	2	3	369.136	22.75	5	14	575.617	16.11	3	16	353.776	27.49	6	15									178.282	15.17	3	5	197.85	11.37	2	4	71.15	9	2	2	41.69
	Sequence	# PSMs	# Proteins	# Protein Groups	Protein Group Accessions	Modifications	MH+ [Da]	q-Value	PEP	IonScore A2	Charge A2	m/z [Da] A2	IonScore B2	Charge B2	m/z [Da] B2	IonScore C2	Charge C2	m/z [Da] C2	IonScore D2	Charge D2	m/z [Da] D2	IonScore E2	Charge E2	m/z [Da] E2	IonScore F2	Charge F2	m/z [Da] F2	IonScore G2	Charge G2	m/z [Da] G2	IonScore H2	Charge H2	m/z [Da] H2	IonScore I2	Charge I2	m/z [Da] I2	IonScore J2	Charge J2	m/z [Da] J2	IonScore K2	Charge K2	m/z [Da] K2	IonScore L2	Charge L2	m/z [Da] L2	# Missed Cleavages
	CTESLQANVQR	14	1	1	Q56JZ1	C1(Carbamidomethyl)	1305.62	0	3.298e-09	76.57	2	653.314	81.63	2	653.314	78.24	2	653.314	79.14	2	653.314	81.17	2	653.314	93.95	2	653.313							77.73	2	653.314	63.74	2	653.314	69.14	2	653.314				0
	LATQLTGPVMPIR	28	3	1	Q56JZ1		1396.8	0	1.111e-08	75.44	2	698.902	57.12	2	698.903	85.14	2	698.903	83.52	2	698.903	69.31	2	698.903	83.42	2	698.903							40.49	2	698.902	76.31	2	698.902				41.69	2	698.902	0
	LATQLTGPVMPIR	4	3	1	Q56JZ1	M10(Oxidation)	1412.79	0	0.00116	57.07	2	706.9	68.7	2	706.9				55.46	2	706.899													50.38	2	706.901										0
	VATWFNQPAR	10	1	1	Q56JZ1		1189.61	0	0.0002388				59.92	2	595.309				57.71	2	595.31	54.31	2	595.31	56	2	595.31																			0
	GFSLEELR	13	1	1	Q56JZ1		950.494	0	0.0024				37.69	2	475.751				41.16	2	475.751				43.24	2	475.751							34.85	2	475.751				29.51	2	475.751				0
	VITEEEKNFK	1	1	1	Q56JZ1		1236.65	0.001	0.004504																30.58	3	412.887																			1
	LILFPR	5	1	1	Q56JZ1		758.492	0.003	0.07614				42.43	2	379.75				44.61	2	379.75				44.76	2	379.75																			0
Q3SZ90	60S ribosomal protein L13a OS=Bos taurus GN=RPL13A PE=2 SV=3 - [RL13A_BOVIN]	203	23.5083	11.1069	94.85	15.27	3	6	40.45	19.21	4	6	142.2	20.69	4	9	69.36	14.78	3	3	65.52	14.78	3	3	91.32	20.69	4	6									20.95	5.91	1	1	72.31	16.26	3	3	28.78	3.94	1	1
	Sequence	# PSMs	# Proteins	# Protein Groups	Protein Group Accessions	Modifications	MH+ [Da]	q-Value	PEP	IonScore A2	Charge A2	m/z [Da] A2	IonScore B2	Charge B2	m/z [Da] B2	IonScore C2	Charge C2	m/z [Da] C2	IonScore D2	Charge D2	m/z [Da] D2	IonScore E2	Charge E2	m/z [Da] E2	IonScore F2	Charge F2	m/z [Da] F2	IonScore G2	Charge G2	m/z [Da] G2	IonScore H2	Charge H2	m/z [Da] H2	IonScore I2	Charge I2	m/z [Da] I2	IonScore J2	Charge J2	m/z [Da] J2	IonScore K2	Charge K2	m/z [Da] K2	IonScore L2	Charge L2	m/z [Da] L2	# Missed Cleavages
	CEGINISGNFYR	11	8	1	Q3SZ90	C1(Carbamidomethyl)	1429.65	0	6.87e-08	57.4	2	715.331	22.97	2	715.33	62.96	2	715.33							26.22	2	715.331							20.95	2	715.33										0
	VFDGIPPPYDK	12	6	1	Q3SZ90		1247.63	0	0.002748	15.14	2	624.318	11.56	2	624.319	18.63	2	624.319	14.96	2	624.319	14.71	2	624.32	23.95	2	624.319										12.11	2	624.319							0
	YQAVTATLEEK	2	6	1	Q3SZ90		1252.64	0	1.095e-05							40.64	2	626.826																			54.09	2	626.825							0
	AEGQVLVLDGR	4	4	1	Q3SZ90		1156.63	0	8.337e-06										55.03	2	578.82	60.7	2	578.82	49.99	2	578.82										35.72	2	578.82							0
	MVVPAALK	7	9	1	Q3SZ90		828.5	0.001	0.01372	20.65	2	414.754	29.63	2	414.754	20.5	2	414.753	31.33	2	414.754				31.26	2	414.754													28.78	2	414.754				0
	LAHEVGWK	1	7	1	Q3SZ90		939.504	0.008	0.1851				15.56	3	313.84																															0
	MVVPAALK	1	9	1	Q3SZ90	M1(Oxidation)	844.493	0.008	0.116													28.82	2	422.75																						0
A1XQU3	60S ribosomal protein L14 OS=Sus scrofa GN=RPL14 PE=2 SV=1 - [RL14_PIG]	213	23.3151	10.77	44.07	10.8	2	2	168.79	15.49	3	6	78.04	5.16	1	2	196.47	10.8	2	4	305.75	16.43	3	8	250.05	10.8	2	5	42.46	5.16	1	1					51.93	5.16	1	1
	Sequence	# PSMs	# Proteins	# Protein Groups	Protein Group Accessions	Modifications	MH+ [Da]	q-Value	PEP	IonScore A2	Charge A2	m/z [Da] A2	IonScore B2	Charge B2	m/z [Da] B2	IonScore C2	Charge C2	m/z [Da] C2	IonScore D2	Charge D2	m/z [Da] D2	IonScore E2	Charge E2	m/z [Da] E2	IonScore F2	Charge F2	m/z [Da] F2	IonScore G2	Charge G2	m/z [Da] G2	IonScore H2	Charge H2	m/z [Da] H2	IonScore I2	Charge I2	m/z [Da] I2	IonScore J2	Charge J2	m/z [Da] J2	IonScore K2	Charge K2	m/z [Da] K2	IonScore L2	Charge L2	m/z [Da] L2	# Missed Cleavages
	ALVDGPCTQVR	18	3	1	A1XQU3	C7(Carbamidomethyl)	1215.62	0	4.989e-05	44.07	2	608.311	64.39	2	608.311	64.15	2	608.311	63.77	2	608.31	64.23	2	608.31	64.35	2	608.311	42.46	2	608.309				51.93	2	608.309										0
	VAYVSFGPHAGK	4	3	1	A1XQU3		1232.64	0	0.0005891	10.02	3	411.552	11.08	3	411.552							13.72	3	411.552																						0
	CMQLTDFILK	1	3	1	A1XQU3	C1(Carbamidomethyl)	1268.64	0	0.003697				12.95	2	634.823																															0
	LVAIVDVIDQNR	6	3	1	A1XQU3		1354.77	0	9.906e-08										61.35	2	677.888	79.48	2	677.889	78.64	2	677.888																			0
Q5EAD6	60S ribosomal protein L15 OS=Bos taurus GN=RPL15 PE=2 SV=3 - [RL15_BOVIN]	204	24.1311	11.6196	49.17	6.86	1	2	64.8001	13.73	3	4	50.49	10.29	2	3	105.52	20.59	4	5	256.877	28.43	6	15	104.877	24.02	5	7	39.26	6.86	1	1					63.65	6.86	1	2	65.56	10.29	2	2	38.99	3.43	1	1
	Sequence	# PSMs	# Proteins	# Protein Groups	Protein Group Accessions	Modifications	MH+ [Da]	q-Value	PEP	IonScore A2	Charge A2	m/z [Da] A2	IonScore B2	Charge B2	m/z [Da] B2	IonScore C2	Charge C2	m/z [Da] C2	IonScore D2	Charge D2	m/z [Da] D2	IonScore E2	Charge E2	m/z [Da] E2	IonScore F2	Charge F2	m/z [Da] F2	IonScore G2	Charge G2	m/z [Da] G2	IonScore H2	Charge H2	m/z [Da] H2	IonScore I2	Charge I2	m/z [Da] I2	IonScore J2	Charge J2	m/z [Da] J2	IonScore K2	Charge K2	m/z [Da] K2	IonScore L2	Charge L2	m/z [Da] L2	# Missed Cleavages
	VLNSYWVGEDSTYK	15	2	1	Q5EAD6		1660.79	0	2.069e-06	35.11	2	830.896	19.89	2	830.896	32.61	2	830.896	26.94	2	830.897	27.96	2	830.897	30.26	2	830.896	39.26	2	830.896				43.55	2	830.897	41.34	2	830.896							0
	SLQSVAEER	6	2	1	Q5EAD6		1018.52	0	0.0004353										58.81	2	509.762	55.62	2	509.762	55.76	2	509.762																			0
	FFEVILIDPFHK	3	2	1	Q5EAD6		1504.82	0	5.121e-05										19.72	3	502.278	39.82	3	502.278	14	3	502.278																			0
	FHHTIGGSR	4	1	1	Q5EAD6		1011.51	0	0.005621													31.51	3	337.842																						0
	YIQELWR	8	1	1	Q5EAD6		1007.53	0.001	0.0263				45.66	2	504.269							55.31	2	504.269													44.22	2	504.269	38.99	2	504.269				0
	NTLQLHR	2	2	1	Q5EAD6		881.496	0.002	0.02903										30.72	2	441.251				27.9	2	441.251																			0
	QLSALHR	3	1	1	Q5EAD6	N-Term(Gln->pyro-Glu)	807.447	0.005	0.1312				36.43	2	404.227	20.16	2	404.227							38.22	2	404.227																			0
	QGYVIYR	1	1	1	Q5EAD6		898.479	0.006	0.08294													18.46	2	449.743																						0
Q3T025	60S ribosomal protein L17 OS=Bos taurus GN=RPL17 PE=2 SV=3 - [RL17_BOVIN]	184	21.3834	10.1841	43.27	13.59	3	6	75.74	23.37	4	7	68.3	13.59	3	5	30.14	19.02	3	3	54.5433	11.41	3	4	40.04	27.72	4	4
	Sequence	# PSMs	# Proteins	# Protein Groups	Protein Group Accessions	Modifications	MH+ [Da]	q-Value	PEP	IonScore A2	Charge A2	m/z [Da] A2	IonScore B2	Charge B2	m/z [Da] B2	IonScore C2	Charge C2	m/z [Da] C2	IonScore D2	Charge D2	m/z [Da] D2	IonScore E2	Charge E2	m/z [Da] E2	IonScore F2	Charge F2	m/z [Da] F2	IonScore G2	Charge G2	m/z [Da] G2	IonScore H2	Charge H2	m/z [Da] H2	IonScore I2	Charge I2	m/z [Da] I2	IonScore J2	Charge J2	m/z [Da] J2	IonScore K2	Charge K2	m/z [Da] K2	IonScore L2	Charge L2	m/z [Da] L2	# Missed Cleavages
	EQIVPKPEEEVAQK	11	3	1	Q3T025		1623.86	0	0.01046	24.41	3	541.957	21.15	2	812.433	17.73	3	541.958	20.36	3	541.958				12.34	3	541.958																			0
	YSLDPENPTK	8	3	1	Q3T025		1163.56	0	0.0009886	22.35	2	582.282	49.64	2	582.283	33.63	2	582.282	25.28	2	582.283	43.82	2	582.283	40.04	2	582.283																			0
	EQIVPKPEEEVAQKK	3	3	1	Q3T025		1751.95	0	8.121e-06	19.97	3	584.656	20.2	3	584.656	36.12	3	584.656																												1
	INPYMSSPCHIEMILTEK	1	3	1	Q3T025	C9(Carbamidomethyl)	2163.03	0	0.0001232				10.65	3	721.681																															0
	KSAEFLLHMLK	4	3	1	Q3T025		1316.74	0	0.01034										11.51	3	439.584	20.43	3	439.585	10.02	3	439.585																			1
	SAEFLLHMLK	1	3	1	Q3T025		1188.64	0.001	0.01765													10.27	3	396.886																						0
	GLDVDSLVIEHIQVNK	1	3	1	Q3T025		1778.97	0.001	0.0102																12.99	3	593.66																			0
P35980	60S ribosomal protein L18 OS=Mus musculus GN=Rpl18 PE=2 SV=3 - [RL18_MOUSE]	188	21.6312	11.7808	143.93	6.91	1	3	353.694	6.91	1	7	95.12	6.91	1	2	229.69	18.09	3	9	234.32	18.09	3	17	224.083	18.09	3	9	52.98	6.91	1	1	26.97	6.91	1	1	142.82	12.77	2	5	55.95	6.91	1	1	31.24	12.77	2	2	34.74
	Sequence	# PSMs	# Proteins	# Protein Groups	Protein Group Accessions	Modifications	MH+ [Da]	q-Value	PEP	IonScore A2	Charge A2	m/z [Da] A2	IonScore B2	Charge B2	m/z [Da] B2	IonScore C2	Charge C2	m/z [Da] C2	IonScore D2	Charge D2	m/z [Da] D2	IonScore E2	Charge E2	m/z [Da] E2	IonScore F2	Charge F2	m/z [Da] F2	IonScore G2	Charge G2	m/z [Da] G2	IonScore H2	Charge H2	m/z [Da] H2	IonScore I2	Charge I2	m/z [Da] I2	IonScore J2	Charge J2	m/z [Da] J2	IonScore K2	Charge K2	m/z [Da] K2	IonScore L2	Charge L2	m/z [Da] L2	# Missed Cleavages
	TAVVVGTVTDDVR	36	1	1	P35980		1331.72	0	9.069e-10	71.34	2	666.361	92.48	2	666.361	60.23	2	666.361	72.78	2	666.361	75.98	2	666.361	78.4	2	666.362	52.98	2	666.362	26.97	2	666.361	82.3	2	666.359	55.95	2	666.362	31.24	2	666.362	36.17	2	666.361	0
	TNRPPLSLSR	15	4	2	P35980;D0VWQ3		1140.65	0	1.089e-05										46.97	3	380.887	41.45	3	380.887	46.13	3	380.887																			0
	TNSTFNQVVLK	8	4	2	P35980;D0VWQ3		1250.68	0	0.0002365										12.93	2	625.841	20.99	2	625.841	24.62	2	625.841							40.36	2	625.842				12.35	2	625.841	18.07	2	625.841	0
P62717	60S ribosomal protein L18a OS=Mus musculus GN=Rpl18a PE=1 SV=1 - [RL18A_MOUSE]	176	20.7189	10.7114	220.01	15.34	2	4	284.692	15.34	2	9	136.503	15.34	2	3	215.56	13.07	2	5	235.06	17.61	3	7	201.1	22.16	4	8	138.36	7.39	1	2	109.45	7.39	1	2	106.45	7.39	1	2	200.73	7.39	1	4	58.62	7.39	1	1	140.96
	Sequence	# PSMs	# Proteins	# Protein Groups	Protein Group Accessions	Modifications	MH+ [Da]	q-Value	PEP	IonScore A2	Charge A2	m/z [Da] A2	IonScore B2	Charge B2	m/z [Da] B2	IonScore C2	Charge C2	m/z [Da] C2	IonScore D2	Charge D2	m/z [Da] D2	IonScore E2	Charge E2	m/z [Da] E2	IonScore F2	Charge F2	m/z [Da] F2	IonScore G2	Charge G2	m/z [Da] G2	IonScore H2	Charge H2	m/z [Da] H2	IonScore I2	Charge I2	m/z [Da] I2	IonScore J2	Charge J2	m/z [Da] J2	IonScore K2	Charge K2	m/z [Da] K2	IonScore L2	Charge L2	m/z [Da] L2	# Missed Cleavages
	DLTTAGAVTQCYR	35	2	1	P62717	C11(Carbamidomethyl)	1455.69	0	1.162e-07	94.04	2	728.347	75.65	2	728.348	81	2	728.348	81.17	2	728.348	81.23	2	728.348	80.98	2	728.348	81.06	2	728.348	80.71	2	728.348	65.31	2	728.348	75.64	2	728.347	58.62	2	728.347	86.2	2	728.348	0
	SSGEIVYCGQVFEK	7	2	1	P62717	C8(Carbamidomethyl)	1602.75	0	2.344e-06	26.92	2	801.875	33.07	2	801.877	26.42	2	801.875																												0
	IFAPNHVVAK	4	2	1	P62717		1095.63	0	0.0002319										23.75	3	365.882	22.91	3	365.882	15.71	3	365.882																			0
	IKFPLPHR	2	2	1	P62717		1007.61	0	0.005411													40.65	3	336.543	33.48	3	336.543																			1
	CHTPPLYR	1	2	1	P62717	C1(Carbamidomethyl)	1043.51	0.008	0.1087																22.39	3	348.508																			0
Q3T0W9	60S ribosomal protein L19 OS=Bos taurus GN=RPL19 PE=2 SV=1 - [RL19_BOVIN]	196	23.4512	11.4731	216.877	8.67	1	3	123.35	9.18	2	4	183.622	11.73	2	4	155.691	8.67	1	9	336.167	13.27	2	13	165.032	11.73	2	9	127.94	8.67	1	2	64.52	8.67	1	1	68.62	8.67	1	1	231.893	8.67	1	3	46.73	8.67	1	1	52.61
	Sequence	# PSMs	# Proteins	# Protein Groups	Protein Group Accessions	Modifications	MH+ [Da]	q-Value	PEP	IonScore A2	Charge A2	m/z [Da] A2	IonScore B2	Charge B2	m/z [Da] B2	IonScore C2	Charge C2	m/z [Da] C2	IonScore D2	Charge D2	m/z [Da] D2	IonScore E2	Charge E2	m/z [Da] E2	IonScore F2	Charge F2	m/z [Da] F2	IonScore G2	Charge G2	m/z [Da] G2	IonScore H2	Charge H2	m/z [Da] H2	IonScore I2	Charge I2	m/z [Da] I2	IonScore J2	Charge J2	m/z [Da] J2	IonScore K2	Charge K2	m/z [Da] K2	IonScore L2	Charge L2	m/z [Da] L2	# Missed Cleavages
	VWLDPNETNEIANANSR	46	1	1	Q3T0W9		1942.92	0	2.583e-14	116.6	2	971.966	61.43	2	971.966	97.51	2	971.966	62.58	2	971.966	67.33	2	971.966	71.66	2	971.966	96.71	2	971.967	64.52	2	971.966	68.62	2	971.966	97.9	2	971.968	46.73	2	971.967	52.61	2	971.967	0
	KVWLDPNETNEIANANSR	1	1	1	Q3T0W9		2071.02	0	6.99e-06				52.01	3	691.011																															1
	KVWLDPNETNEIANANSR	1	1	1	Q3T0W9	N7(Deamidated)	2072.02	0	0.0001441				34.42	3	691.346																															1
	HMYHSLYLK	1	1	1	Q3T0W9		1191.6	0	0.0005892													18.01	3	397.871																						0
	DGLIIR	2	3	1	Q3T0W9		686.419	0.006	0.08979							33.86	2	343.713							36.84	2	343.713																			0
P49666	60S ribosomal protein L21 (Fragment) OS=Sus scrofa GN=RPL21 PE=2 SV=2 - [RL21_PIG]	62	7.09477	10.6821					184.365	17.74	1	8					51.05	17.74	1	1	45.36	17.74	1	2	44.54	17.74	1	1
	Sequence	# PSMs	# Proteins	# Protein Groups	Protein Group Accessions	Modifications	MH+ [Da]	q-Value	PEP	IonScore A2	Charge A2	m/z [Da] A2	IonScore B2	Charge B2	m/z [Da] B2	IonScore C2	Charge C2	m/z [Da] C2	IonScore D2	Charge D2	m/z [Da] D2	IonScore E2	Charge E2	m/z [Da] E2	IonScore F2	Charge F2	m/z [Da] F2	IonScore G2	Charge G2	m/z [Da] G2	IonScore H2	Charge H2	m/z [Da] H2	IonScore I2	Charge I2	m/z [Da] I2	IonScore J2	Charge J2	m/z [Da] J2	IonScore K2	Charge K2	m/z [Da] K2	IonScore L2	Charge L2	m/z [Da] L2	# Missed Cleavages
	HGVVPLATYMR	12	6	1	P49666		1243.66	0	1.239e-06				61.12	2	622.334				51.05	2	622.335	40.82	2	622.334	44.54	2	622.334																			0
P35268	60S ribosomal protein L22 OS=Homo sapiens GN=RPL22 PE=1 SV=2 - [RL22_HUMAN]	128	14.7778	9.18799	168.13	18.75	2	5	287.227	18.75	2	9	223.226	18.75	2	7	230.94	18.75	2	6	382.822	39.06	3	14	196.173	18.75	2	6	81.83	18.75	2	2	134.88	18.75	2	6	67.74	18.75	2	2	103.28	18.75	2	4
	Sequence	# PSMs	# Proteins	# Protein Groups	Protein Group Accessions	Modifications	MH+ [Da]	q-Value	PEP	IonScore A2	Charge A2	m/z [Da] A2	IonScore B2	Charge B2	m/z [Da] B2	IonScore C2	Charge C2	m/z [Da] C2	IonScore D2	Charge D2	m/z [Da] D2	IonScore E2	Charge E2	m/z [Da] E2	IonScore F2	Charge F2	m/z [Da] F2	IonScore G2	Charge G2	m/z [Da] G2	IonScore H2	Charge H2	m/z [Da] H2	IonScore I2	Charge I2	m/z [Da] I2	IonScore J2	Charge J2	m/z [Da] J2	IonScore K2	Charge K2	m/z [Da] K2	IonScore L2	Charge L2	m/z [Da] L2	# Missed Cleavages
	AGNLGGGVVTIER	29	2	1	P35268		1242.68	0	1.923e-05	71.22	2	621.844	71.59	2	621.844	78.36	2	621.844	84.56	2	621.843	84.78	2	621.843	78.2	2	621.843	50.68	2	621.844	48.59	2	621.843	52.86	2	621.844	68.58	2	621.843							0
	ITVTSEVPFSK	29	2	1	P35268		1207.66	0	6.418e-05	48.55	2	604.332	47.28	2	604.332	49.32	2	604.33	48.82	2	604.332	53.28	2	604.332	53.35	2	604.332	47.65	2	604.332	23.84	2	604.333	35.38	2	604.332	25.44	2	604.332							0
	FTLDCTHPVEDGIMDAANFEQFLQER	2	2	1	P35268	C5(Carbamidomethyl)	3083.38	0	1.719e-09													68.87	3	1028.47																						0
	FTLDCTHPVEDGIMDAANFEQFLQER	1	2	1	P35268	C5(Carbamidomethyl); N18(Deamidated)	3084.4	0	0.0001274													27.64	3	1028.8																						0
Q3T057	60S ribosomal protein L23 OS=Bos taurus GN=RPL23 PE=2 SV=2 - [RL23_BOVIN]	140	14.8561	10.5063	299.921	30.71	3	20	422.628	20	2	15	271.212	30.71	3	16	199.414	30.71	3	14	169.947	30.71	3	16	181.727	30.71	3	13									63.1933	25	2	3	20	25	2	2					39.4933
	Sequence	# PSMs	# Proteins	# Protein Groups	Protein Group Accessions	Modifications	MH+ [Da]	q-Value	PEP	IonScore A2	Charge A2	m/z [Da] A2	IonScore B2	Charge B2	m/z [Da] B2	IonScore C2	Charge C2	m/z [Da] C2	IonScore D2	Charge D2	m/z [Da] D2	IonScore E2	Charge E2	m/z [Da] E2	IonScore F2	Charge F2	m/z [Da] F2	IonScore G2	Charge G2	m/z [Da] G2	IonScore H2	Charge H2	m/z [Da] H2	IonScore I2	Charge I2	m/z [Da] I2	IonScore J2	Charge J2	m/z [Da] J2	IonScore K2	Charge K2	m/z [Da] K2	IonScore L2	Charge L2	m/z [Da] L2	# Missed Cleavages
	ISLGLPVGAVINCADNTGAK	66	3	1	Q3T057	C13(Carbamidomethyl)	1970.04	0	3.957e-09	46.58	2	985.522	68.33	2	985.522	49.7	2	985.522	48.5	3	657.351	40.38	2	985.522	43.61	3	657.35							40.24	2	985.524	20	3	657.352				27.85	2	985.524	0
	ECADLWPR	19	2	1	Q3T057	C2(Carbamidomethyl)	1046.47	0	0.001864	45.43	2	523.741	39.37	2	523.74	45.71	2	523.74	37.23	2	523.74	35.66	2	523.74	32.26	2	523.74																			0
	LPAAGVGDMVMATVK	14	3	1	Q3T057		1459.76	0	9.973e-05	29.54	3	487.26				35.92	3	487.26	16.19	2	730.386	28.12	2	730.386	16.07	2	730.387							22.46	2	730.384	10.69	2	730.391							0
	LPAAGVGDMVMATVK	3	3	1	Q3T057	M9(Oxidation)	1475.76	0	0.0009371	20.46	2	738.383				14.62	2	738.384																												0
Q24JY1	60S ribosomal protein L23a OS=Bos taurus GN=RPL23A PE=2 SV=1 - [RL23A_BOVIN]	156	17.6841	10.4478	105.09	14.74	2	5	160.16	14.74	2	5	127.69	19.87	3	5	146.27	26.92	4	7	117.75	19.87	3	6	150.653	21.79	3	6
	Sequence	# PSMs	# Proteins	# Protein Groups	Protein Group Accessions	Modifications	MH+ [Da]	q-Value	PEP	IonScore A2	Charge A2	m/z [Da] A2	IonScore B2	Charge B2	m/z [Da] B2	IonScore C2	Charge C2	m/z [Da] C2	IonScore D2	Charge D2	m/z [Da] D2	IonScore E2	Charge E2	m/z [Da] E2	IonScore F2	Charge F2	m/z [Da] F2	IonScore G2	Charge G2	m/z [Da] G2	IonScore H2	Charge H2	m/z [Da] H2	IonScore I2	Charge I2	m/z [Da] I2	IonScore J2	Charge J2	m/z [Da] J2	IonScore K2	Charge K2	m/z [Da] K2	IonScore L2	Charge L2	m/z [Da] L2	# Missed Cleavages
	FPLTTESAMK	16	1	1	Q24JY1		1124.57	0	4.447e-05	73.58	2	562.786	54.42	2	562.787	49.73	2	562.786	57.06	2	562.787	53.79	2	562.786	61.12	2	562.786																			0
	LAPDYDALDVANK	12	1	1	Q24JY1		1404.7	0	3.195e-06	33.66	2	702.855	46.11	2	702.854	46.23	2	702.853	23.63	2	702.854	25.72	2	702.854	21.19	2	702.854																			0
	LYDIDVAK	3	1	1	Q24JY1		936.501	0	0.00239							34.38	2	468.754	12.24	2	468.755	10.67	2	468.755																						0
	VNTLIRPDGEK	3	1	1	Q24JY1		1241.69	0	0.0001477										21.51	3	414.566				35.16	2	621.347																			0
Q862I1	60S ribosomal protein L24 OS=Bos taurus GN=RPL24 PE=2 SV=2 - [RL24_BOVIN]	157	17.7679	11.2534	103.287	14.65	2	4	230.754	14.65	2	7	81	14.65	2	5	109.745	14.65	2	9	39.46	14.65	2	3	48.83	14.65	2	4					37.41	6.37	1	1
	Sequence	# PSMs	# Proteins	# Protein Groups	Protein Group Accessions	Modifications	MH+ [Da]	q-Value	PEP	IonScore A2	Charge A2	m/z [Da] A2	IonScore B2	Charge B2	m/z [Da] B2	IonScore C2	Charge C2	m/z [Da] C2	IonScore D2	Charge D2	m/z [Da] D2	IonScore E2	Charge E2	m/z [Da] E2	IonScore F2	Charge F2	m/z [Da] F2	IonScore G2	Charge G2	m/z [Da] G2	IonScore H2	Charge H2	m/z [Da] H2	IonScore I2	Charge I2	m/z [Da] I2	IonScore J2	Charge J2	m/z [Da] J2	IonScore K2	Charge K2	m/z [Da] K2	IonScore L2	Charge L2	m/z [Da] L2	# Missed Cleavages
	AITGASLADIMAK	18	1	1	Q862I1		1261.68	0	4.447e-05	57.75	2	631.345	55.78	2	631.345	47	2	631.345	34.97	2	631.345	11.84	2	631.345	18.63	2	631.344																			0
	VELCSFSGYK	15	1	1	Q862I1	C4(Carbamidomethyl)	1189.55	0	7.697e-05	55.26	2	595.281	62.23	2	595.281	25.58	2	595.282	54.1	2	595.281	31.6	2	595.281	44.7	2	595.281				37.41	2	595.282													0
P61257	60S ribosomal protein L26 OS=Bos taurus GN=RPL26 PE=2 SV=1 - [RL26_BOVIN]	145	17.2475	10.5503	21.66	6.21	1	1	39.03	6.21	1	1					59.71	6.21	1	2	55.7667	22.07	3	4	29.14	6.21	1	2	20.89	6.21	1	1					27.82	9.66	1	2
	Sequence	# PSMs	# Proteins	# Protein Groups	Protein Group Accessions	Modifications	MH+ [Da]	q-Value	PEP	IonScore A2	Charge A2	m/z [Da] A2	IonScore B2	Charge B2	m/z [Da] B2	IonScore C2	Charge C2	m/z [Da] C2	IonScore D2	Charge D2	m/z [Da] D2	IonScore E2	Charge E2	m/z [Da] E2	IonScore F2	Charge F2	m/z [Da] F2	IonScore G2	Charge G2	m/z [Da] G2	IonScore H2	Charge H2	m/z [Da] H2	IonScore I2	Charge I2	m/z [Da] I2	IonScore J2	Charge J2	m/z [Da] J2	IonScore K2	Charge K2	m/z [Da] K2	IonScore L2	Charge L2	m/z [Da] L2	# Missed Cleavages
	FNPFVTSDR	9	3	1	P61257		1082.53	0	0.0001377	21.66	2	541.767	39.03	2	541.767				48.11	2	541.767	23.72	2	541.767	22.6	2	541.766	20.89	2	541.767																0
	HFNAPSHIR	1	2	1	P61257		1078.55	0	2.699e-05													41.98	3	360.19																						0
	ANGTTVHVGIHPSK	2	3	1	P61257	N2(Deamidated)	1418.74	0.001	0.02364																									24.59	3	473.584										0
	ANGTTVHVGIHPSK	1	3	1	P61257		1417.75	0.004	0.05141													12.12	4	355.194																						0
P61356	60S ribosomal protein L27 OS=Bos taurus GN=RPL27 PE=2 SV=2 - [RL27_BOVIN]	136	15.7877	10.5649	85.83	23.53	2	4	280.55	23.53	2	16	84.92	23.53	2	4	42.68	14.71	2	3	172.805	30.15	3	8	37.35	6.62	1	2									26.27	8.09	1	1	49.84	23.53	2	2
	Sequence	# PSMs	# Proteins	# Protein Groups	Protein Group Accessions	Modifications	MH+ [Da]	q-Value	PEP	IonScore A2	Charge A2	m/z [Da] A2	IonScore B2	Charge B2	m/z [Da] B2	IonScore C2	Charge C2	m/z [Da] C2	IonScore D2	Charge D2	m/z [Da] D2	IonScore E2	Charge E2	m/z [Da] E2	IonScore F2	Charge F2	m/z [Da] F2	IonScore G2	Charge G2	m/z [Da] G2	IonScore H2	Charge H2	m/z [Da] H2	IonScore I2	Charge I2	m/z [Da] I2	IonScore J2	Charge J2	m/z [Da] J2	IonScore K2	Charge K2	m/z [Da] K2	IonScore L2	Charge L2	m/z [Da] L2	# Missed Cleavages
	VYNYNHLMPTR	14	2	1	P61356		1407.68	0	0.000168	41.91	3	469.9	35.2	2	704.346	35.93	3	469.9	26.56	3	469.899	45.15	3	469.899										26.27	3	469.898	37.29	3	469.9							0
	NIDDGTSDRPYSHALVAGIDR	19	2	1	P61356		2272.09	0	5.516e-08	35.71	4	568.78	43.88	3	758.037	24.45	4	568.78				47.93	3	758.036													27.05	4	568.78							0
	VYNYNHLMPTR	1	2	1	P61356	M8(Oxidation)	1423.68	0.001	0.007874				41.65	3	475.231																															0
	YSVDIPLDK	6	2	1	P61356		1049.55	0.001	0.00737										32.92	2	525.279	30.67	2	525.279	32.38	2	525.279																			0
P46776	60S ribosomal protein L27a OS=Homo sapiens GN=RPL27A PE=1 SV=2 - [RL27A_HUMAN]	148	16.551	11.0044	59.18	6.76	1	1	164.544	22.3	3	8	78.91	14.19	2	3	130.61	22.3	3	5	195.15	14.19	2	11	101.17	15.54	2	4	32.34	7.43	1	2	45.98	7.43	1	1	61.9333	22.3	3	3	34.11	6.76	1	1	42.54	7.43	1	1
	Sequence	# PSMs	# Proteins	# Protein Groups	Protein Group Accessions	Modifications	MH+ [Da]	q-Value	PEP	IonScore A2	Charge A2	m/z [Da] A2	IonScore B2	Charge B2	m/z [Da] B2	IonScore C2	Charge C2	m/z [Da] C2	IonScore D2	Charge D2	m/z [Da] D2	IonScore E2	Charge E2	m/z [Da] E2	IonScore F2	Charge F2	m/z [Da] F2	IonScore G2	Charge G2	m/z [Da] G2	IonScore H2	Charge H2	m/z [Da] H2	IonScore I2	Charge I2	m/z [Da] I2	IonScore J2	Charge J2	m/z [Da] J2	IonScore K2	Charge K2	m/z [Da] K2	IonScore L2	Charge L2	m/z [Da] L2	# Missed Cleavages
	LWTLVSEQTR	11	6	1	P46776		1232.66	0	1.842e-05	59.18	2	616.835	65.69	2	616.835	59.31	2	616.835				41.19	2	616.839										34.57	2	616.832	34.11	2	616.834							0
	NQSFCPTVNLDK	8	4	1	P46776	C5(Carbamidomethyl)	1422.67	0	0.001242				34.66	2	711.838				19.46	2	711.837				22.83	2	711.836							25.55	2	711.837										0
	TGAAPIIDVVR	20	4	1	P46776		1111.65	0	6.748e-08				29.88	2	556.327	24.92	2	556.324	67.12	2	556.327	66.33	2	556.327	66.63	2	556.327	24.85	2	556.327	45.98	2	556.328	30.48	2	556.327				42.54	2	556.327				0
	NQSFCPTVNLDKLWTLVSEQTR	1	4	1	P46776	C5(Carbamidomethyl)	2636.31	0	0.0001922										37.36	3	879.442																									1
P17702	60S ribosomal protein L28 OS=Rattus norvegicus GN=Rpl28 PE=1 SV=4 - [RL28_RAT]	137	15.8387	12.0151									51.66	10.95	2	2
	Sequence	# PSMs	# Proteins	# Protein Groups	Protein Group Accessions	Modifications	MH+ [Da]	q-Value	PEP	IonScore A2	Charge A2	m/z [Da] A2	IonScore B2	Charge B2	m/z [Da] B2	IonScore C2	Charge C2	m/z [Da] C2	IonScore D2	Charge D2	m/z [Da] D2	IonScore E2	Charge E2	m/z [Da] E2	IonScore F2	Charge F2	m/z [Da] F2	IonScore G2	Charge G2	m/z [Da] G2	IonScore H2	Charge H2	m/z [Da] H2	IonScore I2	Charge I2	m/z [Da] I2	IonScore J2	Charge J2	m/z [Da] J2	IonScore K2	Charge K2	m/z [Da] K2	IonScore L2	Charge L2	m/z [Da] L2	# Missed Cleavages
	YNGLIHR	1	4	1	P17702		872.473	0.001	0.01141							47.2	2	436.74																												0
	NCSSFLIK	1	4	1	P17702	C2(Carbamidomethyl)	968.487	0.005	0.1259							20.96	2	484.747																												0
P39872	60S ribosomal protein L3 OS=Bos taurus GN=RPL3 PE=2 SV=2 - [RL3_BOVIN]	403	45.9948	10.228	240.518	21.84	7	17	443.563	13.15	4	49	204.053	23.08	7	18	98.0954	16.38	6	9	111.91	13.65	6	8	58.8512	10.67	3	7									35.62	6.95	2	4									31.74
	Sequence	# PSMs	# Proteins	# Protein Groups	Protein Group Accessions	Modifications	MH+ [Da]	q-Value	PEP	IonScore A2	Charge A2	m/z [Da] A2	IonScore B2	Charge B2	m/z [Da] B2	IonScore C2	Charge C2	m/z [Da] C2	IonScore D2	Charge D2	m/z [Da] D2	IonScore E2	Charge E2	m/z [Da] E2	IonScore F2	Charge F2	m/z [Da] F2	IonScore G2	Charge G2	m/z [Da] G2	IonScore H2	Charge H2	m/z [Da] H2	IonScore I2	Charge I2	m/z [Da] I2	IonScore J2	Charge J2	m/z [Da] J2	IonScore K2	Charge K2	m/z [Da] K2	IonScore L2	Charge L2	m/z [Da] L2	# Missed Cleavages
	AHLMEVQVNGGTVAEK	2	1	1	P39872		1682.85	0	4.447e-05	61.25	2	841.93				53.19	2	841.932																												0
	DDSSKPVHLTAFLGYK	16	1	1	P39872		1777.91	0	3.587e-08	39.19	3	593.309	44.77	3	593.309	28.9	3	593.309																27.48	3	593.308										0
	LEQQVPVSQVFGQDEMIDVIGVTK	50	1	1	P39872		2659.36	0	4.447e-05	39.19	3	887.126	31.28	3	887.126	28.42	3	887.127	30.37	3	887.126				18.88	3	887.126																			0
	TIFAEHISDECK	6	1	1	P39872	C11(Carbamidomethyl)	1449.67	0	7.245e-05	34.87	2	725.338				21.27	3	483.894																10.54	2	725.337										0
	VACIGAWHPAR	5	7	1	P39872	C3(Carbamidomethyl)	1237.63	0	4.379e-05	34.64	3	413.213	43.76	3	413.213	26.23	3	413.213				26.52	3	413.212																			31.74	3	413.214	0
	ERLEQQVPVSQVFGQDEMIDVIGVTK	7	1	1	P39872		2944.51	0	1.525e-07	26.26	3	982.173	38.27	3	982.174	41.58	3	982.174																												1
	AHLMEVQVNGGTVAEK	3	1	1	P39872	N9(Deamidated)	1683.84	0	0.0002289	18.42	3	561.95				15.17	3	561.95																												0
	ERLEQQVPVSQVFGQDEMIDVIGVTK	1	1	1	P39872	Q11(Deamidated); M18(Oxidation)	2961.5	0	0.0009017				24.81	3	987.84																															1
	NNASTDYDLSDK	8	2	1	P39872		1342.57	0	3.475e-05							38.43	2	671.791	29.03	2	671.791	47.34	2	671.791	31.5	2	671.791																			0
	IGQGYLIK	2	2	1	P39872		891.53	0	0.007545										15.25	2	446.268	21.94	2	446.269																						0
	HGSLGFLPR	1	2	1	P39872		983.543	0	5.301e-06													47.84	2	492.275																						0
	AFMGPLK	2	1	1	P39872		763.417	0.001	0.01766	24.51	2	382.212							19.03	2	382.212																									0
	VAFSVAR	6	2	1	P39872		749.429	0.001	0.02354										39.83	2	375.218	34.32	2	375.219	38.54	2	375.218																			0
	VIAHTQMR	2	2	1	P39872		955.514	0.001	0.01978										27.07	3	319.176	24.21	3	319.176																						0
	LEQQVPVSQVFGQDEMIDVIGVTK	2	1	1	P39872	Q3(Deamidated)	2660.37	0.003	0.06521				14.61	3	887.461																															0
Q3T0D5	60S ribosomal protein L30 OS=Bos taurus GN=RPL30 PE=3 SV=3 - [RL30_BOVIN]	115	12.7757	9.62744	274.367	40.87	3	7	1079.7	40.87	3	35	301.09	40.87	3	8	122.22	30.43	2	4	264.505	40.87	3	9	133.773	40.87	3	7					26.21	16.52	1	1									204.54	40.87	3	5	137.773
	Sequence	# PSMs	# Proteins	# Protein Groups	Protein Group Accessions	Modifications	MH+ [Da]	q-Value	PEP	IonScore A2	Charge A2	m/z [Da] A2	IonScore B2	Charge B2	m/z [Da] B2	IonScore C2	Charge C2	m/z [Da] C2	IonScore D2	Charge D2	m/z [Da] D2	IonScore E2	Charge E2	m/z [Da] E2	IonScore F2	Charge F2	m/z [Da] F2	IonScore G2	Charge G2	m/z [Da] G2	IonScore H2	Charge H2	m/z [Da] H2	IonScore I2	Charge I2	m/z [Da] I2	IonScore J2	Charge J2	m/z [Da] J2	IonScore K2	Charge K2	m/z [Da] K2	IonScore L2	Charge L2	m/z [Da] L2	# Missed Cleavages
	VCTLAIIDPGDSDIIR	42	1	1	Q3T0D5	C2(Carbamidomethyl)	1757.91	0	2.446e-08	72.16	2	879.459	70.94	2	879.459	70.01	2	879.459	42.05	2	879.46	62.96	2	879.457	56.37	2	879.458													27.55	2	879.459				0
	TGVHHYSGNNIELGTACGK	17	1	1	Q3T0D5	C17(Carbamidomethyl)	2014.94	0	3.358e-11	67.24	3	672.318	80.02	4	504.491	59.26	3	672.318	64.42	3	672.318	49.01	3	672.318	39.35	3	672.317				26.21	3	672.318							54.37	3	672.319	46.45	3	672.318	0
	LVILANNCPALR	17	1	1	Q3T0D5	C8(Carbamidomethyl)	1353.77	0	6.548e-06	49.5	2	677.387	71.7	2	677.387	60.3	2	677.387				58.95	2	677.388	27.65	2	677.388													65.67	2	677.386	65.34	2	677.388	0
	TGVHHYSGNNIELGTACGK	3	1	1	Q3T0D5	N9(Deamidated); C17(Carbamidomethyl)	2015.92	0	1.246e-06				32.02	3	672.646										44.96	3	672.652																			0
Q56JX3	60S ribosomal protein L31 OS=Bos taurus GN=RPL31 PE=2 SV=1 - [RL31_BOVIN]	125	14.4539	10.5356	42	7.2	1	1	44.2533	11.2	1	3	53.07	7.2	1	2	67.89	7.2	1	2	71.7867	18.4	2	3	71.7	7.2	1	2	27.94	7.2	1	1
	Sequence	# PSMs	# Proteins	# Protein Groups	Protein Group Accessions	Modifications	MH+ [Da]	q-Value	PEP	IonScore A2	Charge A2	m/z [Da] A2	IonScore B2	Charge B2	m/z [Da] B2	IonScore C2	Charge C2	m/z [Da] C2	IonScore D2	Charge D2	m/z [Da] D2	IonScore E2	Charge E2	m/z [Da] E2	IonScore F2	Charge F2	m/z [Da] F2	IonScore G2	Charge G2	m/z [Da] G2	IonScore H2	Charge H2	m/z [Da] H2	IonScore I2	Charge I2	m/z [Da] I2	IonScore J2	Charge J2	m/z [Da] J2	IonScore K2	Charge K2	m/z [Da] K2	IonScore L2	Charge L2	m/z [Da] L2	# Missed Cleavages
	SAINEVVTR	10	2	1	Q56JX3		988.541	0	0.0006186	42	2	494.773				38.79	2	494.773	52.44	2	494.774	54.26	2	494.774	54.21	2	494.774	27.94	2	494.774																0
	LYTLVTYVPVTTFK	4	2	1	Q56JX3		1644.92	0	9.203e-06				36.21	2	822.966							20.02	2	822.967																						0
E2RKA8	60S ribosomal protein L32 OS=Canis familiaris GN=RPL32 PE=1 SV=1 - [RL32_CANFA]	135	15.8498	11.3267	65.18	20	2	4	102.99	20	2	4	46.39	20	2	2	45.0733	20	2	6	44.68	20	2	5	56.73	20	2	5									25.15	10.37	1	1	24.26	20	2	2
	Sequence	# PSMs	# Proteins	# Protein Groups	Protein Group Accessions	Modifications	MH+ [Da]	q-Value	PEP	IonScore A2	Charge A2	m/z [Da] A2	IonScore B2	Charge B2	m/z [Da] B2	IonScore C2	Charge C2	m/z [Da] C2	IonScore D2	Charge D2	m/z [Da] D2	IonScore E2	Charge E2	m/z [Da] E2	IonScore F2	Charge F2	m/z [Da] F2	IonScore G2	Charge G2	m/z [Da] G2	IonScore H2	Charge H2	m/z [Da] H2	IonScore I2	Charge I2	m/z [Da] I2	IonScore J2	Charge J2	m/z [Da] J2	IonScore K2	Charge K2	m/z [Da] K2	IonScore L2	Charge L2	m/z [Da] L2	# Missed Cleavages
	GQILMPNIGYGSNK	14	2	1	E2RKA8		1491.76	0	0.0004282	43.34	2	746.384	46.7	2	746.385	46.16	2	746.386	23.28	2	746.385	36.5	2	746.385	35.84	2	746.385							25.15	2	746.386	23.47	2	746.388							0
	SYCAEIAHNVSSK	15	2	1	E2RKA8	C3(Carbamidomethyl)	1465.67	0	1.208e-05	29.3	2	733.341	43.04	2	733.34	15.23	2	733.341	18.76	2	733.341	16.96	3	489.23	18.15	3	489.23										14.79	3	489.23							0
P11250	60S ribosomal protein L34 OS=Rattus norvegicus GN=Rpl34 PE=1 SV=3 - [RL34_RAT]	117	13.4987	11.6636					26.79	12.82	2	3
	Sequence	# PSMs	# Proteins	# Protein Groups	Protein Group Accessions	Modifications	MH+ [Da]	q-Value	PEP	IonScore A2	Charge A2	m/z [Da] A2	IonScore B2	Charge B2	m/z [Da] B2	IonScore C2	Charge C2	m/z [Da] C2	IonScore D2	Charge D2	m/z [Da] D2	IonScore E2	Charge E2	m/z [Da] E2	IonScore F2	Charge F2	m/z [Da] F2	IonScore G2	Charge G2	m/z [Da] G2	IonScore H2	Charge H2	m/z [Da] H2	IonScore I2	Charge I2	m/z [Da] I2	IonScore J2	Charge J2	m/z [Da] J2	IonScore K2	Charge K2	m/z [Da] K2	IonScore L2	Charge L2	m/z [Da] L2	# Missed Cleavages
	AFLIEEQK	2	5	1	P11250		977.53	0.001	0.008221				26.79	2	489.269																															0
	IVYLYTK	1	4	1	P11250		899.524	0.009	0.2125				12.71	2	450.266																															0
P42766	60S ribosomal protein L35 OS=Homo sapiens GN=RPL35 PE=1 SV=2 - [RL35_HUMAN]	123	14.5426	11.0483													60.4	13.82	2	2	60.38	21.14	3	4	30.46	13.82	2	3																					30.91
	Sequence	# PSMs	# Proteins	# Protein Groups	Protein Group Accessions	Modifications	MH+ [Da]	q-Value	PEP	IonScore A2	Charge A2	m/z [Da] A2	IonScore B2	Charge B2	m/z [Da] B2	IonScore C2	Charge C2	m/z [Da] C2	IonScore D2	Charge D2	m/z [Da] D2	IonScore E2	Charge E2	m/z [Da] E2	IonScore F2	Charge F2	m/z [Da] F2	IonScore G2	Charge G2	m/z [Da] G2	IonScore H2	Charge H2	m/z [Da] H2	IonScore I2	Charge I2	m/z [Da] I2	IonScore J2	Charge J2	m/z [Da] J2	IonScore K2	Charge K2	m/z [Da] K2	IonScore L2	Charge L2	m/z [Da] L2	# Missed Cleavages
	VLTVINQTQK	5	4	1	P42766		1143.67	0	0.0001543										60.4	2	572.34	60.38	2	572.34	30.46	2	572.34																30.91	2	572.34	0
	YKPLDLRPK	2	4	1	P42766		1129.67	0	0.009653													27.43	3	377.229																						0
	VELSQLR	3	4	1	P42766		844.489	0.006	0.07032										29.61	2	422.748	29.37	2	422.748	29.42	2	422.748																			0
O55142	60S ribosomal protein L35a OS=Mus musculus GN=Rpl35a PE=2 SV=2 - [RL35A_MOUSE]	110	12.5457	10.8872	33.99	6.36	1	1	54.21	14.55	2	2	27.22	6.36	1	1	19.97	6.36	1	1	32.15	12.73	2	2	38.9167	12.73	2	3
	Sequence	# PSMs	# Proteins	# Protein Groups	Protein Group Accessions	Modifications	MH+ [Da]	q-Value	PEP	IonScore A2	Charge A2	m/z [Da] A2	IonScore B2	Charge B2	m/z [Da] B2	IonScore C2	Charge C2	m/z [Da] C2	IonScore D2	Charge D2	m/z [Da] D2	IonScore E2	Charge E2	m/z [Da] E2	IonScore F2	Charge F2	m/z [Da] F2	IonScore G2	Charge G2	m/z [Da] G2	IonScore H2	Charge H2	m/z [Da] H2	IonScore I2	Charge I2	m/z [Da] I2	IonScore J2	Charge J2	m/z [Da] J2	IonScore K2	Charge K2	m/z [Da] K2	IonScore L2	Charge L2	m/z [Da] L2	# Missed Cleavages
	DETEFYLGK	1	3	1	O55142		1101.51	0	0.00346				36.93	2	551.259																															0
	VMLYPSR	7	3	1	O55142		865.459	0.001	0.03417	33.99	2	433.233	36.78	2	433.233	27.22	2	433.234	19.97	2	433.233	27.48	2	433.234	23.37	2	433.233																			0
	AIFAGYK	2	3	1	O55142		769.424	0.004	0.06003													22.17	2	385.216	23.44	2	385.216																			0
Q3T171	60S ribosomal protein L36 OS=Bos taurus GN=RPL36 PE=3 SV=3 - [RL36_BOVIN]	105	12.2159	11.5903	202.117	20	2	7	245.477	28.57	3	9	214.38	20	2	8	136.53	28.57	3	6	143.913	21.9	3	6	165.007	28.57	3	6	36.87	9.52	1	1	23.91	9.52	1	1					28.3	9.52	1	1	40.89	9.52	1	1	26.28
	Sequence	# PSMs	# Proteins	# Protein Groups	Protein Group Accessions	Modifications	MH+ [Da]	q-Value	PEP	IonScore A2	Charge A2	m/z [Da] A2	IonScore B2	Charge B2	m/z [Da] B2	IonScore C2	Charge C2	m/z [Da] C2	IonScore D2	Charge D2	m/z [Da] D2	IonScore E2	Charge E2	m/z [Da] E2	IonScore F2	Charge F2	m/z [Da] F2	IonScore G2	Charge G2	m/z [Da] G2	IonScore H2	Charge H2	m/z [Da] H2	IonScore I2	Charge I2	m/z [Da] I2	IonScore J2	Charge J2	m/z [Da] J2	IonScore K2	Charge K2	m/z [Da] K2	IonScore L2	Charge L2	m/z [Da] L2	# Missed Cleavages
	EELSNVLAAMR	20	2	1	Q3T171		1232.63	0	1.874e-07	65.58	2	616.82	87.25	2	616.819	65.64	2	616.818	48.83	2	616.819	54.41	2	616.819	63.49	2	616.819																			0
	EVCGFAPYER	21	3	1	Q3T171	C3(Carbamidomethyl)	1227.55	0	0.0001507	27.38	2	614.276	36.54	2	614.276	29.89	2	614.275	30.94	2	614.276	43.67	2	614.276	47.46	2	614.276	36.87	2	614.276	23.91	2	614.275				28.3	2	614.278	40.89	2	614.276	26.28	2	614.276	0
	YPMAVGLNK	5	2	1	Q3T171		992.521	0	0.002448				27.44	2	496.764				37.85	2	496.765				27.82	2	496.764																			0
	KREELSNVLAAMR	1	2	1	Q3T171		1516.83	0	4.427e-06													35.75	3	506.28																						2
A9L948	60S ribosomal protein L36a OS=Papio anubis GN=RPL36A PE=3 SV=1 - [RL36A_PAPAN]	106	12.5087	10.2427													41.16	8.49	1	1	33.59	8.49	1	1
	Sequence	# PSMs	# Proteins	# Protein Groups	Protein Group Accessions	Modifications	MH+ [Da]	q-Value	PEP	IonScore A2	Charge A2	m/z [Da] A2	IonScore B2	Charge B2	m/z [Da] B2	IonScore C2	Charge C2	m/z [Da] C2	IonScore D2	Charge D2	m/z [Da] D2	IonScore E2	Charge E2	m/z [Da] E2	IonScore F2	Charge F2	m/z [Da] F2	IonScore G2	Charge G2	m/z [Da] G2	IonScore H2	Charge H2	m/z [Da] H2	IonScore I2	Charge I2	m/z [Da] I2	IonScore J2	Charge J2	m/z [Da] J2	IonScore K2	Charge K2	m/z [Da] K2	IonScore L2	Charge L2	m/z [Da] L2	# Missed Cleavages
	LECVEPNCR	2	4	1	A9L948	C3(Carbamidomethyl); C8(Carbamidomethyl)	1176.51	0	0.001712										41.16	2	588.76	33.59	2	588.76																						0
Q3MIC0	60S ribosomal protein L37a OS=Bos taurus GN=RPL37A PE=3 SV=3 - [RL37A_BOVIN]	92	10.2685	10.4331	90.87	19.57	1	2	104.133	19.57	1	3
	Sequence	# PSMs	# Proteins	# Protein Groups	Protein Group Accessions	Modifications	MH+ [Da]	q-Value	PEP	IonScore A2	Charge A2	m/z [Da] A2	IonScore B2	Charge B2	m/z [Da] B2	IonScore C2	Charge C2	m/z [Da] C2	IonScore D2	Charge D2	m/z [Da] D2	IonScore E2	Charge E2	m/z [Da] E2	IonScore F2	Charge F2	m/z [Da] F2	IonScore G2	Charge G2	m/z [Da] G2	IonScore H2	Charge H2	m/z [Da] H2	IonScore I2	Charge I2	m/z [Da] I2	IonScore J2	Charge J2	m/z [Da] J2	IonScore K2	Charge K2	m/z [Da] K2	IonScore L2	Charge L2	m/z [Da] L2	# Missed Cleavages
	TVAGGAWTYNTTSAVTVK	5	1	1	Q3MIC0		1826.93	0	3.664e-08	65.33	2	913.968	71.3	2	913.968																															0
Q32PB9	60S ribosomal protein L38 OS=Bos taurus GN=RPL38 PE=3 SV=4 - [RL38_BOVIN]	70	8.21273	10.0962													48.1	32.86	2	3	60.06	32.86	2	6	50.27	32.86	2	4
	Sequence	# PSMs	# Proteins	# Protein Groups	Protein Group Accessions	Modifications	MH+ [Da]	q-Value	PEP	IonScore A2	Charge A2	m/z [Da] A2	IonScore B2	Charge B2	m/z [Da] B2	IonScore C2	Charge C2	m/z [Da] C2	IonScore D2	Charge D2	m/z [Da] D2	IonScore E2	Charge E2	m/z [Da] E2	IonScore F2	Charge F2	m/z [Da] F2	IonScore G2	Charge G2	m/z [Da] G2	IonScore H2	Charge H2	m/z [Da] H2	IonScore I2	Charge I2	m/z [Da] I2	IonScore J2	Charge J2	m/z [Da] J2	IonScore K2	Charge K2	m/z [Da] K2	IonScore L2	Charge L2	m/z [Da] L2	# Missed Cleavages
	KIEEIKDFLLTAR	3	3	1	Q32PB9		1575.91	0	0.0001899										50.77	3	525.975	50.33	3	525.975	50.75	3	525.975																			2
	QSLPPGLAVK	10	3	1	Q32PB9		1009.6	0	0.001123										14.83	2	505.306	19.11	2	505.306	18.04	2	505.305																			0
Q3T051	60S ribosomal protein L39 OS=Bos taurus GN=RPL39 PE=3 SV=3 - [RL39_BOVIN]	51	6.40265	12.5571									35	19.61	1	1
	Sequence	# PSMs	# Proteins	# Protein Groups	Protein Group Accessions	Modifications	MH+ [Da]	q-Value	PEP	IonScore A2	Charge A2	m/z [Da] A2	IonScore B2	Charge B2	m/z [Da] B2	IonScore C2	Charge C2	m/z [Da] C2	IonScore D2	Charge D2	m/z [Da] D2	IonScore E2	Charge E2	m/z [Da] E2	IonScore F2	Charge F2	m/z [Da] F2	IonScore G2	Charge G2	m/z [Da] G2	IonScore H2	Charge H2	m/z [Da] H2	IonScore I2	Charge I2	m/z [Da] I2	IonScore J2	Charge J2	m/z [Da] J2	IonScore K2	Charge K2	m/z [Da] K2	IonScore L2	Charge L2	m/z [Da] L2	# Missed Cleavages
	QNRPIPQWIR	1	2	1	Q3T051	N-Term(Gln->pyro-Glu)	1290.71	0	5.871e-05							35	2	645.857																												0
Q58DW0	60S ribosomal protein L4 OS=Bos taurus GN=RPL4 PE=2 SV=3 - [RL4_BOVIN]	422	47.3821	10.9604	477.645	23.93	10	26	522.883	27.01	11	27	560.939	19.91	8	23	248.551	25.83	10	22	339.567	26.07	10	27	234.993	25.59	9	25	37.47	6.16	2	2	84	7.35	3	9	48.4333	6.16	2	3	153.22	6.16	2	5	76.4167	5.21	2	3	79.1467
	Sequence	# PSMs	# Proteins	# Protein Groups	Protein Group Accessions	Modifications	MH+ [Da]	q-Value	PEP	IonScore A2	Charge A2	m/z [Da] A2	IonScore B2	Charge B2	m/z [Da] B2	IonScore C2	Charge C2	m/z [Da] C2	IonScore D2	Charge D2	m/z [Da] D2	IonScore E2	Charge E2	m/z [Da] E2	IonScore F2	Charge F2	m/z [Da] F2	IonScore G2	Charge G2	m/z [Da] G2	IonScore H2	Charge H2	m/z [Da] H2	IonScore I2	Charge I2	m/z [Da] I2	IonScore J2	Charge J2	m/z [Da] J2	IonScore K2	Charge K2	m/z [Da] K2	IonScore L2	Charge L2	m/z [Da] L2	# Missed Cleavages
	QPYAVSELAGHQTSAESWGTGR	5	3	1	Q58DW0	N-Term(Gln->pyro-Glu)	2315.07	0	6.079e-13	80.06	2	1158.04	14.89	3	772.364	73.57	2	1158.04																												0
	IEEVPELPLVVEDKVEGYKK	23	3	1	Q58DW0		2313.26	0	7.92e-08	46.91	4	579.07	61.61	3	771.759	55.05	3	771.757	32.93	4	579.07	44.26	4	579.07																						2
	MLNTDLSR	1	3	1	Q58DW0	M1(Oxidation)	965.472	0	7.04e-05	44.84	2	483.24																																		0
	IEEVPELPLVVEDKVEGYK	18	4	1	Q58DW0		2185.16	0	1.128e-06	44.34	3	729.059	66.67	3	729.06	51.01	3	729.059	39.35	3	729.06	45.12	3	729.059	32.42	3	729.06				30.1	3	729.059										25.6	3	729.059	1
	IEEVPELPLVVEDK	29	4	1	Q58DW0		1608.87	0	1.076e-05	38.38	2	804.94	29.92	2	804.94	33.33	2	804.94	14.68	2	804.94	22.43	2	804.94	18.66	2	804.94	11.18	2	804.94	21.81	2	804.94	24.56	2	804.94	28.84	2	804.94							0
	NIPGITLLNVSK	32	6	1	Q58DW0		1268.76	0	1.244e-06	31.68	2	634.882	48.48	2	634.881	48.4	2	634.882	43.66	2	634.882	36.23	2	634.882	27.33	2	634.882	37.47	2	634.882	47.25	2	634.882	34.49	2	634.882	78.86	2	634.882	39.84	2	634.883	47.43	2	634.882	0
	LDELYGTWR	2	3	1	Q58DW0		1152.57	0	8.856e-05	30.83	2	576.788	54.28	2	576.788																															0
	GPCIIYNEDNGIIK	8	3	1	Q58DW0	C3(Carbamidomethyl)	1605.79	0	4.447e-05	30.81	2	803.401	20.33	2	803.4	25.46	2	803.4	11.67	2	803.401				14.73	2	803.4																			0
	NVTLPAVFK	19	3	1	Q58DW0		988.584	0	0.002211	29.17	2	494.795	24.11	2	494.795	44.16	2	494.796	25.71	2	494.795	25.88	2	494.795	25.75	2	494.795																			0
	MLNTDLSR	6	3	1	Q58DW0		949.476	0	0.005262				44.33	2	475.242				44.67	2	475.242	44.67	2	475.242	45.01	2	475.242																			0
	YAICSALAASALPALVMSK	6	3	1	Q58DW0	C4(Carbamidomethyl)	1937.02	0	8.002e-07				29.42	3	646.346				16.75	2	969.016	35.81	3	646.346	14.86	2	969.015																			0
	RGPCIIYNEDNGIIK	3	3	1	Q58DW0	C4(Carbamidomethyl)	1761.89	0	0.0007883				26.63	3	587.97							22.93	3	587.97																						1
	RGPCIIYNEDNGIIK	1	3	1	Q58DW0	C4(Carbamidomethyl); N11(Deamidated)	1762.88	0	0.006978				20.94	3	588.297																															1
	SGQGAFGNMCR	12	3	1	Q58DW0	C10(Carbamidomethyl)	1184.49	0	1.233e-06										53.54	2	592.75	55.48	2	592.75	58.52	2	592.75																			0
	APIRPDIVNFVHTNLR	5	3	1	Q58DW0		1862.04	0	1.947e-09										14.72	4	466.265	33.41	3	621.351	11.55	4	466.265																			0
	FCIWTESAFR	1	6	1	Q58DW0	C2(Carbamidomethyl)	1316.61	0	0.002402																															31.21	2	658.809				0
	EAVLLLK	4	3	1	Q58DW0		785.512	0.001	0.01833	45.79	2	393.26				51.28	2	393.259																												0
Q58DW5	60S ribosomal protein L5 OS=Bos taurus GN=RPL5 PE=2 SV=3 - [RL5_BOVIN]	297	34.3227	9.71533	180.542	16.5	4	10	455.36	33.67	6	22	79.85	8.08	2	6	41.59	8.75	2	2	39.92	12.79	3	3	43.88	11.45	3	3									34.52	7.41	2	2	110.9	13.13	3	4					53.78
	Sequence	# PSMs	# Proteins	# Protein Groups	Protein Group Accessions	Modifications	MH+ [Da]	q-Value	PEP	IonScore A2	Charge A2	m/z [Da] A2	IonScore B2	Charge B2	m/z [Da] B2	IonScore C2	Charge C2	m/z [Da] C2	IonScore D2	Charge D2	m/z [Da] D2	IonScore E2	Charge E2	m/z [Da] E2	IonScore F2	Charge F2	m/z [Da] F2	IonScore G2	Charge G2	m/z [Da] G2	IonScore H2	Charge H2	m/z [Da] H2	IonScore I2	Charge I2	m/z [Da] I2	IonScore J2	Charge J2	m/z [Da] J2	IonScore K2	Charge K2	m/z [Da] K2	IonScore L2	Charge L2	m/z [Da] L2	# Missed Cleavages
	GAVDGGLSIPHSTK	11	5	1	Q58DW5		1338.7	0	4.447e-05	48.27	2	669.855	34.06	3	446.905	28.61	2	669.854	11.48	3	446.905																									0
	YLIEEDEDAYKK	9	1	1	Q58DW5		1515.72	0	1.829e-05	35.97	3	505.912	12.83	3	505.913				41.59	3	505.913	29.2	3	505.913	41.06	3	505.912							11.34	3	505.911	63.45	3	505.912							1
	DIICQIAYAR	9	6	1	Q58DW5	C4(Carbamidomethyl)	1222.62	0	4.449e-05	35.39	2	611.816	37.15	2	611.816	37.14	2	611.816																34.52	2	611.816	34.12	2	611.817				53.78	2	611.816	0
	NNVTPDMMEEMYK	2	1	1	Q58DW5		1601.67	0	4.447e-05	29.37	2	801.336													11.41	2	801.336																			0
	IYEGQVEVTGDEYNVESIDGQPGAFTCYLDAGLAR	9	2	1	Q58DW5	C27(Carbamidomethyl)	3836.75	0	1.228e-08				66.01	3	1279.59																															0
	IYEGQVEVTGDEYNVESIDGQPGAFTCYLDAGLAR	5	2	1	Q58DW5	Q5(Deamidated); C27(Carbamidomethyl)	3837.75	0	7.526e-07				56.44	3	1279.92																															0
	HIMGQNVADYMR	2	2	1	Q58DW5		1434.66	0	0.0005036				21.1	3	478.892							25.22	3	478.892																						0
	IEGDMIVCAAYAHELPK	3	2	1	Q58DW5	C8(Carbamidomethyl)	1916.92	0	5.025e-06				14.41	3	639.646																															0
	IEGDMIVCAAYAHELPK	1	2	1	Q58DW5	M5(Oxidation); C8(Carbamidomethyl)	1932.92	0	4.528e-06																												14.76	3	644.978							0
	FPGYDSESK	1	1	1	Q58DW5		1029.45	0.002	0.03285																21.82	2	515.229																			0
	NNVTPDMMEEMYKK	1	1	1	Q58DW5		1729.76	0.004	0.05232													10.05	3	577.258																						1
Q58DQ3	60S ribosomal protein L6 OS=Bos taurus GN=RPL6 PE=2 SV=3 - [RL6_BOVIN]	287	32.6696	10.6821	195.709	10.45	3	7	216.904	8.01	2	16	317.553	10.8	4	11	276.223	26.48	7	12	284.563	23.34	7	19	252.507	24.04	6	12	62.39	6.62	2	2	24	3.48	1	1	49.37	3.48	1	2	61.2667	3.48	1	3	94.73	13.59	3	3	36.73
	Sequence	# PSMs	# Proteins	# Protein Groups	Protein Group Accessions	Modifications	MH+ [Da]	q-Value	PEP	IonScore A2	Charge A2	m/z [Da] A2	IonScore B2	Charge B2	m/z [Da] B2	IonScore C2	Charge C2	m/z [Da] C2	IonScore D2	Charge D2	m/z [Da] D2	IonScore E2	Charge E2	m/z [Da] E2	IonScore F2	Charge F2	m/z [Da] F2	IonScore G2	Charge G2	m/z [Da] G2	IonScore H2	Charge H2	m/z [Da] H2	IonScore I2	Charge I2	m/z [Da] I2	IonScore J2	Charge J2	m/z [Da] J2	IonScore K2	Charge K2	m/z [Da] K2	IonScore L2	Charge L2	m/z [Da] L2	# Missed Cleavages
	HQEGEIFDTER	7	1	1	Q58DQ3		1360.61	0	3.187e-07	67.95	2	680.81				59.78	2	680.81	59.8	2	680.81	73.68	2	680.809	72.57	2	680.81													63.21	2	680.809				0
	YYPTEDVPR	7	4	1	Q58DQ3		1139.54	0	0.0003198	49.73	2	570.273				51.37	2	570.273										31.04	2	570.272																0
	AVPQLQGYLR	42	4	1	Q58DQ3		1144.65	0	8.995e-05	42.96	2	572.827	50.56	2	572.827	55.52	2	572.827	46.64	2	572.828	41.93	2	572.827	45.73	2	572.827	54.85	2	572.828	24	2	572.826	39.74	2	572.827	40.02	2	572.828				36.73	2	572.826	0
	SVFALTNGIYPHK	7	2	1	Q58DQ3	N7(Deamidated)	1447.76	0	0.001542				35.28	3	483.257							12.36	3	483.258																21.91	3	483.257				0
	SVFALTNGIYPHK	6	2	1	Q58DQ3		1446.77	0	0.002577				33.17	3	482.929																															0
	YYPTEDVPRK	2	1	1	Q58DQ3		1267.63	0	0.00191							39.36	3	423.215				27.32	3	423.215																						1
	AVDSQILR	3	1	1	Q58DQ3		901.51	0	0.001934										46.28	2	451.259	36.78	2	451.258	18.64	2	451.259																			0
	ASITPGTILIILTGR	6	1	1	Q58DQ3		1525.93	0	0.001119										45.83	3	509.316				38.29	3	509.315													45.61	3	509.315				0
	QLGSGLLLVTGPLSLNR	2	1	1	Q58DQ3		1738.02	0	2.758e-06										36.84	2	869.515				43.6	2	869.514																			0
	FVIATSTK	5	1	1	Q58DQ3		866.498	0.001	0.01278										52.81	2	433.752	38.35	2	433.75	40.55	2	433.752																			0
	IDISGVK	2	1	1	Q58DQ3		731.43	0.004	0.04673										34.43	2	366.218	34.93	2	366.218																						0
Q5R9R4	60S ribosomal protein L7 OS=Pongo abelii GN=RPL7 PE=2 SV=1 - [RL7_PONAB]	247	29.0782	10.7114	190.836	28.74	8	16	323.4	37.65	9	44	208.164	31.17	8	19	220.694	30.77	8	20	722.225	30.36	9	29	246.778	40.49	9	16	29.91	3.64	1	1	88.25	15.79	3	6	107.79	12.15	2	3	119.306	10.12	2	3	111.559	12.15	2	4	136.141
	Sequence	# PSMs	# Proteins	# Protein Groups	Protein Group Accessions	Modifications	MH+ [Da]	q-Value	PEP	IonScore A2	Charge A2	m/z [Da] A2	IonScore B2	Charge B2	m/z [Da] B2	IonScore C2	Charge C2	m/z [Da] C2	IonScore D2	Charge D2	m/z [Da] D2	IonScore E2	Charge E2	m/z [Da] E2	IonScore F2	Charge F2	m/z [Da] F2	IonScore G2	Charge G2	m/z [Da] G2	IonScore H2	Charge H2	m/z [Da] H2	IonScore I2	Charge I2	m/z [Da] I2	IonScore J2	Charge J2	m/z [Da] J2	IonScore K2	Charge K2	m/z [Da] K2	IonScore L2	Charge L2	m/z [Da] L2	# Missed Cleavages
	IALTDNALIAR	38	4	1	Q5R9R4		1170.68	0	2.93e-07	76.39	2	585.846	79.18	2	585.845	80.13	2	585.846	79.5	2	585.846	81.81	2	585.845	81.16	2	585.846				48.91	2	585.846	76.39	2	585.845	76.58	2	585.846	80.26	2	585.846	83.51	2	585.846	0
	KVPAVPETLK	18	3	1	Q5R9R4		1081.66	0	0.002716	33.1	2	541.335	23.73	2	541.335	33.57	2	541.334	31.76	2	541.335	23.98	2	541.334	34.09	2	541.335																			1
	VPAVPETLK	11	5	1	Q5R9R4		953.567	0	7.946e-05	29.52	2	477.287	27.69	2	477.287	32.16	2	477.287	27.37	2	477.287	40.49	2	477.287	31.01	2	477.287	29.91	2	477.287	21.33	2	477.287													0
	AGNFYVPAEPK	18	3	1	Q5R9R4		1192.6	0	0.0009975	22.72	2	596.803				22.62	2	596.803	16.27	2	596.803	19.49	2	596.804	11.13	2	596.803																			0
	KAGNFYVPAEPK	6	3	1	Q5R9R4		1320.69	0	0.00407	20.96	2	660.851	18.91	2	660.851				15.03	3	440.903	16.07	3	440.903																						1
	TTHFVEGGDAGNREDQINR	24	4	1	Q5R9R4		2115.98	0	5.929e-09	18.93	3	705.998	28.73	4	529.75	27.43	4	529.75	15.6	4	529.75	17.83	4	529.75	10.65	4	529.749				20.29	4	529.751	14.18	4	529.75				20.6	4	529.75	29.78	4	529.75	1
	IVEPYIAWGYPNLK	20	4	1	Q5R9R4		1662.89	0	0.002885				30.57	2	831.948				16.86	2	831.948	19.28	2	831.948	22.32	2	831.948										12.49	2	831.948							0
	QIFNGTFVK	4	3	1	Q5R9R4		1053.57	0.001	0.01168	20.24	2	527.29	25.45	2	527.29	10.47	2	527.291																												0
	EANNFLWPFK	18	3	1	Q5R9R4		1265.63	0.001	0.01908	11.3	2	633.319	21.87	2	633.319	18.34	2	633.319	10.33	2	633.319																									0
	VPAVPETLKK	1	3	1	Q5R9R4		1081.66	0.001	0.02424													10.82	3	361.225																						1
	YGIICMEDLIHEIYTVGKR	1	2	1	Q5R9R4	C5(Carbamidomethyl)	2310.16	0.001	0.01019																24.32	4	578.296																			1
	QIFNGTFVK	1	3	1	Q5R9R4	N4(Deamidated)	1054.56	0.001	0.01745																14.67	2	527.782																			0
	SVNELIYK	2	3	1	Q5R9R4		965.53	0.003	0.03963				35.64	2	483.268							30.9	2	483.269																						0
	ASINMLR	2	3	1	Q5R9R4		804.44	0.004	0.09801							33.31	2	402.724							30.1	2	402.723																			0
P12970	60S ribosomal protein L7a OS=Mus musculus GN=Rpl7a PE=2 SV=2 - [RL7A_MOUSE]	266	29.958	10.5649	334.227	22.93	8	17	601.684	18.8	6	22	357.981	19.55	6	15	274.607	34.96	9	14	231.56	22.56	7	11	214.99	34.96	9	16	67.8	10.15	2	2	38.09	10.15	2	2	98.37	10.53	3	5	149.917	18.05	5	9	53.49	20.3	4	5	40.94
	Sequence	# PSMs	# Proteins	# Protein Groups	Protein Group Accessions	Modifications	MH+ [Da]	q-Value	PEP	IonScore A2	Charge A2	m/z [Da] A2	IonScore B2	Charge B2	m/z [Da] B2	IonScore C2	Charge C2	m/z [Da] C2	IonScore D2	Charge D2	m/z [Da] D2	IonScore E2	Charge E2	m/z [Da] E2	IonScore F2	Charge F2	m/z [Da] F2	IonScore G2	Charge G2	m/z [Da] G2	IonScore H2	Charge H2	m/z [Da] H2	IonScore I2	Charge I2	m/z [Da] I2	IonScore J2	Charge J2	m/z [Da] J2	IonScore K2	Charge K2	m/z [Da] K2	IonScore L2	Charge L2	m/z [Da] L2	# Missed Cleavages
	VPPAINQFTQALDR	25	3	1	P12970		1569.84	0	5.075e-08	82.48	2	785.423	73.89	2	785.424	72.33	2	785.422	76.25	2	785.423	72.18	2	785.423	55.95	2	785.422	61.24	2	785.424	38.09	2	785.422	71.74	2	785.422	56.29	2	785.422							0
	LKVPPAINQFTQALDR	23	3	1	P12970		1811.02	0	5.266e-08	42.26	3	604.344	83.09	3	604.344	56.18	3	604.344	55.3	3	604.344	63.04	3	604.344	41.59	3	604.344													18.45	3	604.345	31.99	3	604.344	1
	AGVNTVTTLVENKK	18	3	1	P12970		1473.83	0	1.214e-05	39.44	3	491.947	50.78	3	491.947	49.82	3	491.948	20.72	3	491.947	25.29	3	491.947	24.28	3	491.947							16.87	3	491.946	26.64	3	491.947	17.96	3	491.948				1
	AGVNTVTTLVENK	21	3	1	P12970		1345.73	0	1.731e-05	38.48	2	673.369	45.25	2	673.37	32.92	2	673.369	39.24	2	673.37	38.83	2	673.369	30.68	2	673.369	23.06	2	673.37	15.81	2	673.369	26.46	2	673.369	35.21	2	673.369	26.6	2	673.369	26.95	2	673.369	0
	NFGIGQDIQPK	12	3	1	P12970		1216.63	0	0.001831	15.91	2	608.819	35.96	2	608.82	23.06	2	608.819	27	2	608.819	17.01	2	608.819	16.26	2	608.819										17.94	2	608.818							0
	MGVPYCIIK	5	3	1	P12970	C6(Carbamidomethyl)	1080.56	0	0.001842				10.45	2	540.783				13.99	2	540.783				16.08	2	540.783										10.5	2	540.781							0
	KAQLVVIAHDVDPIELVVFLPALCR	2	3	1	P12970	C24(Carbamidomethyl)	2815.59	0	1.446e-08										52.73	4	704.653				52.2	4	704.653																			1
	AQLVVIAHDVDPIELVVFLPALCR	1	3	1	P12970	C23(Carbamidomethyl)	2687.5	0	0.003974																															36.85	3	896.504				0
	TNYNDRYDEIR	8	3	1	P12970		1458.66	0.001	0.01481	27.99	2	729.834				27.33	2	729.834	19.09	3	486.892	19.76	3	486.892	22.14	2	729.832																			1
	KVVNPLFEK	1	3	1	P12970		1073.63	0.001	0.01486	25.2	2	537.321																																		1
	VVNPLFEK	4	3	1	P12970		945.542	0.003	0.03696	25.55	2	473.274							27.79	2	473.275	27.28	2	473.276	24.26	2	473.276																			0
Q3T0S6	60S ribosomal protein L8 OS=Bos taurus GN=RPL8 PE=2 SV=3 - [RL8_BOVIN]	257	28.0073	11.0337	433.088	22.18	3	14	400.983	22.57	4	12	335.097	18.29	3	13	130.019	32.3	4	9	188.435	32.68	5	9	239.573	32.3	4	12									75.69	4.28	1	2	63.67	4.28	1	2
	Sequence	# PSMs	# Proteins	# Protein Groups	Protein Group Accessions	Modifications	MH+ [Da]	q-Value	PEP	IonScore A2	Charge A2	m/z [Da] A2	IonScore B2	Charge B2	m/z [Da] B2	IonScore C2	Charge C2	m/z [Da] C2	IonScore D2	Charge D2	m/z [Da] D2	IonScore E2	Charge E2	m/z [Da] E2	IonScore F2	Charge F2	m/z [Da] F2	IonScore G2	Charge G2	m/z [Da] G2	IonScore H2	Charge H2	m/z [Da] H2	IonScore I2	Charge I2	m/z [Da] I2	IonScore J2	Charge J2	m/z [Da] J2	IonScore K2	Charge K2	m/z [Da] K2	IonScore L2	Charge L2	m/z [Da] L2	# Missed Cleavages
	AQLNIGNVLPVGTMPEGTIVCCLEEKPGDR	28	2	1	Q3T0S6	C21(Carbamidomethyl); C22(Carbamidomethyl)	3267.62	0	3.981e-10	95.45	3	1089.88	69.14	3	1089.88	65.42	4	817.66	34.35	4	817.659	47.55	4	817.661	66.65	3	1089.88																			0
	ASGNYATVISHNPETK	20	2	1	Q3T0S6		1688.82	0	2.883e-06	60.23	3	563.614	61.23	3	563.613	51.78	2	844.915	49.11	3	563.612	48.76	3	563.612	37.7	3	563.612																			0
	AVVGVVAGGGR	10	2	1	Q3T0S6		941.552	0	4.447e-05	56.18	2	471.28	45.37	2	471.28				40.21	2	471.28	39.35	2	471.28	37.07	2	471.28							49.48	2	471.28	41.95	2	471.28							0
	KAQLNIGNVLPVGTMPEGTIVCCLEEKPGDR	3	2	1	Q3T0S6	C22(Carbamidomethyl); C23(Carbamidomethyl)	3395.7	0	9.721e-07				57.5	4	849.682	63.01	4	849.68				51.2	4	849.684																						1
	AQLNIGNVLPVGTMPEGTIVCCLEEKPGDR	7	2	1	Q3T0S6	N4(Deamidated); C21(Carbamidomethyl); C22(Carbamidomethyl)	3268.62	0	3.311e-06				49.54	3	1090.21	47.34	4	817.911							31.59	3	1090.21																			0
	GVAMNPVEHPFGGGNHQHIGKPSTIR	5	2	1	Q3T0S6	M4(Oxidation)	2753.37	0	0.00188										23.9	5	551.48	22.07	4	689.098	38.11	6	459.734																			0
Q3SYR7	60S ribosomal protein L9 OS=Bos taurus GN=RPL9 PE=2 SV=1 - [RL9_BOVIN]	192	21.8628	9.94971	32.16	9.9	1	2	300.181	15.1	2	31	62.51	15.1	2	6					102.16	32.29	4	9	27.09	17.19	2	3									30.27	9.9	1	3	27.73	9.9	1	3	37.14	17.19	2	2	33.1433
	Sequence	# PSMs	# Proteins	# Protein Groups	Protein Group Accessions	Modifications	MH+ [Da]	q-Value	PEP	IonScore A2	Charge A2	m/z [Da] A2	IonScore B2	Charge B2	m/z [Da] B2	IonScore C2	Charge C2	m/z [Da] C2	IonScore D2	Charge D2	m/z [Da] D2	IonScore E2	Charge E2	m/z [Da] E2	IonScore F2	Charge F2	m/z [Da] F2	IonScore G2	Charge G2	m/z [Da] G2	IonScore H2	Charge H2	m/z [Da] H2	IonScore I2	Charge I2	m/z [Da] I2	IonScore J2	Charge J2	m/z [Da] J2	IonScore K2	Charge K2	m/z [Da] K2	IonScore L2	Charge L2	m/z [Da] L2	# Missed Cleavages
	TILSNQTVDIPENVDINLK	54	1	1	Q3SYR7		2126.13	0	3.412e-07	26.97	2	1063.57	37.94	3	709.383	39.34	3	709.383				29.41	3	709.383	13.89	2	1063.57							26.16	2	1063.57	26.4	2	1063.57	16.37	2	1063.57	22.48	2	1063.57	0
	SVYAHFPINVVIQENGSLVEIR	1	1	1	Q3SYR7		2484.33	0	8.887e-08													61.13	3	828.78																						0
	DFNHINVELSLLGK	3	6	1	Q3SYR7		1598.85	0	0.003965													29.1	3	533.623																37.14	3	533.623	30.55	3	533.623	0
	MRPGVACSVSQAQK	1	4	1	Q3SYR7	C7(Carbamidomethyl)	1518.75	0	0.001675																27.7	2	759.878																			0
	FLDGIYVSEK	3	1	1	Q3SYR7		1170.6	0.001	0.01078				23.17	2	585.806	17.19	2	585.806																												0
	GVTLGFR	1	1	1	Q3SYR7		749.43	0.008	0.1147													18.93	2	375.219																						0
O60825	6-phosphofructo-2-kinase/fructose-2,6-bisphosphatase 2 OS=Homo sapiens GN=PFKFB2 PE=1 SV=2 - [F262_HUMAN]	505	58.4397	8.38232																																	38.16	1.98	1	1	40.5	2.57	1	1	59.14	3.96	2	3	67.05
	Sequence	# PSMs	# Proteins	# Protein Groups	Protein Group Accessions	Modifications	MH+ [Da]	q-Value	PEP	IonScore A2	Charge A2	m/z [Da] A2	IonScore B2	Charge B2	m/z [Da] B2	IonScore C2	Charge C2	m/z [Da] C2	IonScore D2	Charge D2	m/z [Da] D2	IonScore E2	Charge E2	m/z [Da] E2	IonScore F2	Charge F2	m/z [Da] F2	IonScore G2	Charge G2	m/z [Da] G2	IonScore H2	Charge H2	m/z [Da] H2	IonScore I2	Charge I2	m/z [Da] I2	IonScore J2	Charge J2	m/z [Da] J2	IonScore K2	Charge K2	m/z [Da] K2	IonScore L2	Charge L2	m/z [Da] L2	# Missed Cleavages
	YPGGESYQDLVQR	1	5	1	O60825		1511.71	0	5.56e-07																												40.5	2	756.361							0
	LEPVIMELER	4	17	3	P25114;O60825;Q28901		1228.66	0	0.001248																															46.55	2	614.833	46.26	2	614.835	0
	IGGDSGLSVR	1	5	1	O60825		960.511	0.002	0.03494																									38.16	2	480.759										0
	YLNWIGVPTK	1	9	2	O60825;Q28901		1190.66	0.005	0.1399																															11.81	2	595.832				0
Q28901	6-phosphofructo-2-kinase/fructose-2,6-bisphosphatase 3 (Fragment) OS=Bos taurus GN=PFKFB3 PE=2 SV=2 - [F263_BOVIN]	463	53.55	7.60596																																	87.43	2.81	1	1					59.14	4.32	2	3	67.05
	Sequence	# PSMs	# Proteins	# Protein Groups	Protein Group Accessions	Modifications	MH+ [Da]	q-Value	PEP	IonScore A2	Charge A2	m/z [Da] A2	IonScore B2	Charge B2	m/z [Da] B2	IonScore C2	Charge C2	m/z [Da] C2	IonScore D2	Charge D2	m/z [Da] D2	IonScore E2	Charge E2	m/z [Da] E2	IonScore F2	Charge F2	m/z [Da] F2	IonScore G2	Charge G2	m/z [Da] G2	IonScore H2	Charge H2	m/z [Da] H2	IonScore I2	Charge I2	m/z [Da] I2	IonScore J2	Charge J2	m/z [Da] J2	IonScore K2	Charge K2	m/z [Da] K2	IonScore L2	Charge L2	m/z [Da] L2	# Missed Cleavages
	YPTGESYQDLVQR	1	4	1	Q28901		1555.74	0	1.707e-11																									87.43	2	778.374										0
	LEPVIMELER	4	17	3	P25114;O60825;Q28901		1228.66	0	0.001248																															46.55	2	614.833	46.26	2	614.835	0
	YLNWIGVPTK	1	9	2	O60825;Q28901		1190.66	0.005	0.1399																															11.81	2	595.832				0
P25114	6-phosphofructo-2-kinase/fructose-2,6-bisphosphatase 4 OS=Rattus norvegicus GN=Pfkfb4 PE=1 SV=3 - [F264_RAT]	469	54.1203	6.48096																																	46.7	2.56	1	1					59.14	2.13	1	2	67.05
	Sequence	# PSMs	# Proteins	# Protein Groups	Protein Group Accessions	Modifications	MH+ [Da]	q-Value	PEP	IonScore A2	Charge A2	m/z [Da] A2	IonScore B2	Charge B2	m/z [Da] B2	IonScore C2	Charge C2	m/z [Da] C2	IonScore D2	Charge D2	m/z [Da] D2	IonScore E2	Charge E2	m/z [Da] E2	IonScore F2	Charge F2	m/z [Da] F2	IonScore G2	Charge G2	m/z [Da] G2	IonScore H2	Charge H2	m/z [Da] H2	IonScore I2	Charge I2	m/z [Da] I2	IonScore J2	Charge J2	m/z [Da] J2	IonScore K2	Charge K2	m/z [Da] K2	IonScore L2	Charge L2	m/z [Da] L2	# Missed Cleavages
	IMDVGQSYVVNR	1	4	1	P25114		1380.69	0	3.718e-07																									46.7	2	690.851										0
	LEPVIMELER	4	17	3	P25114;O60825;Q28901		1228.66	0	0.001248																															46.55	2	614.833	46.26	2	614.835	0
A1A4J1	6-phosphofructokinase, liver type OS=Bos taurus GN=PFKL PE=2 SV=1 - [K6PL_BOVIN]	780	85.2373	7.35693	39.5267	2.95	2	2					92.82	3.97	2	2	37.68	3.46	2	2	66.58	3.59	2	2	33.22	3.46	2	2									130.56	4.49	2	2	155.107	4.74	2	3					62.43
	Sequence	# PSMs	# Proteins	# Protein Groups	Protein Group Accessions	Modifications	MH+ [Da]	q-Value	PEP	IonScore A2	Charge A2	m/z [Da] A2	IonScore B2	Charge B2	m/z [Da] B2	IonScore C2	Charge C2	m/z [Da] C2	IonScore D2	Charge D2	m/z [Da] D2	IonScore E2	Charge E2	m/z [Da] E2	IonScore F2	Charge F2	m/z [Da] F2	IonScore G2	Charge G2	m/z [Da] G2	IonScore H2	Charge H2	m/z [Da] H2	IonScore I2	Charge I2	m/z [Da] I2	IonScore J2	Charge J2	m/z [Da] J2	IonScore K2	Charge K2	m/z [Da] K2	IonScore L2	Charge L2	m/z [Da] L2	# Missed Cleavages
	VVAFSPVTELKK	2	2	1	A1A4J1		1317.78	0	0.0003977	37.57	3	439.931				14.3	3	439.931																												1
	LPLMECVQMTK	1	1	1	A1A4J1	C6(Carbamidomethyl)	1349.66	0	0.0005158	23.42	2	675.335																																		0
	AIGVLTSGGDAQGMNAAVR	4	10	1	A1A4J1		1787.91	0	1.764e-13							92.82	2	894.459				28	2	894.461										108.92	2	894.458	95.62	2	894.457							0
	AAAYNLVQR	3	1	1	A1A4J1		1005.55	0	0.0001632										37.68	2	503.278	58.08	2	503.277	34.06	2	503.278																			0
	TNVLGHLQQGGAPTPFDR	5	5	1	A1A4J1		1907.97	0	4.888e-09										10.48	3	636.663				13.16	3	636.662										56.8	3	636.663				62.43	3	636.662	0
	ISMADYVSGELEHVTR	1	3	1	A1A4J1		1806.87	0	7.286e-08																									42.14	3	602.961										0
P00349	6-phosphogluconate dehydrogenase, decarboxylating OS=Ovis aries GN=PGD PE=1 SV=4 - [6PGD_SHEEP]	483	52.936	7.69385	521.921	26.5	10	20	1061.42	28.99	13	62	414.183	26.09	10	16	748.474	55.69	18	46	919.012	49.28	19	47	752.699	51.35	17	38	256.883	20.7	8	16	105.804	17.81	7	13	277.156	19.25	7	12	269.125	23.81	8	26	656.958	37.27	14	45	626.322
	Sequence	# PSMs	# Proteins	# Protein Groups	Protein Group Accessions	Modifications	MH+ [Da]	q-Value	PEP	IonScore A2	Charge A2	m/z [Da] A2	IonScore B2	Charge B2	m/z [Da] B2	IonScore C2	Charge C2	m/z [Da] C2	IonScore D2	Charge D2	m/z [Da] D2	IonScore E2	Charge E2	m/z [Da] E2	IonScore F2	Charge F2	m/z [Da] F2	IonScore G2	Charge G2	m/z [Da] G2	IonScore H2	Charge H2	m/z [Da] H2	IonScore I2	Charge I2	m/z [Da] I2	IonScore J2	Charge J2	m/z [Da] J2	IonScore K2	Charge K2	m/z [Da] K2	IonScore L2	Charge L2	m/z [Da] L2	# Missed Cleavages
	GILFVGSGVSGGEDGAR	42	1	1	P00349		1577.79	0	1.265e-09	85.72	2	789.399	79.78	2	789.4	85.59	2	789.399	61.97	2	789.4	76.61	2	789.399	77.86	2	789.4							82.86	2	789.398	69.79	2	789.4	47.87	2	789.4	75.89	2	789.4	0
	SAVENCQDSWR	19	1	1	P00349	C6(Carbamidomethyl)	1351.57	0	2.855e-05	72.28	2	676.288	72.67	2	676.288	77.95	2	676.288	77.03	2	676.287	76.83	2	676.288	65.07	2	676.288	64.84	2	676.288										71.99	2	676.288	62.63	2	676.288	0
	HAMLPANLIQAQR	52	1	1	P00349		1462.8	0	3.526e-10	67.69	2	731.902	68.19	2	731.901	58.4	3	488.27	56	3	488.27	71.18	2	731.902	54.17	3	488.27	35.33	3	488.27	38.91	3	488.27	54.83	2	731.901	35.48	3	488.27	41.94	3	488.27	49.77	2	731.901	0
	HAMLPANLIQAQR	11	1	1	P00349	M3(Oxidation)	1478.79	0	2.02e-06	63.69	2	739.897	16.01	3	493.602				12.57	3	493.601	31.39	3	493.602										31.17	2	739.899	20.73	3	493.601	30.96	3	493.602	50.66	3	493.601	0
	VDDFLANEAK	32	1	1	P00349		1121.55	0	1.909e-05	40.78	2	561.277	24.96	2	561.276	45.59	2	561.278	35.89	2	561.277	37.71	2	561.276	27.9	2	561.277	12.48	2	561.277	25.26	2	561.277	30.66	2	561.277	46.51	2	561.277	36.63	2	561.277	34.67	2	561.277	0
	VLGAHSLEEMVSK	3	1	1	P00349	M10(Oxidation)	1415.72	0	9.479e-05	34.76	2	708.363				11.24	3	472.578																												0
	YGPSLMPGGNK	17	1	1	P00349		1120.54	0	0.0003973	27.68	2	560.777	22.45	2	560.776				33.01	2	560.776	34.73	2	560.776	31.82	2	560.776				26.99	2	560.776							26.06	2	560.776	24.38	2	560.776	0
	VLGAHSLEEMVSK	43	1	1	P00349		1399.72	0	1.677e-08	26.77	2	700.363	47.53	2	700.366	10.41	3	467.246	12.67	2	700.367	31.62	2	700.365				31.83	2	700.366				17.18	2	700.371	38.73	2	700.367	29.55	2	700.366	34.74	2	700.366	0
	AGQAVDNFIEK	23	1	1	P00349		1191.6	0	0.0001119	20.6	2	596.303	41.21	2	596.303	35.94	2	596.304	35.13	2	596.304	39.61	2	596.304	37.66	2	596.304	36.98	2	596.304	27.14	2	596.304	30.63	2	596.304				29.91	2	596.304	30.8	2	596.304	0
	LKGPQNIPFEGDKK	5	1	1	P00349		1570.86	0	0.004816	10.51	3	524.291	15.27	3	524.291							17.76	4	393.47																						2
	VGTGEPCCDWVGDDGAGHFVK	15	1	1	P00349	C7(Carbamidomethyl); C8(Carbamidomethyl)	2262.95	0	3.862e-05	10.23	2	1131.98	21.34	2	1131.98	14.05	2	1131.98	13.16	3	754.989				14.02	3	754.989	18.66	3	754.989	12.8	3	754.989	13.07	2	1131.98	11.1	3	754.989				13.27	3	754.989	0
	DKGILFVGSGVSGGEDGAR	3	1	1	P00349		1820.91	0	7.758e-09				77.08	3	607.643							51.04	3	607.642																						1
	SFLEDIRK	15	1	1	P00349		1007.55	0	0.004272				42.78	3	336.522				16.69	2	504.28																			42.62	3	336.522	29.18	3	336.522	1
	AIFQGIAAK	15	1	1	P00349		918.541	0	0.001028				38.78	2	459.774				53.4	2	459.774				42.57	2	459.773	36.65	2	459.774	29.94	2	459.774							31.85	2	459.774	38.46	2	459.774	0
	YGPSLMPGGNK	7	1	1	P00349	M6(Oxidation)	1136.54	0	0.002964							27.75	2	568.774	28.55	2	568.774	33.04	2	568.773	17.53	2	568.774																			0
	GPQNIPFEGDKK	11	1	1	P00349		1329.68	0	3.53e-06							24.33	3	443.897	29.9	2	665.344	27.58	3	443.898	23.62	2	665.343	28.58	3	443.898										29.16	3	443.898				1
	WTAISALEYGVPVTLIGEAVFAR	3	1	1	P00349		2463.33	0	3.698e-10										54.42	3	821.782	41.67	3	821.781	59.53	3	821.781																			0
	AISTGVQAGIPMPCFTTALSFYDGYR	15	1	1	P00349	C14(Carbamidomethyl)	2823.36	0	4.539e-09										48.07	3	941.789	63.72	3	941.787	54.24	3	941.788										18.15	3	941.785	43.69	3	941.787	42.63	3	941.788	0
	DAFDRNPGLQNLLLDDFFK	5	1	1	P00349		2238.12	0	2.598e-05										33.56	3	746.712	28.58	3	746.711	30.74	3	746.712													41.67	3	746.712				1
	AFEEWNKTELDSFLIEITASILK	2	1	1	P00349		2697.4	0	1.654e-08										25.36	3	899.806				19.12	3	899.805																			1
	LVPLLDIGDIIIDGGNSEYR	11	1	1	P00349		2172.16	0	0.0009383										20.3	3	724.724				30.9	3	724.724													42.91	3	724.724	30.83	3	724.724	0
	NPGLQNLLLDDFFK	9	1	1	P00349		1633.86	0	0.004093										17.97	2	817.433	32.21	2	817.433	13.08	2	817.432													33.69	2	817.434	31.41	2	817.432	0
	MVHNGIEYGDMQLICEAYHLMK	3	1	1	P00349	C15(Carbamidomethyl)	2652.21	0	1.825e-09										10.42	4	663.808	18.62	4	663.808	25.16	4	663.807																			0
	IKDAFDRNPGLQNLLLDDFFK	1	1	1	P00349		2479.3	0	2.468e-06													17.2	4	620.58																						2
	GPQNIPFEGDK	3	1	1	P00349		1201.59	0	0.007896													15.7	2	601.296	24.88	2	601.297				10.3	2	601.296													0
	SFLEDIR	5	1	1	P00349		879.456	0.001	0.01352	49.23	2	440.232	34.05	2	440.232	48.86	2	440.232																			29.28	2	440.232							0
	DVLGLGHK	3	1	1	P00349		838.478	0.001	0.02228													24.26	2	419.743										35.81	2	419.743	20.29	2	419.742							0
	DYFGAHTYELLAKPGQFIHTNWTGHGGSVSSSSYNA	1	1	1	P00349		3899.8	0.004	0.05941													22.69	4	975.705																						0
	AISTGVQAGIPMPCFTTALSFYDGYR	1	1	1	P00349	Q7(Deamidated); C14(Carbamidomethyl)	2824.35	0.005	0.1374																															17.76	3	942.122				0
	IILLVK	1	3	1	P00349		698.518	0.007	0.09564																																		48.42	2	349.762	0
Q2TBQ8	6-phosphogluconolactonase OS=Bos taurus GN=PGLS PE=2 SV=1 - [6PGL_BOVIN]	258	27.5296	5.84619	91.84	10.85	2	2	134.82	10.85	2	3	59.72	9.3	2	3	80.39	6.2	1	2	46.56	6.2	1	1	81.83	6.2	1	2									44.39	6.2	1	1
	Sequence	# PSMs	# Proteins	# Protein Groups	Protein Group Accessions	Modifications	MH+ [Da]	q-Value	PEP	IonScore A2	Charge A2	m/z [Da] A2	IonScore B2	Charge B2	m/z [Da] B2	IonScore C2	Charge C2	m/z [Da] C2	IonScore D2	Charge D2	m/z [Da] D2	IonScore E2	Charge E2	m/z [Da] E2	IonScore F2	Charge F2	m/z [Da] F2	IonScore G2	Charge G2	m/z [Da] G2	IonScore H2	Charge H2	m/z [Da] H2	IonScore I2	Charge I2	m/z [Da] I2	IonScore J2	Charge J2	m/z [Da] J2	IonScore K2	Charge K2	m/z [Da] K2	IonScore L2	Charge L2	m/z [Da] L2	# Missed Cleavages
	ELPAAAAPAGPASLAR	9	1	1	Q2TBQ8		1462.8	0	9.458e-09	59.01	2	731.905	67.03	2	731.905	52.91	2	731.904	54.8	2	731.904	46.56	2	731.904	53.43	2	731.904							44.39	2	731.904										0
	VTLTLPVLNAAR	3	1	1	Q2TBQ8		1267.77	0	3.378e-07	48.83	2	634.39	56.1	2	634.39																															0
	LLTVPFEK	2	1	1	Q2TBQ8		946.561	0.002	0.05857							27.2	2	473.784																												0
Q0VCX2	78 kDa glucose-regulated protein OS=Bos taurus GN=HSPA5 PE=2 SV=1 - [GRP78_BOVIN]	655	72.3555	5.16064	1251.44	28.09	15	55	1283.36	27.94	15	60	1633.11	35.11	19	65	1046.3	27.02	14	58	879.664	28.4	14	56	1204.25	28.85	15	66	1254.76	29.47	15	49	1014.86	30.38	15	50	1949.68	27.94	16	67	2369.18	34.96	19	86	996.789	29.01	16	40	915.097
	Sequence	# PSMs	# Proteins	# Protein Groups	Protein Group Accessions	Modifications	MH+ [Da]	q-Value	PEP	IonScore A2	Charge A2	m/z [Da] A2	IonScore B2	Charge B2	m/z [Da] B2	IonScore C2	Charge C2	m/z [Da] C2	IonScore D2	Charge D2	m/z [Da] D2	IonScore E2	Charge E2	m/z [Da] E2	IonScore F2	Charge F2	m/z [Da] F2	IonScore G2	Charge G2	m/z [Da] G2	IonScore H2	Charge H2	m/z [Da] H2	IonScore I2	Charge I2	m/z [Da] I2	IonScore J2	Charge J2	m/z [Da] J2	IonScore K2	Charge K2	m/z [Da] K2	IonScore L2	Charge L2	m/z [Da] L2	# Missed Cleavages
	IINEPTAAAIAYGLDKR	54	1	1	Q0VCX2		1816	0	5.607e-07	78.22	3	606.004	70.4	3	606.004	91.86	3	606.003	75.91	3	606.003				86.2	3	606.004	86.83	3	606.004	75.64	3	606.004	92.37	2	908.5	84.53	3	606.004	81.59	3	606.004	79.37	3	606.004	1
	VEIIANDQGNR	32	24	8	Q0VCX2;A2Q0Z1;Q4U0F3;P17066;Q61696;P86204;A5A8V7;Q6S4N2		1228.63	0	1.403e-05	75.51	2	614.817	62.06	2	614.818	82.15	2	614.817	75.99	2	614.817	81.99	2	614.817	76.18	2	614.817	65.23	2	614.818	64.67	2	614.818	66.46	2	614.817	75.38	2	614.818	79.25	2	614.817	77.71	2	614.817	0
	IINEPTAAAIAYGLDK	126	15	4	Q0VCX2;A2Q0Z1;P86204;A5A8V7		1659.9	0	7.898e-09	68.55	2	830.451	43.65	3	553.97	72.49	3	553.97	67.72	2	830.451	52.53	2	830.451	60.14	2	830.451	60.53	2	830.451	47.65	2	830.452	72.77	2	830.451	71.42	2	830.451	52.65	2	830.451	44.3	3	553.971	0
	LTPEEIER	26	2	1	Q0VCX2		986.515	0	0.001669	53.97	2	493.761	41.73	2	493.761	49.28	2	493.761	49.5	2	493.761	41.2	2	493.762	41.02	2	493.761	47.29	2	493.761										35.18	2	493.761	35.97	2	493.762	0
	ITPSYVAFTPEGER	53	1	1	Q0VCX2		1566.78	0	6.046e-07	53.89	2	783.894	59.82	2	783.893	59.34	2	783.894	54.27	2	783.893	51.74	2	783.894	61.44	2	783.894	58.62	2	783.893	54.76	2	783.893	54.55	2	783.892	60.19	2	783.893	47.58	2	783.894	45.55	2	783.892	0
	DNHLLGTFDLTGIPPAPR	108	1	1	Q0VCX2		1934.01	0	1.263e-07	53.53	3	645.344	55.71	3	645.343	53.12	3	645.343	24.37	3	645.342	43.02	3	645.344	45.37	3	645.344	54.5	3	645.342	48.17	3	645.343	46.78	3	645.343	58.46	3	645.343	45.09	3	645.344	41.4	3	645.344	0
	VTHAVVTVPAYFNDAQR	33	1	1	Q0VCX2		1887.97	0	5.135e-13	50.22	3	629.995	43.27	3	629.995	55.27	2	944.488	40.15	3	629.995				46.51	3	629.995	52.89	3	629.995	50.84	3	629.995	87.81	2	944.49	45.45	3	629.996	48.68	3	629.995	42.59	3	629.995	0
	NQLTSNPENTVFDAK	33	1	1	Q0VCX2		1677.81	0	1.565e-06	47.1	2	839.407	60.24	2	839.408	46.53	2	839.406	39.61	2	839.407	45.03	2	839.407	55.39	2	839.407	44.15	2	839.408	32.91	2	839.407	14.25	2	839.407	48.59	2	839.407	47.54	2	839.407	42.84	2	839.407	0
	TFAPEEISAMVLTK	38	1	1	Q0VCX2		1536.8	0	9.67e-06	43.72	2	768.902	55.74	2	768.903	46.05	2	768.902				12.33	2	768.904				24.87	2	768.902	12.18	2	768.903	49.87	3	512.938	53.9	3	512.938	30.85	3	512.938	42.6	3	512.937	0
	TKPYIQVDVGGGQTK	38	1	1	Q0VCX2		1590.85	0	4.078e-08	43.28	2	795.928	19.57	3	530.955	71.06	2	795.928	27.47	2	795.928	34.51	3	530.954	35.66	3	530.954	43.69	2	795.929	32.49	2	795.928	41.94	2	795.927	30.45	3	530.955	33.66	2	795.928	32.87	2	795.928	0
	NELESYAYSLK	11	1	1	Q0VCX2		1316.64	0	0.0001141	31.73	2	658.822	11.58	2	658.822	27.37	2	658.822				24.06	2	658.822				26.91	2	658.821	21.91	2	658.822	26.82	2	658.821	27.57	2	658.821							0
	ELEEIVQPIISK	22	1	1	Q0VCX2		1397.79	0	8.915e-05	26.26	2	699.397	20.92	2	699.398	27.06	2	699.398							20.75	2	699.398	20.86	2	699.397	19.95	2	699.398				32.48	2	699.398	28.6	2	699.397				0
	KSQIFSTASDNQPTVTIK	2	1	1	Q0VCX2	N11(Deamidated)	1966.03	0	0.008607	12.93	3	656.014																																		1
	SQIFSTASDNQPTVTIK	26	1	1	Q0VCX2		1836.93	0	0.001651	12.42	2	918.971	32.36	2	918.971	14.79	2	918.971	22.31	3	612.983	19.75	3	612.983	15.65	3	612.983	19.8	2	918.97	15.62	2	918.97				17.76	2	918.97							0
	MVNDAEKFAEEDKK	3	1	1	Q0VCX2		1653.78	0	0.01037	12.17	4	414.199				17.73	4	414.2																									16.49	4	414.2	2
	VEIIANDQGNR	4	18	5	Q0VCX2;A2Q0Z1;Q61696;Q4U0F3;A5A8V7	N6(Deamidated)	1229.61	0	0.0005888				36.53	2	615.309				37.02	2	615.308	36.7	2	615.31																			19.86	2	615.307	0
	TWNDPSVQQDIK	21	1	1	Q0VCX2		1430.69	0	7.199e-06				34.62	2	715.85	28.36	2	715.848	27.09	2	715.849	32.83	2	715.849	27.2	2	715.848	26.14	2	715.849	34.08	2	715.849	30.1	2	715.844	32.84	2	715.851	30.62	2	715.849	36.98	2	715.849	0
	DAGTIAGLNVMR	26	1	1	Q0VCX2		1217.63	0	4.31e-07							73.66	2	609.319	72.37	2	609.318	64.02	2	609.319	56.86	2	609.319	71.91	2	609.319	45.03	2	609.319	66.27	2	609.319	75.4	2	609.319	70.61	2	609.319	73.83	2	609.319	0
	EFFNGKEPSR	2	1	1	Q0VCX2		1210.59	0	0.02124							24.68	3	404.2																						18.47	3	404.2				1
	MKETAEAYLGK	7	1	1	Q0VCX2		1240.62	0	0.0003253							20.95	2	620.816																15.92	2	620.815	15.21	3	414.213							1
	ETAEAYLGK	5	1	1	Q0VCX2		981.489	0	0.001403										24.22	2	491.248	25.18	2	491.248	20.27	2	491.248										38.65	2	491.248							0
	SDIDEIVLVGGSTR	5	1	1	Q0VCX2		1460.76	0	0.0002845																						25.27	2	730.884	47.02	2	730.885	44.15	2	730.883	53.19	2	730.884	47.85	2	730.884	0
	KTKPYIQVDVGGGQTK	1	1	1	Q0VCX2		1718.94	0	4.164e-05																									45.78	3	573.653										1
	KSDIDEIVLVGGSTR	3	1	1	Q0VCX2		1588.85	0	2.367e-06																									44.06	2	794.93				24.98	3	530.29	38.38	3	530.289	1
	NGRVEIIANDQGNR	2	1	1	Q0VCX2	N1(Deamidated)	1556.78	0	1.286e-05																												33.14	3	519.597							1
	IEWLESHQDADIEDFK	4	1	1	Q0VCX2		1974.91	0	0.005644																												16.8	3	658.974							0
	EFFNGKEPSR	1	1	1	Q0VCX2	N4(Deamidated)	1211.57	0	0.002479																																		28.18	3	404.528	1
	KKELEEIVQPIISK	3	1	1	Q0VCX2		1653.98	0.001	0.0138				22	3	551.998	10.43	3	551.998				19.04	3	551.997																						2
	IEWLESHQDADIEDFK	1	1	1	Q0VCX2	Q8(Deamidated)	1975.91	0.003	0.1022																												13.12	3	659.308							0
	AKFEELNMDLFR	2	1	1	Q0VCX2		1512.75	0.005	0.07073										15.11	3	504.922				19.56	3	504.922																			1
Q5EA59	Abhydrolase domain-containing protein 4 OS=Bos taurus GN=ABHD4 PE=2 SV=1 - [ABHD4_BOVIN]	342	38.7727	7.59131	23.32	2.63	1	1
	Sequence	# PSMs	# Proteins	# Protein Groups	Protein Group Accessions	Modifications	MH+ [Da]	q-Value	PEP	IonScore A2	Charge A2	m/z [Da] A2	IonScore B2	Charge B2	m/z [Da] B2	IonScore C2	Charge C2	m/z [Da] C2	IonScore D2	Charge D2	m/z [Da] D2	IonScore E2	Charge E2	m/z [Da] E2	IonScore F2	Charge F2	m/z [Da] F2	IonScore G2	Charge G2	m/z [Da] G2	IonScore H2	Charge H2	m/z [Da] H2	IonScore I2	Charge I2	m/z [Da] I2	IonScore J2	Charge J2	m/z [Da] J2	IonScore K2	Charge K2	m/z [Da] K2	IonScore L2	Charge L2	m/z [Da] L2	# Missed Cleavages
	LQRPDSYVR	1	1	1	Q5EA59		1133.61	0.001	0.01191	23.32	3	378.54																																		0
Q9QZM5	Abl interactor 1 OS=Rattus norvegicus GN=Abi1 PE=1 SV=3 - [ABI1_RAT]	476	51.6729	7.06396																																	34.64	2.31	1	1	74.0942	5.67	2	2	23.78	4.41	2	2
	Sequence	# PSMs	# Proteins	# Protein Groups	Protein Group Accessions	Modifications	MH+ [Da]	q-Value	PEP	IonScore A2	Charge A2	m/z [Da] A2	IonScore B2	Charge B2	m/z [Da] B2	IonScore C2	Charge C2	m/z [Da] C2	IonScore D2	Charge D2	m/z [Da] D2	IonScore E2	Charge E2	m/z [Da] E2	IonScore F2	Charge F2	m/z [Da] F2	IonScore G2	Charge G2	m/z [Da] G2	IonScore H2	Charge H2	m/z [Da] H2	IonScore I2	Charge I2	m/z [Da] I2	IonScore J2	Charge J2	m/z [Da] J2	IonScore K2	Charge K2	m/z [Da] K2	IonScore L2	Charge L2	m/z [Da] L2	# Missed Cleavages
	ALIESYQNLTR	2	3	1	Q9QZM5		1307.7	0	4.213e-05																									34.64	2	654.35	41.22	2	654.351							0
	VADYCENNYIQATDKR	1	3	1	Q9QZM5	C5(Carbamidomethyl)	1959.89	0	5.28e-06																												56.16	3	653.967							1
	VVAIYDYTK	1	3	1	Q9QZM5		1071.57	0.004	0.1067																															14.8	2	536.289				0
	IIAPANMERPVR	1	3	1	Q9QZM5	M7(Oxidation)	1382.76	0.005	0.1336																															23.78	3	461.59				0
Q86V21	Acetoacetyl-CoA synthetase OS=Homo sapiens GN=AACS PE=1 SV=1 - [AACS_HUMAN]	672	75.096	6.23975					42.82	1.49	1	2	36.37	1.49	1	2					31.9	1.64	1	1
	Sequence	# PSMs	# Proteins	# Protein Groups	Protein Group Accessions	Modifications	MH+ [Da]	q-Value	PEP	IonScore A2	Charge A2	m/z [Da] A2	IonScore B2	Charge B2	m/z [Da] B2	IonScore C2	Charge C2	m/z [Da] C2	IonScore D2	Charge D2	m/z [Da] D2	IonScore E2	Charge E2	m/z [Da] E2	IonScore F2	Charge F2	m/z [Da] F2	IonScore G2	Charge G2	m/z [Da] G2	IonScore H2	Charge H2	m/z [Da] H2	IonScore I2	Charge I2	m/z [Da] I2	IonScore J2	Charge J2	m/z [Da] J2	IonScore K2	Charge K2	m/z [Da] K2	IonScore L2	Charge L2	m/z [Da] L2	# Missed Cleavages
	GIADVPEWFK	4	2	1	Q86V21		1161.59	0.001	0.02288				30.1	2	581.301	26.44	2	581.3																												0
	SDGTLNPNGVR	1	4	2	Q9D2R0;Q86V21	N8(Deamidated)	1130.54	0.003	0.0386													31.9	2	565.774																						0
Q9D2R0	Acetoacetyl-CoA synthetase OS=Mus musculus GN=Aacs PE=1 SV=1 - [AACS_MOUSE]	672	75.1521	6.7124	95.56	1.93	1	2	61.52	3.57	2	3	75.41	1.93	1	2					31.9	1.64	1	1																					27.84	1.64	1	1
	Sequence	# PSMs	# Proteins	# Protein Groups	Protein Group Accessions	Modifications	MH+ [Da]	q-Value	PEP	IonScore A2	Charge A2	m/z [Da] A2	IonScore B2	Charge B2	m/z [Da] B2	IonScore C2	Charge C2	m/z [Da] C2	IonScore D2	Charge D2	m/z [Da] D2	IonScore E2	Charge E2	m/z [Da] E2	IonScore F2	Charge F2	m/z [Da] F2	IonScore G2	Charge G2	m/z [Da] G2	IonScore H2	Charge H2	m/z [Da] H2	IonScore I2	Charge I2	m/z [Da] I2	IonScore J2	Charge J2	m/z [Da] J2	IonScore K2	Charge K2	m/z [Da] K2	IonScore L2	Charge L2	m/z [Da] L2	# Missed Cleavages
	GAFSNPETLDLYR	6	1	1	Q9D2R0		1482.72	0	1.053e-06	56.63	2	741.865	28.26	2	741.863	58.28	2	741.865																												0
	QQVALFAAAMR	1	1	1	Q9D2R0	N-Term(Gln->pyro-Glu)	1188.62	0	1.657e-05				53.76	2	594.813																															0
	IGITILGTGAK	1	2	1	Q9D2R0		1043.65	0	0.002404																															27.84	2	522.328				0
	SDGTLNPNGVR	1	4	2	Q9D2R0;Q86V21	N8(Deamidated)	1130.54	0.003	0.0386													31.9	2	565.774																						0
A6QQT9	Acetolactate synthase-like protein OS=Bos taurus GN=ILVBL PE=2 SV=2 - [ILVBL_BOVIN]	632	68.0669	8.76318																																	56.3333	3.64	1	3
	Sequence	# PSMs	# Proteins	# Protein Groups	Protein Group Accessions	Modifications	MH+ [Da]	q-Value	PEP	IonScore A2	Charge A2	m/z [Da] A2	IonScore B2	Charge B2	m/z [Da] B2	IonScore C2	Charge C2	m/z [Da] C2	IonScore D2	Charge D2	m/z [Da] D2	IonScore E2	Charge E2	m/z [Da] E2	IonScore F2	Charge F2	m/z [Da] F2	IonScore G2	Charge G2	m/z [Da] G2	IonScore H2	Charge H2	m/z [Da] H2	IonScore I2	Charge I2	m/z [Da] I2	IonScore J2	Charge J2	m/z [Da] J2	IonScore K2	Charge K2	m/z [Da] K2	IonScore L2	Charge L2	m/z [Da] L2	# Missed Cleavages
	NAQIAQSPVLLLGGAASTLLQNR	3	1	1	A6QQT9		2335.3	0	0.0003252																									38.37	3	779.103										0
Q29RZ0	Acetyl-CoA acetyltransferase, mitochondrial OS=Bos taurus GN=ACAT1 PE=2 SV=1 - [THIL_BOVIN]	422	44.8604	8.85107									70.68	8.77	2	2																	23.84	4.03	1	1	86.57	9.72	3	5	26.56	4.03	1	1					25.98
	Sequence	# PSMs	# Proteins	# Protein Groups	Protein Group Accessions	Modifications	MH+ [Da]	q-Value	PEP	IonScore A2	Charge A2	m/z [Da] A2	IonScore B2	Charge B2	m/z [Da] B2	IonScore C2	Charge C2	m/z [Da] C2	IonScore D2	Charge D2	m/z [Da] D2	IonScore E2	Charge E2	m/z [Da] E2	IonScore F2	Charge F2	m/z [Da] F2	IonScore G2	Charge G2	m/z [Da] G2	IonScore H2	Charge H2	m/z [Da] H2	IonScore I2	Charge I2	m/z [Da] I2	IonScore J2	Charge J2	m/z [Da] J2	IonScore K2	Charge K2	m/z [Da] K2	IonScore L2	Charge L2	m/z [Da] L2	# Missed Cleavages
	EEQDTYALNSYTR	1	1	1	Q29RZ0		1589.71	0	1.24e-07							70.68	2	795.358																												0
	TPIGSFLGSLSSLPATK	5	1	1	Q29RZ0		1675.93	0	8.205e-05																						23.84	2	838.466	28.07	2	838.466	26.56	2	838.467				11.31	2	838.467	0
	GKPDVVVKEDEEYKR	2	1	1	Q29RZ0		1790.93	0	4.875e-05																									39.04	4	448.487										2
	DGLTDVYNK	1	1	1	Q29RZ0		1024.49	0	0.0134																									22.8	2	512.751										0
	VNINGGAVSLGHPIGMSGAR	1	3	1	Q29RZ0	N4(Deamidated)	1907.97	0	0.0006917																																		25.98	3	636.662	0
	IAAFADAAVEPIDFPLAPAYAVPK	1	1	1	Q29RZ0		2457.31	0.003	0.06292							11.12	3	819.775																												0
Q28559	Acetyl-CoA carboxylase 1 OS=Ovis aries GN=ACACA PE=2 SV=1 - [ACACA_SHEEP]	2346	265.083	6.354	1649.08	21.82	40	66	2192.21	24.51	42	107	1787.28	19.39	35	68	1187.47	23.27	36	77	1508.58	25.23	43	99	1406.27	24.68	38	78													33.71	2.6	4	4
	Sequence	# PSMs	# Proteins	# Protein Groups	Protein Group Accessions	Modifications	MH+ [Da]	q-Value	PEP	IonScore A2	Charge A2	m/z [Da] A2	IonScore B2	Charge B2	m/z [Da] B2	IonScore C2	Charge C2	m/z [Da] C2	IonScore D2	Charge D2	m/z [Da] D2	IonScore E2	Charge E2	m/z [Da] E2	IonScore F2	Charge F2	m/z [Da] F2	IonScore G2	Charge G2	m/z [Da] G2	IonScore H2	Charge H2	m/z [Da] H2	IonScore I2	Charge I2	m/z [Da] I2	IonScore J2	Charge J2	m/z [Da] J2	IonScore K2	Charge K2	m/z [Da] K2	IonScore L2	Charge L2	m/z [Da] L2	# Missed Cleavages
	VEVGTEVTDYR	13	2	1	Q28559		1267.62	0	2.691e-06	110.82	2	634.311	103.04	2	634.312	102.41	2	634.311	95.5	2	634.311	81.15	2	634.311	95.48	2	634.311																			0
	EASFEYLQNEGER	17	3	1	Q28559		1571.7	0	5.805e-08	79.72	2	786.353	80.73	2	786.352	75.23	2	786.352	66.44	2	786.352	63.02	2	786.352	67.07	2	786.352																			0
	TDCDIEDDSLAAMFR	16	1	1	Q28559	C3(Carbamidomethyl)	1758.73	0	5.87e-09	79.39	2	879.869	77.49	2	879.869	82.78	2	879.87	64.73	2	879.869				76.69	2	879.868																			0
	VNNADDFPNLFR	4	2	1	Q28559		1421.68	0	1.496e-06	73.35	2	711.344				64.92	2	711.343																												0
	DFTVASPAEFVTR	9	3	1	Q28559		1439.72	0	1.003e-06	72.6	2	720.362	72.82	2	720.362	55.54	2	720.361				10.29	2	720.359																						0
	VSALNSVHCEHVEDEGESR	17	2	1	Q28559	C9(Carbamidomethyl)	2153.95	0	4.447e-05	69.12	4	539.243	51.02	3	718.655	65.62	4	539.243	22.46	4	539.243	63.24	3	718.654	37.67	4	539.243																			0
	ITDIIGKEEGLGAENLR	5	1	1	Q28559		1827.98	0	5.555e-10	67.51	3	609.998	73.81	3	609.999	74.14	3	609.998																												1
	IGLAEEIR	11	2	1	Q28559		900.512	0	0.0003509	62.5	2	450.76	58.64	2	450.761	60.75	2	450.761	57.99	2	450.76	32.26	2	450.761	58.32	2	450.76																			0
	VQQAELHTGSLPR	13	2	1	Q28559		1435.77	0	1.015e-06	60.6	2	718.386	48.6	2	718.386	39.81	2	718.387	47.18	3	479.26	46.88	3	479.26	43.13	3	479.26																			0
	ITSENPDEGFKPSSGTVQELNFR	21	3	1	Q28559		2552.23	0	1.5e-07	58.44	3	851.415	30.77	3	851.414	54.65	3	851.415	47.52	3	851.414	44.8	3	851.413	61.94	3	851.414																			0
	IDTGWLDR	10	2	1	Q28559		975.489	0	7.72e-05	56.56	2	488.248	64.43	2	488.248	38.73	2	488.249	64.17	2	488.248	44.48	2	488.248	42.03	2	488.248																			0
	VLIANNGIAAVK	8	3	1	Q28559	N6(Deamidated)	1183.7	0	6.656e-07	55.9	2	592.355	76.79	2	592.356				61.36	2	592.356	68.76	2	592.356	58.89	2	592.356																			0
	GGSWVVIDPTINPR	9	1	1	Q28559		1510.8	0	4.447e-05	54.98	2	755.904	35.69	2	755.904	41.21	2	755.904				52.03	2	755.904																						0
	MGGMVSFR	3	2	1	Q28559		884.411	0	0.0006924	53.79	2	442.709				29.46	2	442.709				45.29	2	442.71																						0
	LGGIPVGVVAVETR	5	2	1	Q28559		1366.81	0	5.117e-07	50.59	2	683.905	55.13	2	683.906	50.88	2	683.906																												0
	FVVMVTPEDLK	8	3	1	Q28559		1277.68	0	7.167e-05	49.24	2	639.344	31.92	2	639.344	49.31	2	639.344				22.57	2	639.346																						0
	SVYSSVPLLNSK	20	1	1	Q28559		1293.7	0	5.735e-05	46.04	2	647.356	34.92	2	647.356	31	2	647.356	26.33	2	647.356	33.09	2	647.356	26.78	2	647.356																			0
	EEAISNMVVALK	7	2	1	Q28559		1303.69	0	4.447e-05	44.17	2	652.35	19.85	2	652.35	10.39	2	652.35	11.81	2	652.349				16.85	2	652.35																			0
	TVELSIPADPANLDSEAK	27	4	1	Q28559		1869.94	0	2.751e-07	44.15	2	935.474	28.69	2	935.476	59.64	2	935.475	26.22	2	935.475	29.44	2	935.475	26.29	2	935.475										27.32	2	935.478							0
	LLLEDLVK	11	4	1	Q28559		942.587	0	0.0041	42.97	2	471.797	39.12	2	471.797	39.03	2	471.797																			24.39	2	471.797							0
	KVNNADDFPNLFR	9	2	1	Q28559		1549.78	0	0.001179	42.9	3	517.263	41.67	3	517.264	26.4	3	517.264				32.4	3	517.263																						1
	LPELLLK	9	2	1	Q28559		825.544	0	0.002191	40.14	2	413.276	49.93	2	413.276	43.3	2	413.276																												0
	EEGLGAENLR	6	1	1	Q28559		1087.54	0	7.475e-06	35.36	2	544.273	69.4	2	544.272				50.42	2	544.271	49.94	2	544.27	38.53	2	544.273																			0
	QVLIASHLPSYELR	4	3	1	Q28559	N-Term(Gln->pyro-Glu)	1608.87	0	4.824e-09	34.75	2	804.941	64.69	2	804.94	47.78	2	804.941																												0
	AAEEVGYPVMIK	10	1	1	Q28559		1306.67	0	4.447e-05	34.14	2	653.84	28.9	2	653.839	27.52	2	653.837																												0
	QGPLHGMLINTPYVTK	7	2	1	Q28559	N-Term(Gln->pyro-Glu)	1751.92	0	4.12e-07	31.9	2	876.462	39.67	2	876.462	33.79	2	876.46							23.86	2	876.46																			0
	QVQAEVPGSPIFVMR	13	2	1	Q28559		1657.87	0	2.427e-07	31.18	2	829.44	42.9	2	829.44	46.37	2	829.44	18.94	2	829.442				17.93	2	829.44																			0
	RPGAALDPGCVIAK	18	2	1	Q28559	C10(Carbamidomethyl)	1424.77	0	8.635e-05	29.94	2	712.887	26.7	3	475.594	19.22	2	712.886	25.4	3	475.593	28.08	3	475.594	27.65	3	475.593																			0
	YLYLTPQDYK	10	2	1	Q28559		1303.66	0	0.001352	22.81	2	652.333	34.19	2	652.332				27.59	2	652.333	35.7	2	652.332	36.35	2	652.332																			0
	TIQVENSHLILTGAGALNK	4	2	1	Q28559		1979.09	0	0.0001785	21.71	2	990.05	17.38	3	660.368				15.37	3	660.369																									0
	ILNVPQELYEK	20	3	1	Q28559		1345.74	0	0.00261	21.66	2	673.371	22.94	2	673.372	21.55	2	673.372	17.73	2	673.371	21.89	2	673.372	22.61	2	673.371										12.75	2	673.372							0
	MMYGVSPWGDAPIDFENSAHVPCPR	5	1	1	Q28559	C23(Carbamidomethyl)	2833.25	0	3.462e-11	21.12	3	945.089	73.88	3	945.089				23.23	3	945.088	45.07	3	945.091																						0
	IIQQAGQVWFPDSAFK	6	2	1	Q28559		1834.95	0	0.0007815	19.82	2	917.979	22.39	2	917.977							12.89	2	917.979																						0
	TCVFEKENDPSVLR	2	1	1	Q28559	C2(Carbamidomethyl)	1693.82	0	2.869e-06	17.54	3	565.278				46.13	3	565.278																												1
	HSDLVTKEASFEYLQNEGER	1	2	1	Q28559		2352.1	0	0.0005333	16.18	3	784.705																																		1
	IIEEAPAAIATPAVFEHMEQCAVK	9	3	1	Q28559	C21(Carbamidomethyl)	2625.31	0	0.0001707	13.96	3	875.773	19.22	3	875.775	10.34	3	875.773				11.02	3	875.778													11.84	3	875.774							0
	TAQIMFQAYGDK	2	2	1	Q28559		1372.66	0	0.0005063	12.5	2	686.831	35.1	2	686.832																															0
	GSVLEPEGTVEIK	6	2	1	Q28559		1357.72	0	0.0002379	11.8	2	679.364	12.76	2	679.364				15.05	2	679.364	10.87	2	679.364	10.55	2	679.364																			0
	LLETESFQLNR	11	1	1	Q28559		1349.71	0	3.383e-07				78.21	2	675.357				25.17	2	675.354	38.22	2	675.356	44.38	2	675.356																			0
	IGSFGPQEDLLFLR	2	2	1	Q28559		1591.85	0	1.712e-07				64.35	2	796.428							48.18	2	796.427																						0
	QVQAEVPGSPIFVMR	3	2	1	Q28559	N-Term(Gln->pyro-Glu)	1640.85	0	1.685e-09				62.26	2	820.927																															0
	DNTCVVEFQFMLPTSHPNR	3	2	1	Q28559	C4(Carbamidomethyl)	2292.05	0	2.553e-07				60.25	3	764.689																															0
	IHNANPELTDGQIQAMLR	10	2	1	Q28559		2021.02	0	6.672e-09				54.72	3	674.346	50.16	3	674.345	61.62	3	674.345				56.09	3	674.345																			0
	VLIANNGIAAVK	9	3	1	Q28559		1182.72	0	2.562e-05				51.87	2	591.864				32.84	2	591.864	43.59	2	591.864	51.06	2	591.864																			0
	IPVQAVWAGWGHASENPK	5	3	1	Q28559		1946.99	0	0.0004588				38.21	3	649.667				14.61	3	649.667	17.23	3	649.667	19.62	3	649.667																			0
	MMYGVSPWGDAPIDFENSAHVPCPR	1	1	1	Q28559	N17(Deamidated); C23(Carbamidomethyl)	2834.26	0	4.106e-06				29.75	3	945.424																															0
	QVLIASHLPSYELR	3	3	1	Q28559		1625.9	0	6.846e-06				20.7	3	542.639				23.91	3	542.641	21.37	3	542.64																						0
	SVYSSVPLLNSKDPIDR	1	1	1	Q28559		1890	0	4.761e-06							41.05	3	630.67																												1
	SLVQANPEVAMDSIVHMTQHISPTQR	2	1	1	Q28559		2889.43	0	2.424e-07							31.21	4	723.113				65.69	4	723.114																						0
	HLEVQILADQYGNAISLFGR	3	2	1	Q28559		2244.18	0	1.341e-11										66.85	3	748.731				69.59	3	748.73																			0
	TLRDPSLPLLELQDIMTSVSGR	2	2	1	Q28559		2441.31	0	5.659e-08										47.48	3	814.441				54.33	3	814.44																			1
	EGLPLMVFANWR	3	2	1	Q28559		1432.74	0	0.0001163										44.25	2	716.874	40.74	2	716.874	41.22	2	716.875																			0
	EMAQYASNITSVLCQFPSQQIANILDSHAATLNR	2	2	1	Q28559	C14(Carbamidomethyl)	3791.86	0	2.155e-07										40.1	4	948.717				42.11	4	948.72																			0
	LQVEHPCTEMVADVNLPAAQLQIAMGIPLYR	3	2	1	Q28559	C7(Carbamidomethyl)	3477.77	0	7.27e-07										40.08	3	1159.93				36.94	3	1159.93																			0
	VQAERPDTMLGVVCGALHVADVSLR	9	2	1	Q28559	C14(Carbamidomethyl)	2693.39	0	5.612e-09										32.08	4	674.103	50.36	4	674.103	58.59	4	674.102																			0
	NSISNFLHSLER	4	1	1	Q28559		1416.72	0	5.948e-05										29.58	3	472.912	46.49	3	472.912	37.1	3	472.912																			0
	TDCNHIFLNFVPTVIMDPSKIEESVR	2	2	1	Q28559	C3(Carbamidomethyl)	3061.51	0	3.729e-09													66.37	4	766.134																						1
	HLEPALAFQLELNR	2	2	1	Q28559		1650.9	0	4.426e-09													59.73	3	550.97	41.45	3	550.97																			0
	RVDPVYIHLAER	2	2	1	Q28559		1467.81	0	1.916e-05													42.8	4	367.707																						1
	AIGIGAYLVR	2	3	1	Q28559		1032.62	0	0.0002557													37.91	2	516.814																						0
	HMFHVAWVDPEDPYK	1	2	1	Q28559		1870.86	0	2.031e-07													30.59	3	624.291																						0
	ATLVEHGIR	4	1	1	Q28559		995.563	0	0.008688													27.35	3	332.526																						0
	DEPIHILNVAIK	2	2	1	Q28559		1361.78	0	0.0005139													15.89	3	454.598																						0
	EVFFMNTQSIVQLVQR	1	2	1	Q28559		1939.01	0	3.105e-07																55.29	3	647.008																			0
	LLLEAMDELEVAFNNTNVR	1	2	1	Q28559		2191.1	0	0.001606																26.81	3	731.04																			0
	VIEFVPTK	7	1	1	Q28559		932.546	0.001	0.004995	28.77	2	466.776				28.15	2	466.776	32.69	2	466.776	32.77	2	466.776	48.52	2	466.776																			0
	NFDLTAIPCANHK	1	2	1	Q28559	C9(Carbamidomethyl)	1500.73	0.001	0.01579	13.15	3	500.914																																		0
	FIIGSVSEDNSEDEISNLVK	1	2	1	Q28559		2195.06	0.001	0.02852				15.48	2	1098.04																															0
	VETQFQNGHYDK	4	2	1	Q28559	N7(Deamidated)	1466.65	0.001	0.004502							14.06	3	489.556	11.02	3	489.555	10.15	3	489.556	15.21	3	489.556																			0
	ITDIIGK	3	2	1	Q28559		759.46	0.001	0.01517										33.74	2	380.234	32.94	2	380.234	33.14	2	380.234																			0
	DMYDQVLK	4	2	1	Q28559		1011.48	0.001	0.008633										13.42	2	506.244				19.96	2	506.244																			0
	AVVMDLLR	1	2	1	Q28559		916.528	0.001	0.01504													31.01	2	458.768																						0
	CVFALR	1	2	1	Q28559	C1(Carbamidomethyl)	765.407	0.002	0.04696				37.89	2	383.207																															0
	AYIAYELNSVQHR	3	2	1	Q28559		1563.79	0.002	0.02467										16.41	3	521.936				24.04	3	521.935																			0
	HNQVESIFLSAIDMYGHQFCIENLQK	1	2	1	Q28559	C20(Carbamidomethyl)	3121.49	0.002	0.02382																13.57	4	781.128																			0
	TFEDFVR	2	2	1	Q28559		913.441	0.004	0.09992				27.31	2	457.224																															0
	TDCNHIFLNFVPTVIMDPSKIEESVR	1	2	1	Q28559	C3(Carbamidomethyl); N9(Deamidated)	3062.5	0.006	0.0825													15.24	4	766.38																						1
	SVIEENIK	1	1	1	Q28559		931.509	0.007	0.08653													17.66	2	466.258																						0
	QLTEEDGVR	1	1	1	Q28559	N-Term(Gln->pyro-Glu)	1029.48	0.008	0.185							17.43	2	515.246																												0
Q9NR19	Acetyl-coenzyme A synthetase, cytoplasmic OS=Homo sapiens GN=ACSS2 PE=1 SV=1 - [ACSA_HUMAN]	701	78.5291	6.45557	214.286	9.42	6	12	391.781	7.99	5	19	222.396	9.42	6	13	213.776	8.56	5	11	210.592	11.27	6	19	175.672	6.85	5	10	48.99	1.85	1	1	66.02	1.85	1	2	61.53	4.42	2	3	101.53	5.56	3	8	54.66	3.14	2	3	55.41
	Sequence	# PSMs	# Proteins	# Protein Groups	Protein Group Accessions	Modifications	MH+ [Da]	q-Value	PEP	IonScore A2	Charge A2	m/z [Da] A2	IonScore B2	Charge B2	m/z [Da] B2	IonScore C2	Charge C2	m/z [Da] C2	IonScore D2	Charge D2	m/z [Da] D2	IonScore E2	Charge E2	m/z [Da] E2	IonScore F2	Charge F2	m/z [Da] F2	IonScore G2	Charge G2	m/z [Da] G2	IonScore H2	Charge H2	m/z [Da] H2	IonScore I2	Charge I2	m/z [Da] I2	IonScore J2	Charge J2	m/z [Da] J2	IonScore K2	Charge K2	m/z [Da] K2	IonScore L2	Charge L2	m/z [Da] L2	# Missed Cleavages
	GATTNICYNVLDR	31	2	2	Q9NR19;Q9QXG4	C7(Carbamidomethyl)	1496.72	0	1.529e-07	61.5	2	748.859	79.37	2	748.862	61.48	2	748.861	49.52	2	748.861	49.74	2	748.861	46.32	2	748.861	48.99	2	748.862	60.59	2	748.862	61.53	2	748.861	61.1	2	748.862	41.18	2	748.861	43.11	2	748.862	0
	FYTAPTAIR	19	2	2	Q9NR19;Q9QXG4		1039.56	0	0.0007635	49.79	2	520.282	49.71	2	520.282	49.59	2	520.282	50.2	2	520.282	44.15	2	520.282	44.1	2	520.282													30.73	2	520.282				0
	SWSPPPEVSR	13	1	1	Q9NR19		1141.56	0	0.000473	42.23	2	571.285				37.58	2	571.285	37.82	2	571.285	32.1	2	571.285	37.8	2	571.285																			0
	QPWPGIMR	3	2	2	Q9NR19;Q9QXG4		984.509	0	0.007646	28.64	2	492.757	44.48	2	492.758																						15.98	2	492.758							0
	IGPIATPDYIQNAPGLPK	18	2	2	Q9NR19;Q9QXG4		1865.02	0	2.114e-06	18.64	2	933.012	27.16	2	933.012	10.78	2	933.012				13.44	3	622.344										14.51	2	933.012	21.6	2	933.012							0
	IGALHSIVFAGFSSESLCER	2	1	1	Q9NR19	C18(Carbamidomethyl)	2180.08	0	1.269e-06										26.22	3	727.366	22.13	3	727.365																						0
	SAHVPSLQR	5	2	2	Q9NR19;Q9QXG4		994.543	0	0.009255													27.08	3	332.186																						0
	EFWGDIAK	7	1	1	Q9NR19		965.473	0.001	0.02732	30.86	2	483.24	27.86	2	483.24	30.79	2	483.24							33.76	2	483.24																			0
	QPWPGIMR	5	2	2	Q9NR19;Q9QXG4	N-Term(Gln->pyro-Glu)	967.483	0.001	0.005806							32.67	2	484.244	39.28	2	484.245				32.94	2	484.245																			0
Q9QXG4	Acetyl-coenzyme A synthetase, cytoplasmic OS=Mus musculus GN=Acss2 PE=1 SV=2 - [ACSA_MOUSE]	701	78.8112	6.63916	263.889	9.7	6	12	425.783	9.7	6	20	241.546	9.7	6	13	190.837	5.99	4	9	192.635	8.7	5	17	149.714	7.13	5	9	48.99	1.85	1	1	66.02	1.85	1	2	61.53	4.42	2	3	101.53	5.56	3	8	54.66	3.14	2	3	55.41
	Sequence	# PSMs	# Proteins	# Protein Groups	Protein Group Accessions	Modifications	MH+ [Da]	q-Value	PEP	IonScore A2	Charge A2	m/z [Da] A2	IonScore B2	Charge B2	m/z [Da] B2	IonScore C2	Charge C2	m/z [Da] C2	IonScore D2	Charge D2	m/z [Da] D2	IonScore E2	Charge E2	m/z [Da] E2	IonScore F2	Charge F2	m/z [Da] F2	IonScore G2	Charge G2	m/z [Da] G2	IonScore H2	Charge H2	m/z [Da] H2	IonScore I2	Charge I2	m/z [Da] I2	IonScore J2	Charge J2	m/z [Da] J2	IonScore K2	Charge K2	m/z [Da] K2	IonScore L2	Charge L2	m/z [Da] L2	# Missed Cleavages
	FPGYYVTGDGCR	11	1	1	Q9QXG4	C11(Carbamidomethyl)	1391.61	0	1.187e-08	66.52	2	696.307	58.68	2	696.306	57.92	2	696.307	57.56	2	696.305	42.42	2	696.305	39.25	2	696.305																			0
	GATTNICYNVLDR	31	2	2	Q9NR19;Q9QXG4	C7(Carbamidomethyl)	1496.72	0	1.529e-07	61.5	2	748.859	79.37	2	748.862	61.48	2	748.861	49.52	2	748.861	49.74	2	748.861	46.32	2	748.861	48.99	2	748.862	60.59	2	748.862	61.53	2	748.861	61.1	2	748.862	41.18	2	748.861	43.11	2	748.862	0
	FYTAPTAIR	19	2	2	Q9NR19;Q9QXG4		1039.56	0	0.0007635	49.79	2	520.282	49.71	2	520.282	49.59	2	520.282	50.2	2	520.282	44.15	2	520.282	44.1	2	520.282													30.73	2	520.282				0
	QPWPGIMR	3	2	2	Q9NR19;Q9QXG4		984.509	0	0.007646	28.64	2	492.757	44.48	2	492.758																						15.98	2	492.758							0
	IGPIATPDYIQNAPGLPK	18	2	2	Q9NR19;Q9QXG4		1865.02	0	2.114e-06	18.64	2	933.012	27.16	2	933.012	10.78	2	933.012				13.44	3	622.344										14.51	2	933.012	21.6	2	933.012							0
	SAHVPSLQR	5	2	2	Q9NR19;Q9QXG4		994.543	0	0.009255													27.08	3	332.186																						0
	EFWGNIAK	7	1	1	Q9QXG4	N5(Deamidated)	965.473	0.001	0.02741	30.86	2	483.24	27.86	2	483.24	30.79	2	483.24							33.76	2	483.24																			0
	QPWPGIMR	5	2	2	Q9NR19;Q9QXG4	N-Term(Gln->pyro-Glu)	967.483	0.001	0.005806							32.67	2	484.244	39.28	2	484.245				32.94	2	484.245																			0
P51122	Acidic leucine-rich nuclear phosphoprotein 32 family member A OS=Bos taurus GN=ANP32A PE=1 SV=2 - [AN32A_BOVIN]	249	28.6002	4.08154																									67.11	10.04	2	5	65.7567	10.44	3	4	98.09	15.26	3	3	22.78	4.42	1	2	59.75	19.68	4	6	94.24
	Sequence	# PSMs	# Proteins	# Protein Groups	Protein Group Accessions	Modifications	MH+ [Da]	q-Value	PEP	IonScore A2	Charge A2	m/z [Da] A2	IonScore B2	Charge B2	m/z [Da] B2	IonScore C2	Charge C2	m/z [Da] C2	IonScore D2	Charge D2	m/z [Da] D2	IonScore E2	Charge E2	m/z [Da] E2	IonScore F2	Charge F2	m/z [Da] F2	IonScore G2	Charge G2	m/z [Da] G2	IonScore H2	Charge H2	m/z [Da] H2	IonScore I2	Charge I2	m/z [Da] I2	IonScore J2	Charge J2	m/z [Da] J2	IonScore K2	Charge K2	m/z [Da] K2	IonScore L2	Charge L2	m/z [Da] L2	# Missed Cleavages
	SLDLFNCEVTNLNDYR	7	6	2	P51122;Q3SZC6	C7(Carbamidomethyl)	1972.91	0	4.155e-07																			60.23	2	986.958	37.41	2	986.959	52.79	2	986.956				34.81	2	986.957	65.85	3	658.307	0
	DLSTIEPLK	8	5	2	P51122;Q3SZC6		1015.57	0	0.01349																			27.38	2	508.287	42.27	2	508.287	30.07	2	508.287				12.55	2	508.287				0
	LLPQLTYLDGYDR	2	6	2	Q3SZC6;P51122		1566.82	0	7.88e-07																									61.3	2	783.912				32.07	2	783.912				0
	ISGGLEVLAEK	8	2	1	P51122		1115.63	0	0.02026																												22.78	2	558.318	29.43	2	558.319	26.26	2	558.319	0
	DLSTIEPLKK	1	4	2	P51122;Q3SZC6		1143.66	0.007	0.1088																						25.41	3	381.892													1
Q3SZC6	Acidic leucine-rich nuclear phosphoprotein 32 family member B OS=Bos taurus GN=ANP32B PE=2 SV=1 - [AN32B_BOVIN]	261	29.8537	4.08154																									88.23	14.56	3	9	87.34	19.16	5	7	98.09	14.56	3	3					62.23	19.54	4	5
	Sequence	# PSMs	# Proteins	# Protein Groups	Protein Group Accessions	Modifications	MH+ [Da]	q-Value	PEP	IonScore A2	Charge A2	m/z [Da] A2	IonScore B2	Charge B2	m/z [Da] B2	IonScore C2	Charge C2	m/z [Da] C2	IonScore D2	Charge D2	m/z [Da] D2	IonScore E2	Charge E2	m/z [Da] E2	IonScore F2	Charge F2	m/z [Da] F2	IonScore G2	Charge G2	m/z [Da] G2	IonScore H2	Charge H2	m/z [Da] H2	IonScore I2	Charge I2	m/z [Da] I2	IonScore J2	Charge J2	m/z [Da] J2	IonScore K2	Charge K2	m/z [Da] K2	IonScore L2	Charge L2	m/z [Da] L2	# Missed Cleavages
	SLDLFNCEVTNLNDYR	5	6	2	P51122;Q3SZC6	C7(Carbamidomethyl)	1972.91	0	0.0003751																			60.23	2	986.958	37.41	2	986.959	52.79	2	986.956				34.81	2	986.957				0
	LPNLTHLNLSGNK	7	3	1	Q3SZC6		1420.79	0	0.002061																			29.17	3	474.268	24.92	3	474.268							15.98	3	474.268				0
	DISTLEPLK	8	5	2	P51122;Q3SZC6		1015.57	0	0.01349																			27.38	2	508.287	42.27	2	508.287	30.07	2	508.287				12.55	2	508.287				0
	LLPQLTYLDGYDR	2	6	2	Q3SZC6;P51122		1566.82	0	7.88e-07																									61.3	2	783.912				32.07	2	783.912				0
	ICGGLDMLAEK	1	1	1	Q3SZC6	C2(Carbamidomethyl); M7(Oxidation)	1222.58	0.002	0.04957																						27.19	2	611.793													0
	DISTLEPLKK	1	4	2	P51122;Q3SZC6		1143.66	0.007	0.1088																						25.41	3	381.892													1
Q9BTT0	Acidic leucine-rich nuclear phosphoprotein 32 family member E OS=Homo sapiens GN=ANP32E PE=1 SV=1 - [AN32E_HUMAN]	268	30.6738	3.85303																									47.77	10.07	2	3	68.99	10.07	3	4	157.4	15.3	3	4					114.611	25.37	6	14	181.595
	Sequence	# PSMs	# Proteins	# Protein Groups	Protein Group Accessions	Modifications	MH+ [Da]	q-Value	PEP	IonScore A2	Charge A2	m/z [Da] A2	IonScore B2	Charge B2	m/z [Da] B2	IonScore C2	Charge C2	m/z [Da] C2	IonScore D2	Charge D2	m/z [Da] D2	IonScore E2	Charge E2	m/z [Da] E2	IonScore F2	Charge F2	m/z [Da] F2	IonScore G2	Charge G2	m/z [Da] G2	IonScore H2	Charge H2	m/z [Da] H2	IonScore I2	Charge I2	m/z [Da] I2	IonScore J2	Charge J2	m/z [Da] J2	IonScore K2	Charge K2	m/z [Da] K2	IonScore L2	Charge L2	m/z [Da] L2	# Missed Cleavages
	CPNLTYLNLSGNK	7	3	2	Q5XIE0;Q9BTT0	C1(Carbamidomethyl)	1493.74	0	7.599e-05																			34.9	2	747.375	17.52	2	747.374	30.81	2	747.374				21.99	2	747.375	20.02	2	747.374	0
	DLSTVEALQNLK	8	3	2	Q9BTT0;Q5XIE0		1330.72	0	0.0005003																						49.7	2	665.864	44.2	2	665.865				44.22	2	665.865	41.62	2	665.865	0
	SLDLFNCEITNLEDYR	8	3	2	Q9BTT0;Q5XIE0	C7(Carbamidomethyl)	2001.92	0	6.001e-07																									77.57	2	1001.46				24.79	2	1001.46	48.96	2	1001.46	0
	KLELSDNIISGGLEVLAEK	5	1	1	Q9BTT0		2028.12	0	5.588e-05																															28.27	3	676.712	37.87	3	676.713	1
	IKDLSTVEALQNLK	5	3	2	Q9BTT0;Q5XIE0		1571.9	0.001	0.04779																			10.67	3	524.636	21.95	3	524.638							17.6	3	524.638	15.54	3	524.639	1
	INLELR	2	1	1	Q9BTT0		757.456	0.006	0.08819																															29.85	2	379.232	47.88	2	379.232	0
Q5XIE0	Acidic leucine-rich nuclear phosphoprotein 32 family member E OS=Rattus norvegicus GN=Anp32e PE=2 SV=1 - [AN32E_RAT]	258	29.4003	3.89111																									47.77	10.47	2	3	68.99	10.47	3	4	157.4	15.89	3	4	194.817	28.29	4	8
	Sequence	# PSMs	# Proteins	# Protein Groups	Protein Group Accessions	Modifications	MH+ [Da]	q-Value	PEP	IonScore A2	Charge A2	m/z [Da] A2	IonScore B2	Charge B2	m/z [Da] B2	IonScore C2	Charge C2	m/z [Da] C2	IonScore D2	Charge D2	m/z [Da] D2	IonScore E2	Charge E2	m/z [Da] E2	IonScore F2	Charge F2	m/z [Da] F2	IonScore G2	Charge G2	m/z [Da] G2	IonScore H2	Charge H2	m/z [Da] H2	IonScore I2	Charge I2	m/z [Da] I2	IonScore J2	Charge J2	m/z [Da] J2	IonScore K2	Charge K2	m/z [Da] K2	IonScore L2	Charge L2	m/z [Da] L2	# Missed Cleavages
	CPNLTYLNLSGNK	5	3	2	Q5XIE0;Q9BTT0	C1(Carbamidomethyl)	1493.74	0	6.723e-06																			34.9	2	747.375	17.52	2	747.374	30.81	2	747.374	46.24	2	747.375							0
	DLSTVEALQNLK	3	3	2	Q9BTT0;Q5XIE0		1330.72	0	0.0005003																						49.7	2	665.864	44.2	2	665.865										0
	SLDLFNCEITNLEDYR	4	3	2	Q9BTT0;Q5XIE0	C7(Carbamidomethyl)	2001.92	0	6.001e-07																									77.57	2	1001.46	43.96	2	1001.47							0
	NRAPEEVTELVLDNCLCVNGEIEGLNDTFK	2	2	1	Q5XIE0	N1(Deamidated); C15(Carbamidomethyl); C17(Carbamidomethyl)	3449.64	0	3.564e-10																												67.09	3	1150.55							1
	NRAPEEVTELVLDNCLCVNGEIEGLNDTFK	2	2	1	Q5XIE0	N1(Deamidated); N14(Deamidated); C15(Carbamidomethyl); C17(Carbamidomethyl)	3450.62	0	3.639e-09																												60.89	3	1150.88							1
	IKDLSTVEALQNLK	3	3	2	Q9BTT0;Q5XIE0		1571.9	0.001	0.009763																			10.67	3	524.636	21.95	3	524.638				17.03	3	524.638							1
P20004	Aconitate hydratase, mitochondrial OS=Bos taurus GN=ACO2 PE=1 SV=4 - [ACON_BOVIN]	780	85.3059	7.82568	29.82	2.05	1	1					53.71	3.97	2	2									22.08	1.67	1	1	105.2	5	3	4	84.2333	3.21	2	3	216.073	12.18	7	7	57.6067	7.05	4	4	82.5333	7.05	3	3	127.284
	Sequence	# PSMs	# Proteins	# Protein Groups	Protein Group Accessions	Modifications	MH+ [Da]	q-Value	PEP	IonScore A2	Charge A2	m/z [Da] A2	IonScore B2	Charge B2	m/z [Da] B2	IonScore C2	Charge C2	m/z [Da] C2	IonScore D2	Charge D2	m/z [Da] D2	IonScore E2	Charge E2	m/z [Da] E2	IonScore F2	Charge F2	m/z [Da] F2	IonScore G2	Charge G2	m/z [Da] G2	IonScore H2	Charge H2	m/z [Da] H2	IonScore I2	Charge I2	m/z [Da] I2	IonScore J2	Charge J2	m/z [Da] J2	IonScore K2	Charge K2	m/z [Da] K2	IonScore L2	Charge L2	m/z [Da] L2	# Missed Cleavages
	IVYGHLDDPANQEIER	3	4	1	P20004		1868.92	0	4.92e-10	29.82	3	623.643				34.84	3	623.642																68.87	3	623.643										0
	DSSGQQVDVSPTSQR	7	1	1	P20004		1590.73	0	5.695e-06							33.87	2	795.871										53.16	2	795.87				46.14	2	795.871				53.41	2	795.871	57.69	2	795.871	0
	SQFTITPGSEQIR	7	5	1	P20004		1463.75	0	6.446e-07																22.08	2	732.379	33.15	2	732.379	39.87	2	732.379	46.63	2	732.378				37.74	2	732.379	31.1	2	732.379	0
	FNPETDFLTGK	3	2	1	P20004		1268.62	0	4.953e-05																			36.74	2	634.812				26.23	2	634.811	37.59	2	634.812							0
	LTGSLSGWTSPK	1	3	1	P20004		1233.65	0	7.03e-05																						53.88	2	617.327													0
	VGLIGSCTNSSYEDMGR	1	1	1	P20004	C7(Carbamidomethyl)	1845.81	0	1.253e-11																									97.97	2	923.411										0
	DGYAQILR	1	1	1	P20004		935.498	0	0.009609																									39.4	2	468.253										0
	AEFDPGQDTYQHPPK	2	2	1	P20004		1729.78	0	0.000313																									10.57	3	577.266	15.89	3	577.265							0
	DINQEVYNFLATAGAK	3	2	1	P20004		1753.88	0	6.219e-05																												37.46	3	585.297				32.14	3	585.297	0
	FKLEAPDADELPR	2	2	1	P20004		1500.77	0	0.003268																												16.98	3	500.927				35.67	3	500.928	1
	NDANPETHAFVTSPEIVTALAIAGTLK	1	1	1	P20004		2780.45	0	0.000124																															30.05	3	927.488				0
	VAVPSTIHCDHLIEAQLGGEK	1	1	1	P20004	C9(Carbamidomethyl)	2274.15	0	2.621e-06																																		16.68	3	758.722	0
P68138	Actin, alpha skeletal muscle OS=Bos taurus GN=ACTA1 PE=1 SV=1 - [ACTS_BOVIN]	377	42.0239	5.38916	718.819	22.02	7	30	2488.34	18.3	6	108	854.932	29.71	9	35	1511.71	26.53	10	53	939.781	24.93	8	56	1393.97	27.06	10	50	3395.91	32.63	11	156	2849.32	28.91	11	121	5590.52	31.3	11	287	7428.73	29.18	12	364	3123.1	32.89	16	149	2139.88
	Sequence	# PSMs	# Proteins	# Protein Groups	Protein Group Accessions	Modifications	MH+ [Da]	q-Value	PEP	IonScore A2	Charge A2	m/z [Da] A2	IonScore B2	Charge B2	m/z [Da] B2	IonScore C2	Charge C2	m/z [Da] C2	IonScore D2	Charge D2	m/z [Da] D2	IonScore E2	Charge E2	m/z [Da] E2	IonScore F2	Charge F2	m/z [Da] F2	IonScore G2	Charge G2	m/z [Da] G2	IonScore H2	Charge H2	m/z [Da] H2	IonScore I2	Charge I2	m/z [Da] I2	IonScore J2	Charge J2	m/z [Da] J2	IonScore K2	Charge K2	m/z [Da] K2	IonScore L2	Charge L2	m/z [Da] L2	# Missed Cleavages
	SYELPDGQVITIGNER	377	13	7	P68138;Q8BFZ3;P84336;P48975;Q0PGG4;Q6S8J3;Q562R1		1790.89	0	5.973e-08	68.28	2	895.95	85.52	2	895.95	76.09	2	895.949	80.54	2	895.949	68.2	2	895.948	72.75	2	895.949	85.71	2	895.95	73.13	2	895.949	76.16	2	895.95	85.81	2	895.949	68.18	2	895.95	73.54	2	895.95	0
	SYELPDGQVITIGNER	36	13	7	P68138;Q8BFZ3;P84336;Q0PGG4;Q6S8J3;P48975;Q562R1	N14(Deamidated)	1791.88	0	2.146e-09	56.12	2	896.44																			63.67	2	896.441	78.77	2	896.441	79.31	3	597.963	78.51	2	896.442	77.44	2	896.442	0
	EITALAPSTMK	70	10	4	P68138;P84336;P48975;Q0PGG4		1161.62	0	6.825e-06	51.89	2	581.313	49.91	2	581.313	53.25	2	581.313	53.03	2	581.314	56.01	2	581.313	56.06	2	581.314	55.53	2	581.312	49.14	2	581.311	67.55	2	581.313	53.4	2	581.312	42.54	2	581.313	54.56	2	581.311	0
	AGFAGDDAPR	18	11	5	P48975;P68138;P84336;Q6S8J3;Q0PGG4		976.448	0	4.246e-05	48.7	2	488.728				55.03	2	488.728	52.99	2	488.728	45.21	2	488.728	47.55	2	488.728	70.99	2	488.728	55.59	2	488.728	70.15	2	488.728	55.27	2	488.728	81.45	2	488.728				0
	EITALAPSTMK	59	10	4	P68138;P84336;P48975;Q0PGG4	M10(Oxidation)	1177.61	0	6.637e-06	38.74	2	589.31	43.1	2	589.309	39.69	2	589.311	45.42	2	589.31	40.91	2	589.309	41.8	2	589.31	45.92	2	589.31	36.83	2	589.31	47.19	2	589.31	42.84	2	589.31	39.67	2	589.309	38.37	2	589.311	0
	AVFPSIVGRPR	433	11	5	P68138;Q0PGG4;P84336;Q6S8J3;P48975		1198.71	0	1.444e-05	37.53	3	400.24	53.09	3	400.24	39.76	3	400.24	41.41	3	400.24	46.99	3	400.24	39.57	3	400.24	52.79	2	599.856	44.31	2	599.856	56.35	2	599.856	64.04	2	599.857	53.33	2	599.856	53.13	2	599.857	0
	DLTDYLMK	79	12	6	P68138;Q8BFZ3;P84336;Q0PGG4;P48975;Q562R1		998.486	0	0.007133	34.97	2	499.747	33.7	2	499.747	32.04	2	499.745	34.91	2	499.747	36.51	2	499.747	34.96	2	499.747	33.36	2	499.747	34.85	2	499.747	33.35	2	499.745	45.07	2	499.747	32.95	2	499.747	34.89	2	499.747	0
	HQGVMVGMGQK	18	12	6	P68138;Q8BFZ3;Q0PGG4;P84336;P48975;Q562R1		1171.57	0	1.837e-06	32.17	2	586.289							28.13	2	586.288							48.75	2	586.289	41.89	2	586.289	44.7	2	586.29	50.09	2	586.289	29.51	2	586.289	23.53	2	586.289	0
	YPIEHGIITNWDDMEK	157	4	1	P68138		1960.91	0	0.000168	20.86	3	654.309	29.82	3	654.309	16.5	3	654.309	11.43	3	654.308	11.13	3	654.309				17.17	3	654.308	15.1	3	654.309	19.42	3	654.309	30.02	3	654.309	17.55	3	654.308	11.94	3	654.309	0
	DLTDYLMK	42	11	5	P68138;Q8BFZ3;P84336;Q0PGG4;P48975	M7(Oxidation)	1014.48	0	0.002646				30.57	2	507.744							27.94	2	507.744				29.26	2	507.744	21.61	2	507.744	31.52	2	507.744	27.49	2	507.744	27.2	2	507.744				0
	YPIEHGIITNWDDMEK	60	4	1	P68138	M14(Oxidation)	1976.91	0	0.004955				21.39	3	659.64							17.09	3	659.64				16.86	2	988.956	22.65	3	659.64	20.13	3	659.64	22.7	3	659.641	20.3	3	659.64	16.84	3	659.64	0
	DLYANNVMSGGTTMYPGIADR	1	1	1	P68138	N5(Deamidated); N6(Deamidated); M8(Oxidation)	2263.98	0	6.914e-05							18.23	3	755.331																												0
	IWHHTFYNELR	63	9	5	P48975;P68138;P84336;Q6S8J3;Q0PGG4		1515.75	0	0.001507										39.08	3	505.921	38.87	3	505.921	39.26	3	505.921							31.09	3	505.921				54.28	3	505.921	35.05	3	505.921	0
	YPIEHGIITNWDDMEKIWHHTFYNELR	5	2	1	P68138		3457.64	0	0.0001302										28.85	5	692.333				28.97	5	692.334													28.34	5	692.336	28.76	5	692.333	1
	DSYVGDEAQSK	10	9	4	P48975;P68138;P84336;Q0PGG4		1198.52	0	0.00135													14.94	2	599.765				20.6	2	599.765	24.92	2	599.765	43.49	2	599.765	41.11	2	599.766	43.54	2	599.765	12.26	2	599.765	0
	EITALAPSTMKIK	3	6	3	P68138;P84336;Q0PGG4		1402.8	0	0.002006																			20.57	3	468.27	17.38	3	468.271				17.76	3	468.271							1
	DLYANNVMSGGTTMYPGIADR	6	1	1	P68138	N5(Deamidated); M8(Oxidation); M14(Oxidation)	2278.98	0	0.01548																			19.31	3	760.333																0
	HQGVMVGMGQK	14	11	5	P68138;Q8BFZ3;P84336;Q0PGG4;P48975	M5(Oxidation)	1187.56	0	0.004945																			15.64	3	396.527	35.81	2	594.287	33.63	3	396.527	35.02	3	396.527	20.24	3	396.527				0
	AVFPSIVGRPR	6	8	4	P68138;P84336;Q0PGG4;Q6S8J3	R9(Deamidated)	1199.69	0	0.0001162																									42.8	2	600.349	24.72	2	600.348							0
	YPIEHGIITNWDDMEK	2	4	1	P68138	N10(Deamidated)	1961.9	0	1.171e-05																									13.43	3	654.637	13.36	3	654.637							0
	HQGVMVGMGQKDSYVGDEAQSKR	4	7	4	P48975;P68138;Q0PGG4;P84336	M5(Oxidation); M8(Oxidation)	2539.17	0	7.794e-10																															58.49	4	635.547	73.84	4	635.547	2
	IKIIAPPER	5	9	6	P48975;P68138;Q562R1;Q8BFZ3;Q0PGG4;P84336		1036.65	0	0.0007546																															32.68	3	346.222	33.36	3	346.222	1
	HQGVMVGMGQKDSYVGDEAQSK	4	7	4	P48975;P68138;P84336;Q0PGG4	M5(Oxidation); M8(Oxidation)	2383.06	0	7.337e-05																															28.82	4	596.522	24.39	4	596.522	1
	MQKEITALAPSTMK	4	7	4	P48975;P68138;P84336;Q0PGG4		1548.81	0	0.009822																															28.71	3	516.942	21.93	3	516.943	1
	HQGVMVGMGQKDSYVGDEAQSKR	1	7	4	P48975;P68138;Q0PGG4;P84336		2507.17	0	5.326e-14																																		56.72	4	627.549	2
	HQGVMVGMGQKDSYVGDEAQSKR	1	7	4	P48975;P68138;Q0PGG4;P84336	M8(Oxidation)	2523.17	0	2.783e-10																																		47.14	4	631.548	2
	AGFAGDDAPRAVFPSIVGRPR	2	7	4	P48975;P68138;Q0PGG4;P84336		2156.14	0	3.558e-07																																		13.52	4	539.789	1
	IIAPPER	11	11	6	P68138;Q8BFZ3;Q0PGG4;P84336;P48975;Q562R1		795.472	0.001	0.01174				46.34	2	398.24										36.72	2	398.239				39.37	2	398.24	39.7	2	398.24	46.27	2	398.24	42.71	2	398.24	42.39	2	398.24	0
	LDLAGR	11	17	9	P61162;A7MB62;P68138;Q8BFZ3;Q0PGG4;P84336;Q6S8J3;P48975;Q562R1		644.373	0.001	0.03147							32.78	2	322.69	42.24	2	322.69				42.4	2	322.69	31.45	2	322.69	35.2	2	322.69	41.77	2	322.691	42.01	2	322.69	41.82	2	322.69	39.7	2	322.69	0
	QEYDEAGPSIVHR	1	1	1	P68138	Q1(Deamidated)	1501.69	0.001	0.004738							16.75	3	501.236																												0
	DSYVGDEAQSKR	1	6	3	P68138;Q0PGG4;P84336		1354.62	0.001	0.03288																												30.82	3	452.213							1
	YPIEHGIITNWDDMEKIWHHTFYNELR	1	2	1	P68138	N10(Deamidated)	3458.64	0.001	0.07337																															17.1	5	692.534				1
	GILTLKYPIEHGIITNWDDMEKIWHHTFYNELR	1	2	1	P68138		4083.06	0.003	0.03493																19.22	6	681.35																			2
	DLYANNVMSGGTTMYPGIADR	1	1	1	P68138	M8(Oxidation); M14(Oxidation)	2277.99	0.005	0.09596																			19.03	4	570.253																0
Q0PGG4	Actin, cytoplasmic 1 OS=Bos mutus grunniens GN=ACTB PE=2 SV=1 - [ACTB_BOSMU]	375	41.7217	5.37646																																					27596.3	52.8	18	914					7142.64
	Sequence	# PSMs	# Proteins	# Protein Groups	Protein Group Accessions	Modifications	MH+ [Da]	q-Value	PEP	IonScore A2	Charge A2	m/z [Da] A2	IonScore B2	Charge B2	m/z [Da] B2	IonScore C2	Charge C2	m/z [Da] C2	IonScore D2	Charge D2	m/z [Da] D2	IonScore E2	Charge E2	m/z [Da] E2	IonScore F2	Charge F2	m/z [Da] F2	IonScore G2	Charge G2	m/z [Da] G2	IonScore H2	Charge H2	m/z [Da] H2	IonScore I2	Charge I2	m/z [Da] I2	IonScore J2	Charge J2	m/z [Da] J2	IonScore K2	Charge K2	m/z [Da] K2	IonScore L2	Charge L2	m/z [Da] L2	# Missed Cleavages
	KDLYANTVLSGGTTMYPGIANR	63	1	1	Q0PGG4	N21(Deamidated)	2343.16	0	2.106e-11																												105.59	2	1172.08				84.95	3	781.726	1
	KDLYANTVLSGGTTMYPGIANR	11	1	1	Q0PGG4	M15(Oxidation); N21(Deamidated)	2359.16	0	1.56e-08																												101.45	3	787.059				83.09	3	787.058	1
	DLYANTVLSGGTTMYPGIANR	447	1	1	Q0PGG4	N20(Deamidated)	2215.07	0	9.895e-12																												97.79	2	1108.04				65.42	2	1108.04	0
	DLYANTVLSGGTTMYPGIANR	70	1	1	Q0PGG4	M14(Oxidation); N20(Deamidated)	2231.07	0	1.743e-05																												89.94	2	1116.04				74.97	3	744.36	0
	SYELPDGQVITIGNER	68	13	7	P68138;Q8BFZ3;P84336;P48975;Q0PGG4;Q6S8J3;Q562R1		1790.89	0	1.517e-09																												85.81	2	895.949				73.54	2	895.95	0
	QEYDESGPSIVHR	15	7	4	P84336;P48975;Q0PGG4;Q6S8J3	N-Term(Gln->pyro-Glu)	1499.68	0	2.53e-07																												81.64	2	750.342				84.29	2	750.341	0
	SYELPDGQVITIGNER	11	13	7	P68138;Q8BFZ3;P84336;Q0PGG4;Q6S8J3;P48975;Q562R1	N14(Deamidated)	1791.87	0	3.442e-06																												79.31	3	597.963				77.44	2	896.442	0
	DLYANTVLSGGTTMYPGIANR	8	1	1	Q0PGG4	N5(Deamidated); N20(Deamidated)	2216.05	0	8.412e-13																												69.8	2	1108.53				90.02	2	1108.53	0
	TTGIVMDSGDGVTHTVPIYEGYALPHAILR	96	7	4	Q8BFZ3;P84336;Q0PGG4;P48975		3183.62	0	1.723e-10																												65.72	4	796.66				52.14	4	796.66	0
	AVFPSIVGRPR	179	11	5	P68138;Q0PGG4;P84336;Q6S8J3;P48975		1198.71	0	1.444e-05																												64.04	2	599.857				53.13	2	599.857	0
	QEYDESGPSIVHR	6	7	4	P48975;P84336;Q6S8J3;Q0PGG4		1516.7	0	2.113e-08																												62.54	3	506.239				82.39	2	758.854	0
	TTGIVMDSGDGVTHTVPIYEGYALPHAILR	63	7	4	P48975;Q8BFZ3;P84336;Q0PGG4	M6(Oxidation)	3199.61	0	7.12e-13																												59.12	4	800.658				62.94	4	800.658	0
	AGFAGDDAPR	2	11	5	P48975;P68138;P84336;Q6S8J3;Q0PGG4		976.448	0	0.000786																												55.27	2	488.728							0
	EITALAPSTMK	22	10	4	P68138;P84336;P48975;Q0PGG4		1161.61	0	5.667e-05																												53.4	2	581.312				54.56	2	581.311	0
	GYSFTTTAER	15	6	3	P48975;P84336;Q0PGG4		1132.53	0	0.0005711																												50.33	2	566.767				44.75	2	566.767	0
	HQGVMVGMGQK	4	12	6	P68138;Q8BFZ3;Q0PGG4;P84336;P48975;Q562R1		1171.57	0	1.837e-06																												50.09	2	586.289				23.53	2	586.289	0
	EITALAPSTMK	12	10	4	P68138;P84336;P48975;Q0PGG4	M10(Oxidation)	1177.61	0	0.0001318																												42.84	2	589.31				38.37	2	589.311	0
	DSYVGDEAQSK	3	9	4	P48975;P68138;P84336;Q0PGG4		1198.52	0	0.000149																												41.11	2	599.766				12.26	2	599.765	0
	CPEALFQPSFLGMESCGIHETTFNSIMK	29	5	3	Q0PGG4;P84336;P48975	C1(Carbamidomethyl); M13(Oxidation); C16(Carbamidomethyl)	3247.46	0	1.117e-05																												36.28	3	1083.16				22.3	4	812.62	0
	HQGVMVGMGQK	3	11	5	P68138;Q8BFZ3;P84336;Q0PGG4;P48975	M5(Oxidation)	1187.56	0	0.001879																												35.02	3	396.527							0
	DLYANTVLSGGTTMYPGIANR	3	1	1	Q0PGG4	N5(Deamidated); M14(Oxidation); N20(Deamidated)	2232.05	0	0.000303																												32.84	3	744.688				44.79	2	1116.53	0
	CPEALFQPSFLGMESCGIHETTFNSIMK	15	5	3	Q0PGG4;P84336;P48975	C1(Carbamidomethyl); M13(Oxidation); C16(Carbamidomethyl); M27(Oxidation)	3263.45	0	4.612e-05																												29.92	3	1088.49				27.67	4	816.619	0
	CPEALFQPSFLGMESCGIHETTFNSIMK	11	5	3	Q0PGG4;P84336;P48975	C1(Carbamidomethyl); C16(Carbamidomethyl)	3231.46	0	5.854e-06																												27.65	4	808.62				23.27	4	808.621	0
	AVFPSIVGRPR	4	8	4	P68138;P84336;Q0PGG4;Q6S8J3	R9(Deamidated)	1199.69	0	0.004399																												24.72	2	600.348							0
	HQGVMVGMGQKDSYVGDEAQSKR	2	7	4	P48975;P68138;Q0PGG4;P84336	M5(Oxidation); M8(Oxidation)	2539.17	0	7.794e-10																																		73.84	4	635.547	2
	HQGVMVGMGQKDSYVGDEAQSKR	1	7	4	P48975;P68138;Q0PGG4;P84336		2507.17	0	5.326e-14																																		56.72	4	627.549	2
	KDLYANTVLSGGTTMYPGIANR	1	1	1	Q0PGG4	N6(Deamidated); N21(Deamidated)	2344.15	0	5.319e-06																																		54.83	3	782.056	1
	HQGVMVGMGQKDSYVGDEAQSKR	1	7	4	P48975;P68138;Q0PGG4;P84336	M8(Oxidation)	2523.17	0	2.783e-10																																		47.14	4	631.548	2
	IWHHTFYNELR	4	9	5	P48975;P68138;P84336;Q6S8J3;Q0PGG4		1515.75	0	5.053e-05																																		35.05	3	505.921	0
	IKIIAPPER	3	9	6	P48975;P68138;Q562R1;Q8BFZ3;Q0PGG4;P84336		1036.65	0	0.0007546																																		33.36	3	346.222	1
	FRCPEALFQPSFLGMESCGIHETTFNSIMK	1	5	3	P48975;P84336;Q0PGG4	C3(Carbamidomethyl); C18(Carbamidomethyl)	3534.66	0	0.003481																																		26.22	4	884.421	1
	HQGVMVGMGQKDSYVGDEAQSK	2	7	4	P48975;P68138;P84336;Q0PGG4	M5(Oxidation); M8(Oxidation)	2383.06	0	2.097e-07																																		24.39	4	596.522	1
	MQKEITALAPSTMK	2	7	4	P48975;P68138;P84336;Q0PGG4		1548.81	0	0.0001621																																		21.93	3	516.943	1
	CPEALFQPSFLGMESCGIHETTFNSIMK	3	5	3	P48975;P84336;Q0PGG4	C1(Carbamidomethyl); C16(Carbamidomethyl); N24(Deamidated)	3232.45	0	0.0001428																																		18.89	3	1078.15	0
	YPIEHGIVTNWDDMEK	2	4	2	P48975;Q0PGG4		1946.9	0	6.171e-08																																		18.66	3	649.637	0
	CPEALFQPSFLGMESCGIHETTFNSIMK	3	5	3	P48975;P84336;Q0PGG4	C1(Carbamidomethyl); M13(Oxidation); C16(Carbamidomethyl); N24(Deamidated)	3248.46	0	0.002393																																		17.94	3	1083.49	0
	AGFAGDDAPRAVFPSIVGRPR	2	7	4	P48975;P68138;Q0PGG4;P84336		2156.14	0	3.558e-07																																		13.52	4	539.789	1
	IIAPPER	4	11	6	P68138;Q8BFZ3;Q0PGG4;P84336;P48975;Q562R1		795.472	0.001	0.01174																												46.27	2	398.24				42.39	2	398.24	0
	DLTDYLMK	34	12	6	P68138;Q8BFZ3;P84336;Q0PGG4;P48975;Q562R1		998.487	0.001	0.01891																												45.07	2	499.747				34.92	2	499.747	0
	LDLAGR	4	17	9	P61162;A7MB62;P68138;Q8BFZ3;Q0PGG4;P84336;Q6S8J3;P48975;Q562R1		644.373	0.001	0.03147																												42.01	2	322.69				39.7	2	322.69	0
	DSYVGDEAQSKR	1	6	3	P68138;Q0PGG4;P84336		1354.62	0.001	0.03288																												30.82	3	452.213							1
	DLTDYLMK	14	11	5	P68138;Q8BFZ3;P84336;Q0PGG4;P48975	M7(Oxidation)	1014.48	0.001	0.03713																												27.49	2	507.744							0
	EITALAPSTMKIK	1	6	3	P68138;P84336;Q0PGG4		1402.8	0.001	0.01215																												17.76	3	468.271							1
	KDLYANTVLSGGTTMYPGIANR	2	1	1	Q0PGG4		2342.2	0.001	0.02509																												13.31	3	781.405							1
	QEYDESGPSIVHRK	1	3	3	Q0PGG4;P84336;Q6S8J3	N-Term(Gln->pyro-Glu); R13(Deamidated)	1628.75	0.002	0.04949																												10.23	2	814.881							1
	CPEALFQPSFLGMESCGIHETTFNSIMK	1	5	3	P48975;Q0PGG4;P84336	C1(Carbamidomethyl); Q7(Deamidated); M13(Oxidation); C16(Carbamidomethyl); N24(Deamidated); M27(Oxidation)	3265.45	0.004	0.05638																																		11.81	3	1089.15	0
P84336	Actin, cytoplasmic 1 OS=Camelus dromedarius GN=ACTB PE=1 SV=1 - [ACTB_CAMDR]	375	41.7748	5.49072	3818.26	48.8	13	145	5727.99	52.27	12	192	3705.34	55.2	15	142	3091.52	53.33	15	117	2965.18	59.2	15	136	2949.15	59.73	16	118	8513.05	57.33	19	364	8847.27	59.73	20	341	16602.6	69.07	20	734	33498.6	67.2	22	1125	10534	81.6	29	532	9833.18
	Sequence	# PSMs	# Proteins	# Protein Groups	Protein Group Accessions	Modifications	MH+ [Da]	q-Value	PEP	IonScore A2	Charge A2	m/z [Da] A2	IonScore B2	Charge B2	m/z [Da] B2	IonScore C2	Charge C2	m/z [Da] C2	IonScore D2	Charge D2	m/z [Da] D2	IonScore E2	Charge E2	m/z [Da] E2	IonScore F2	Charge F2	m/z [Da] F2	IonScore G2	Charge G2	m/z [Da] G2	IonScore H2	Charge H2	m/z [Da] H2	IonScore I2	Charge I2	m/z [Da] I2	IonScore J2	Charge J2	m/z [Da] J2	IonScore K2	Charge K2	m/z [Da] K2	IonScore L2	Charge L2	m/z [Da] L2	# Missed Cleavages
	QEYDESGPSIVHR	80	7	4	P48975;P84336;Q6S8J3;Q0PGG4		1516.7	0	9.076e-11	105.72	2	758.855	95.92	2	758.855	102.8	2	758.854	86.89	2	758.855	86.36	2	758.854	82.98	3	506.239	97.01	2	758.855	87.23	2	758.855	83.4	2	758.855	62.54	3	506.239	101.45	2	758.855	82.39	2	758.854	0
	KDLYANTVLSGGTTMYPGIADR	172	5	2	P84336;P48975		2343.17	0	8.464e-15	90.09	2	1172.09				76.93	2	1172.09	86.78	3	781.726	85.29	3	781.726	78.38	3	781.727	104.42	3	781.727	97.07	3	781.727	108.77	3	781.727	105.59	2	1172.08	99	3	781.727	84.95	3	781.726	1
	QEYDESGPSIVHR	63	7	4	P84336;P48975;Q0PGG4;Q6S8J3	N-Term(Gln->pyro-Glu)	1499.68	0	1.749e-05	84.36	2	750.341	81.32	2	750.343	84.39	2	750.342	84.23	2	750.342	80.73	2	750.341	80.74	2	750.341	83.79	2	750.341	80.69	2	750.342	81.6	2	750.341	81.64	2	750.342	80.82	2	750.342	84.28	2	750.342	0
	DLYANTVLSGGTTMYPGIADR	880	5	2	P48975;P84336		2215.08	0	1.429e-09	80.38	2	1108.04	103.64	2	1108.04	81.16	2	1108.04	73.77	3	739.028	71.5	3	739.028	65.86	3	739.029	84.69	2	1108.04	78.5	2	1108.04	91.78	2	1108.04	97.79	2	1108.04	70.7	2	1108.04	65.42	2	1108.04	0
	DLYANTVLSGGTTMYPGIADR	266	5	2	P48975;P84336	M14(Oxidation)	2231.06	0	6.184e-07	73.69	3	744.359	86.37	2	1116.03	101.98	2	1116.04	50.04	3	744.36	31.6	2	1116.04	56.84	3	744.36	85.83	3	744.359	80.19	3	744.36	98.85	2	1116.04	89.94	2	1116.04	62.38	2	1116.04	74.97	3	744.36	0
	SYELPDGQVITIGNER	377	13	7	P68138;Q8BFZ3;P84336;P48975;Q0PGG4;Q6S8J3;Q562R1		1790.89	0	5.973e-08	68.28	2	895.95	85.52	2	895.95	76.09	2	895.949	80.54	2	895.949	68.2	2	895.948	72.75	2	895.949	85.71	2	895.95	73.13	2	895.949	76.16	2	895.95	85.81	2	895.949	68.18	2	895.95	73.54	2	895.95	0
	SYELPDGQVITIGNER	36	13	7	P68138;Q8BFZ3;P84336;Q0PGG4;Q6S8J3;P48975;Q562R1	N14(Deamidated)	1791.88	0	2.146e-09	56.12	2	896.44																			63.67	2	896.441	78.77	2	896.441	79.31	3	597.963	78.51	2	896.442	77.44	2	896.442	0
	LCYVALDFEQEMATAASSSSLEK	490	6	3	P84336;Q6S8J3;P48975	C2(Carbamidomethyl)	2550.17	0	6.356e-10	55.76	3	850.729	63.13	3	850.728	61.36	3	850.729	49.78	3	850.73	54.8	3	850.729	51.93	3	850.729	70.31	3	850.729	49.48	3	850.73	65.45	3	850.73	75.95	3	850.729	65.63	3	850.73	66.51	3	850.73	0
	TTGIVMDSGDGVTHTVPIYEGYALPHAILR	119	7	4	P48975;Q8BFZ3;P84336;Q0PGG4	M6(Oxidation)	3199.61	0	3.905e-07	55.73	4	800.657	59.07	4	800.658	50.19	4	800.658	32.47	4	800.659	44.53	4	800.659	45.79	4	800.657				48.56	4	800.658	53.11	4	800.658	59.12	4	800.658	72.04	4	800.658	62.94	4	800.658	0
	TTGIVMDSGDGVTHTVPIYEGYALPHAILR	196	7	4	Q8BFZ3;P84336;Q0PGG4;P48975		3183.62	0	2.528e-16	55.67	4	796.659	50.87	3	1061.88	62.29	4	796.659	55.11	4	796.659	42.52	3	1061.88	40.68	4	796.659				33.99	4	796.661	86.65	4	796.66	65.72	4	796.66	53.04	4	796.66	52.14	4	796.66	0
	EITALAPSTMK	70	10	4	P68138;P84336;P48975;Q0PGG4		1161.62	0	6.825e-06	51.89	2	581.313	49.91	2	581.313	53.25	2	581.313	53.03	2	581.314	56.01	2	581.313	56.06	2	581.314	55.53	2	581.312	49.14	2	581.311	67.55	2	581.313	53.4	2	581.312	42.54	2	581.313	54.56	2	581.311	0
	AGFAGDDAPR	18	11	5	P48975;P68138;P84336;Q6S8J3;Q0PGG4		976.448	0	4.246e-05	48.7	2	488.728				55.03	2	488.728	52.99	2	488.728	45.21	2	488.728	47.55	2	488.728	70.99	2	488.728	55.59	2	488.728	70.15	2	488.728	55.27	2	488.728	81.45	2	488.728				0
	GYSFTTTAER	63	6	3	P48975;P84336;Q0PGG4		1132.53	0	0.0006528	44.57	2	566.766	50.26	2	566.766	45.59	2	566.766	52.01	2	566.767	41.18	2	566.767	50.7	2	566.767	49.98	2	566.767	45.91	2	566.766	47.36	2	566.766	50.33	2	566.767	49.82	2	566.767	44.75	2	566.767	0
	EITALAPSTMK	59	10	4	P68138;P84336;P48975;Q0PGG4	M10(Oxidation)	1177.61	0	6.637e-06	38.74	2	589.31	43.1	2	589.309	39.69	2	589.311	45.42	2	589.31	40.91	2	589.309	41.8	2	589.31	45.92	2	589.31	36.83	2	589.31	47.19	2	589.31	42.84	2	589.31	39.67	2	589.309	38.37	2	589.311	0
	AVFPSIVGRPR	433	11	5	P68138;Q0PGG4;P84336;Q6S8J3;P48975		1198.71	0	1.444e-05	37.53	3	400.24	53.09	3	400.24	39.76	3	400.24	41.41	3	400.24	46.99	3	400.24	39.57	3	400.24	52.79	2	599.856	44.31	2	599.856	56.35	2	599.856	64.04	2	599.857	53.33	2	599.856	53.13	2	599.857	0
	DLTDYLMK	79	12	6	P68138;Q8BFZ3;P84336;Q0PGG4;P48975;Q562R1		998.486	0	0.007133	34.97	2	499.747	33.7	2	499.747	32.04	2	499.745	34.91	2	499.747	36.51	2	499.747	34.96	2	499.747	33.36	2	499.747	34.85	2	499.747	33.35	2	499.745	45.07	2	499.747	32.95	2	499.747	34.89	2	499.747	0
	HQGVMVGMGQK	18	12	6	P68138;Q8BFZ3;Q0PGG4;P84336;P48975;Q562R1		1171.57	0	1.837e-06	32.17	2	586.289							28.13	2	586.288							48.75	2	586.289	41.89	2	586.289	44.7	2	586.29	50.09	2	586.289	29.51	2	586.289	23.53	2	586.289	0
	VAPEEHPVLLTEAPLNPK	310	4	2	P84336;P48975		1954.06	0	5.335e-05	27.21	2	977.535	27.18	2	977.536	22.29	3	652.026	18.62	3	652.026	23.2	3	652.026	17.67	3	652.026	27.64	2	977.536	23.59	2	977.536	29.47	2	977.536	34.55	3	652.026	23.54	3	652.026	21.74	3	652.026	0
	DLYANTVLSGGTTMYPGIADR	18	5	2	P48975;P84336	N5(Deamidated)	2216.05	0	8.427e-13				40.36	2	1108.53																			80.52	2	1108.53	69.8	2	1108.53	75.98	2	1108.53	90.02	2	1108.53	0
	DLTDYLMK	42	11	5	P68138;Q8BFZ3;P84336;Q0PGG4;P48975	M7(Oxidation)	1014.48	0	0.002646				30.57	2	507.744							27.94	2	507.744				29.26	2	507.744	21.61	2	507.744	31.52	2	507.744	27.49	2	507.744	27.2	2	507.744				0
	CPEALFQPSFLGMESCGIHETTFNSIMK	61	5	3	Q0PGG4;P84336;P48975	C1(Carbamidomethyl); M13(Oxidation); C16(Carbamidomethyl)	3247.46	0	1.117e-05				25.35	3	1083.16	14.74	3	1083.16				14.22	3	1083.15										30.09	3	1083.16	36.28	3	1083.16	28.65	4	812.62	22.3	4	812.62	0
	CPEALFQPSFLGMESCGIHETTFNSIMK	6	5	3	P48975;P84336;Q0PGG4	C1(Carbamidomethyl); Q7(Deamidated); M13(Oxidation); C16(Carbamidomethyl)	3248.47	0	0.0002682				21.63	3	1083.49																									10.51	3	1083.49	17.94	3	1083.49	0
	QEYDESGPSIVHRK	4	5	3	P48975;P84336;Q6S8J3	N-Term(Gln->pyro-Glu)	1627.77	0	0.0003876							47.64	3	543.263										41.73	3	543.262	41.58	2	814.39													1
	IWHHTFYNELR	63	9	5	P48975;P68138;P84336;Q6S8J3;Q0PGG4		1515.75	0	0.001507										39.08	3	505.921	38.87	3	505.921	39.26	3	505.921							31.09	3	505.921				54.28	3	505.921	35.05	3	505.921	0
	KDLYANTVLSGGTTMYPGIADR	44	5	2	P84336;P48975	M15(Oxidation)	2359.16	0	2.32e-06													87.59	3	787.056				102.75	3	787.058	100.64	3	787.058	94.56	3	787.058	101.45	3	787.059	102.77	3	787.058	83.09	3	787.058	1
	DSYVGDEAQSK	10	9	4	P48975;P68138;P84336;Q0PGG4		1198.52	0	0.00135													14.94	2	599.765				20.6	2	599.765	24.92	2	599.765	43.49	2	599.765	41.11	2	599.766	43.54	2	599.765	12.26	2	599.765	0
	CPEALFQPSFLGMESCGIHETTFNSIMK	9	5	3	P48975;P84336;Q0PGG4	C1(Carbamidomethyl); C16(Carbamidomethyl); N24(Deamidated)	3232.44	0	0.001872													13.04	4	808.871										15.5	3	1078.15				19.76	3	1078.15	18.89	3	1078.15	0
	CPEALFQPSFLGMESCGIHETTFNSIMK	24	5	3	Q0PGG4;P84336;P48975	C1(Carbamidomethyl); C16(Carbamidomethyl)	3231.46	0	5.854e-06																15.65	3	1077.83							13.01	4	808.62	27.65	4	808.62	20.97	4	808.621	23.27	4	808.621	0
	LCYVALDFEQEMATAASSSSLEK	262	6	3	P84336;Q6S8J3;P48975	C2(Carbamidomethyl); M12(Oxidation)	2566.17	0	1.288e-08																			45.19	3	856.061	46.25	3	856.061	47.07	3	856.061	55.03	3	856.06	35.55	3	856.061	38.08	3	856.061	0
	GIVTNWDDMEK	4	1	1	P84336	M9(Oxidation)	1323.59	0	0.0002063																			37.93	2	662.299	20	2	662.297							24.72	2	662.298	44.22	2	662.298	0
	GIVTNWDDMEK	19	1	1	P84336		1307.59	0	8.96e-05																			25.67	2	654.3	16.45	2	654.301	47.15	2	654.298	44.84	2	654.301	22.9	2	654.3	31.35	2	654.3	0
	VAPEEHPVLLTEAPLNPKANR	3	1	1	P84336		2295.25	0	9.117e-05																			24.77	4	574.567	20.72	4	574.567													1
	EITALAPSTMKIK	3	6	3	P68138;P84336;Q0PGG4		1402.8	0	0.002006																			20.57	3	468.27	17.38	3	468.271				17.76	3	468.271							1
	CPEALFQPSFLGMESCGIHETTFNSIMK	27	5	3	Q0PGG4;P84336;P48975	C1(Carbamidomethyl); M13(Oxidation); C16(Carbamidomethyl); M27(Oxidation)	3263.45	0	4.612e-05																			19.49	4	816.618				24.1	3	1088.49	29.92	3	1088.49	19.43	4	816.619	27.67	4	816.619	0
	HQGVMVGMGQK	14	11	5	P68138;Q8BFZ3;P84336;Q0PGG4;P48975	M5(Oxidation)	1187.56	0	0.004945																			15.64	3	396.527	35.81	2	594.287	33.63	3	396.527	35.02	3	396.527	20.24	3	396.527				0
	KDLYANTVLSGGTTMYPGIADR	3	5	2	P84336;P48975	N6(Deamidated)	2344.15	0	2.859e-10																									88.69	3	782.055				42.3	3	782.058	54.83	3	782.056	1
	DLYANTVLSGGTTMYPGIADR	6	5	2	P84336;P48975	N5(Deamidated); M14(Oxidation)	2232.04	0	0.001994																									70.74	2	1116.53	32.84	3	744.688	48.3	2	1116.53	44.86	3	744.689	0
	EKLCYVALDFEQEMATAASSSSLEK	17	5	3	P48975;P84336;Q6S8J3	C4(Carbamidomethyl)	2807.31	0	1.248e-05																									53.78	3	936.443	36.2	3	936.439	57.04	3	936.442	55.56	3	936.443	1
	AVFPSIVGRPR	6	8	4	P68138;P84336;Q0PGG4;Q6S8J3	R9(Deamidated)	1199.69	0	0.0001162																									42.8	2	600.349	24.72	2	600.348							0
	LCYVALDFEQEMATAASSSSLEK	2	2	1	P84336	C2(Carbamidomethyl); Q10(Deamidated); M12(Oxidation)	2567.17	0	2.915e-05																									30.33	3	856.395										0
	LCYVALDFEQEMATAASSSSLEK	1	3	2	P84336;Q6S8J3	C2(Carbamidomethyl); Q10(Deamidated)	2551.17	0	7.042e-06																												40.52	2	1276.09							0
	HQGVMVGMGQKDSYVGDEAQSKR	4	7	4	P48975;P68138;Q0PGG4;P84336	M5(Oxidation); M8(Oxidation)	2539.17	0	7.794e-10																															58.49	4	635.547	73.84	4	635.547	2
	IKIIAPPER	5	9	6	P48975;P68138;Q562R1;Q8BFZ3;Q0PGG4;P84336		1036.65	0	0.0007546																															32.68	3	346.222	33.36	3	346.222	1
	FRCPEALFQPSFLGMESCGIHETTFNSIMK	3	4	2	P48975;P84336	C3(Carbamidomethyl); M15(Oxidation); C18(Carbamidomethyl)	3550.64	0	0.01076																															32.37	4	888.414				1
	FRCPEALFQPSFLGMESCGIHETTFNSIMK	4	5	3	P48975;P84336;Q0PGG4	C3(Carbamidomethyl); C18(Carbamidomethyl)	3534.63	0	2.946e-05																															31.95	4	884.414	26.22	4	884.421	1
	HQGVMVGMGQKDSYVGDEAQSK	4	7	4	P48975;P68138;P84336;Q0PGG4	M5(Oxidation); M8(Oxidation)	2383.06	0	7.337e-05																															28.82	4	596.522	24.39	4	596.522	1
	MQKEITALAPSTMK	4	7	4	P48975;P68138;P84336;Q0PGG4		1548.81	0	0.009822																															28.71	3	516.942	21.93	3	516.943	1
	EKLCYVALDFEQEMATAASSSSLEK	2	5	3	P48975;P84336;Q6S8J3	C4(Carbamidomethyl); M14(Oxidation)	2823.3	0	3.487e-07																															25.28	3	941.774	52.09	3	941.773	1
	GYSFTTTAEREIVR	1	4	2	P48975;P84336		1629.82	0	0.005212																															17.01	3	543.946				1
	HQGVMVGMGQKDSYVGDEAQSKR	1	7	4	P48975;P68138;Q0PGG4;P84336		2507.17	0	5.326e-14																																		56.72	4	627.549	2
	HQGVMVGMGQKDSYVGDEAQSKR	1	7	4	P48975;P68138;Q0PGG4;P84336	M8(Oxidation)	2523.17	0	2.783e-10																																		47.14	4	631.548	2
	AGFAGDDAPRAVFPSIVGRPR	2	7	4	P48975;P68138;Q0PGG4;P84336		2156.14	0	3.558e-07																																		13.52	4	539.789	1
	IIAPPER	11	11	6	P68138;Q8BFZ3;Q0PGG4;P84336;P48975;Q562R1		795.472	0.001	0.01174				46.34	2	398.24										36.72	2	398.239				39.37	2	398.24	39.7	2	398.24	46.27	2	398.24	42.71	2	398.24	42.39	2	398.24	0
	LDLAGR	11	17	9	P61162;A7MB62;P68138;Q8BFZ3;Q0PGG4;P84336;Q6S8J3;P48975;Q562R1		644.373	0.001	0.03147							32.78	2	322.69	42.24	2	322.69				42.4	2	322.69	31.45	2	322.69	35.2	2	322.69	41.77	2	322.691	42.01	2	322.69	41.82	2	322.69	39.7	2	322.69	0
	DSYVGDEAQSKR	1	6	3	P68138;Q0PGG4;P84336		1354.62	0.001	0.03288																												30.82	3	452.213							1
	MTQIMFETFNTPAMYVAIQAVLSLYASGR	2	4	2	P48975;P84336	M1(Oxidation); M5(Oxidation); M14(Oxidation)	3301.59	0.001	0.07445																															17.56	3	1101.2				0
	LDLAGRDLTDYLMKILTERGYSFTTTAER	1	4	2	P48975;P84336		3349.71	0.001	0.04348																															15.46	4	838.184				3
	QEYDESGPSIVHRK	1	3	3	Q0PGG4;P84336;Q6S8J3	N-Term(Gln->pyro-Glu); R13(Deamidated)	1628.75	0.002	0.04949																												10.23	2	814.881							1
	FRCPEALFQPSFLGMESCGIHETTFNSIMK	1	4	2	P48975;P84336	C3(Carbamidomethyl); C18(Carbamidomethyl); N26(Deamidated)	3535.63	0.002	0.08125																															20.43	4	884.664				1
	QEYDESGPSIVHRK	1	5	3	P48975;P84336;Q6S8J3		1644.8	0.002	0.07966																															13.89	4	411.955				1
	CPEALFQPSFLGMESCGIHETTFNSIMK	1	5	3	P48975;Q0PGG4;P84336	C1(Carbamidomethyl); Q7(Deamidated); M13(Oxidation); C16(Carbamidomethyl); N24(Deamidated); M27(Oxidation)	3265.45	0.004	0.05638																																		11.81	3	1089.15	0
P48975	Actin, cytoplasmic 1 OS=Cricetulus griseus GN=ACTB PE=3 SV=1 - [ACTB_CRIGR]	375	41.7107	5.38916	3818.26	48.8	13	145	5727.99	52.27	12	192	3705.34	55.2	15	142	3091.52	53.33	15	117	2965.18	59.2	15	136	2949.15	59.73	16	118																	10509.5	82.93	29	529	9783.23
	Sequence	# PSMs	# Proteins	# Protein Groups	Protein Group Accessions	Modifications	MH+ [Da]	q-Value	PEP	IonScore A2	Charge A2	m/z [Da] A2	IonScore B2	Charge B2	m/z [Da] B2	IonScore C2	Charge C2	m/z [Da] C2	IonScore D2	Charge D2	m/z [Da] D2	IonScore E2	Charge E2	m/z [Da] E2	IonScore F2	Charge F2	m/z [Da] F2	IonScore G2	Charge G2	m/z [Da] G2	IonScore H2	Charge H2	m/z [Da] H2	IonScore I2	Charge I2	m/z [Da] I2	IonScore J2	Charge J2	m/z [Da] J2	IonScore K2	Charge K2	m/z [Da] K2	IonScore L2	Charge L2	m/z [Da] L2	# Missed Cleavages
	QEYDESGPSIVHR	54	7	4	P48975;P84336;Q6S8J3;Q0PGG4		1516.7	0	9.076e-11	105.72	2	758.855	95.92	2	758.855	102.8	2	758.854	86.89	2	758.855	86.36	2	758.854	82.98	3	506.239													101.45	2	758.855	82.24	2	758.855	0
	KDLYANTVLSGGTTMYPGIADR	51	5	2	P84336;P48975		2343.17	0	4.766e-10	90.09	2	1172.09				76.93	2	1172.09	86.78	3	781.726	85.29	3	781.726	78.38	3	781.727													99	3	781.727	84.95	3	781.726	1
	QEYDESGPSIVHR	33	7	4	P84336;P48975;Q0PGG4;Q6S8J3	N-Term(Gln->pyro-Glu)	1499.68	0	5.197e-06	84.36	2	750.341	81.32	2	750.343	84.04	2	750.342	84.23	2	750.342	80.52	2	750.342	80.63	2	750.342													80.69	2	750.342	84.29	2	750.341	0
	DLYANTVLSGGTTMYPGIADR	303	5	2	P48975;P84336		2215.08	0	1.429e-09	80.32	2	1108.04	103.64	2	1108.04	81.16	2	1108.04	73.77	3	739.028	71.5	3	739.028	65.86	3	739.029													70.7	2	1108.04	65.42	2	1108.04	0
	DLYANTVLSGGTTMYPGIADR	70	5	2	P48975;P84336	M14(Oxidation)	2231.06	0	6.184e-07	73.69	3	744.359	86.37	2	1116.03	101.98	2	1116.04	50.04	3	744.36	31.6	2	1116.04	56.84	3	744.36													61.52	3	744.36	74.97	3	744.36	0
	SYELPDGQVITIGNER	178	13	7	P68138;Q8BFZ3;P84336;P48975;Q0PGG4;Q6S8J3;Q562R1		1790.89	0	3.282e-09	68.28	2	895.95	85.52	2	895.95	76.09	2	895.949	80.54	2	895.949	68.2	2	895.948	72.75	2	895.949													68.15	2	895.95	73.54	2	895.95	0
	SYELPDGQVITIGNER	16	13	7	P68138;Q8BFZ3;P84336;Q0PGG4;Q6S8J3;P48975;Q562R1	N14(Deamidated)	1791.88	0	5.615e-05	56.12	2	896.44																												78.51	2	896.442	77.44	2	896.442	0
	LCYVALDFEQEMATAASSSSLEK	257	6	3	P84336;Q6S8J3;P48975	C2(Carbamidomethyl)	2550.17	0	1.445e-11	55.76	3	850.729	63.13	3	850.728	61.36	3	850.729	49.78	3	850.73	54.8	3	850.729	51.93	3	850.729													65.63	3	850.73	66.51	3	850.73	0
	TTGIVMDSGDGVTHTVPIYEGYALPHAILR	87	7	4	P48975;Q8BFZ3;P84336;Q0PGG4	M6(Oxidation)	3199.61	0	3.905e-07	55.73	4	800.657	59.07	4	800.658	50.19	4	800.658	32.47	4	800.659	44.53	4	800.659	45.79	4	800.657													72.04	4	800.658	62.63	4	800.658	0
	TTGIVMDSGDGVTHTVPIYEGYALPHAILR	157	7	4	Q8BFZ3;P84336;Q0PGG4;P48975		3183.62	0	2.311e-10	55.67	4	796.659	50.87	3	1061.88	62.29	4	796.659	55.11	4	796.659	42.52	3	1061.88	40.68	4	796.659													53.04	4	796.66	52.14	4	796.66	0
	EITALAPSTMK	35	10	4	P68138;P84336;P48975;Q0PGG4		1161.62	0	7.382e-06	51.89	2	581.313	49.91	2	581.313	53.25	2	581.313	53.03	2	581.314	56.01	2	581.313	56.06	2	581.314													42.54	2	581.313	54.56	2	581.311	0
	AGFAGDDAPR	7	11	5	P48975;P68138;P84336;Q6S8J3;Q0PGG4		976.448	0	4.246e-05	48.7	2	488.728				55.03	2	488.728	52.99	2	488.728	45.21	2	488.728	47.55	2	488.728													81.45	2	488.728				0
	GYSFTTTAER	36	6	3	P48975;P84336;Q0PGG4		1132.53	0	0.0006528	44.57	2	566.766	50.26	2	566.766	45.59	2	566.766	52.01	2	566.767	41.18	2	566.767	50.7	2	566.767													49.94	2	566.767	44.75	2	566.767	0
	EITALAPSTMK	30	10	4	P68138;P84336;P48975;Q0PGG4	M10(Oxidation)	1177.61	0	0.0007491	38.74	2	589.31	43.1	2	589.309	39.69	2	589.311	45.42	2	589.31	40.91	2	589.309	41.84	2	589.309													39.67	2	589.309	38.37	2	589.311	0
	AVFPSIVGRPR	97	11	5	P68138;Q0PGG4;P84336;Q6S8J3;P48975		1198.71	0	1.346e-06	37.53	3	400.24	52.61	3	400.24	39.76	3	400.24	41.41	3	400.24	46.99	3	400.24	39.57	3	400.24													53.33	2	599.856	53.13	2	599.857	0
	VAPEEHPVLLTEAPLNPK	147	4	2	P84336;P48975		1954.06	0	4.447e-05	27.21	2	977.535	27.18	2	977.536	22.29	3	652.026	18.76	3	652.026	23.2	3	652.026	17.67	3	652.026													23.54	3	652.026	21.74	3	652.026	0
	DLYANTVLSGGTTMYPGIADR	12	5	2	P48975;P84336	N5(Deamidated)	2216.05	0	8.427e-13				40.36	2	1108.53																									75.98	2	1108.53	90.02	2	1108.53	0
	CPEALFQPSFLGMESCGIHETTFNSIMK	40	5	3	Q0PGG4;P84336;P48975	C1(Carbamidomethyl); M13(Oxidation); C16(Carbamidomethyl)	3247.46	0	9.131e-05				25.35	3	1083.16	14.74	3	1083.16				14.22	3	1083.15																28.65	4	812.62	22.3	4	812.62	0
	CPEALFQPSFLGMESCGIHETTFNSIMK	6	5	3	P48975;P84336;Q0PGG4	C1(Carbamidomethyl); Q7(Deamidated); M13(Oxidation); C16(Carbamidomethyl)	3248.47	0	0.0002682				21.63	3	1083.49																									10.51	3	1083.49	17.94	3	1083.49	0
	QEYDESGPSIVHRK	1	5	3	P48975;P84336;Q6S8J3	N-Term(Gln->pyro-Glu)	1627.77	0	0.0003876							47.64	3	543.263																												1
	IWHHTFYNELR	62	9	5	P48975;P68138;P84336;Q6S8J3;Q0PGG4		1515.75	0	0.001507										39.08	3	505.921	38.87	3	505.921	39.26	3	505.921													54.28	3	505.921	34.52	3	505.921	0
	KDLYANTVLSGGTTMYPGIADR	11	5	2	P84336;P48975	M15(Oxidation)	2359.16	0	1.192e-06													87.59	3	787.056																102.77	3	787.058	83.09	3	787.058	1
	DSYVGDEAQSK	3	9	4	P48975;P68138;P84336;Q0PGG4		1198.52	0	0.00135													14.94	2	599.765																43.54	2	599.765	12.26	2	599.765	0
	CPEALFQPSFLGMESCGIHETTFNSIMK	8	5	3	P48975;P84336;Q0PGG4	C1(Carbamidomethyl); C16(Carbamidomethyl); N24(Deamidated)	3232.44	0	0.001872													13.04	4	808.871																19.76	3	1078.15	18.89	3	1078.15	0
	CPEALFQPSFLGMESCGIHETTFNSIMK	19	5	3	Q0PGG4;P84336;P48975	C1(Carbamidomethyl); C16(Carbamidomethyl)	3231.46	0	6.614e-06																15.65	3	1077.83													20.97	4	808.621	23.27	4	808.621	0
	HQGVMVGMGQKDSYVGDEAQSKR	4	7	4	P48975;P68138;Q0PGG4;P84336	M5(Oxidation); M8(Oxidation)	2539.17	0	7.794e-10																															58.49	4	635.547	73.84	4	635.547	2
	EKLCYVALDFEQEMATAASSSSLEK	12	5	3	P48975;P84336;Q6S8J3	C4(Carbamidomethyl)	2807.31	0	1.248e-05																															56.88	3	936.443	55.56	3	936.443	1
	DLYANTVLSGGTTMYPGIADR	3	5	2	P84336;P48975	N5(Deamidated); M14(Oxidation)	2232.05	0	0.001465																															48.3	2	1116.53	44.79	2	1116.53	0
	KDLYANTVLSGGTTMYPGIADR	2	5	2	P84336;P48975	N6(Deamidated)	2344.15	0	5.315e-06																															42.3	3	782.058	54.83	3	782.056	1
	LCYVALDFEQEMATAASSSSLEK	25	6	3	P84336;Q6S8J3;P48975	C2(Carbamidomethyl); M12(Oxidation)	2566.17	0	8.02e-09																															35.55	3	856.061	38.08	3	856.061	0
	IKIIAPPER	5	9	6	P48975;P68138;Q562R1;Q8BFZ3;Q0PGG4;P84336		1036.65	0	0.0007546																															32.68	3	346.222	33.36	3	346.222	1
	FRCPEALFQPSFLGMESCGIHETTFNSIMK	3	4	2	P48975;P84336	C3(Carbamidomethyl); M15(Oxidation); C18(Carbamidomethyl)	3550.64	0	0.01076																															32.37	4	888.414				1
	FRCPEALFQPSFLGMESCGIHETTFNSIMK	4	5	3	P48975;P84336;Q0PGG4	C3(Carbamidomethyl); C18(Carbamidomethyl)	3534.63	0	2.946e-05																															31.95	4	884.414	26.22	4	884.421	1
	HQGVMVGMGQKDSYVGDEAQSK	4	7	4	P48975;P68138;P84336;Q0PGG4	M5(Oxidation); M8(Oxidation)	2383.06	0	7.337e-05																															28.82	4	596.522	24.39	4	596.522	1
	MQKEITALAPSTMK	4	7	4	P48975;P68138;P84336;Q0PGG4		1548.81	0	0.009822																															28.71	3	516.942	21.93	3	516.943	1
	EKLCYVALDFEQEMATAASSSSLEK	2	5	3	P48975;P84336;Q6S8J3	C4(Carbamidomethyl); M14(Oxidation)	2823.3	0	3.487e-07																															25.28	3	941.774	52.09	3	941.773	1
	YPIEHGIVTNWDDMEK	3	4	2	P48975;Q0PGG4		1946.9	0	0.0001286																															19.92	3	649.637	18.66	3	649.637	0
	CPEALFQPSFLGMESCGIHETTFNSIMK	15	5	3	Q0PGG4;P84336;P48975	C1(Carbamidomethyl); M13(Oxidation); C16(Carbamidomethyl); M27(Oxidation)	3263.45	0	0.001403																															19.43	4	816.619	27.67	4	816.619	0
	GYSFTTTAEREIVR	1	4	2	P48975;P84336		1629.82	0	0.005212																															17.01	3	543.946				1
	HQGVMVGMGQKDSYVGDEAQSKR	1	7	4	P48975;P68138;Q0PGG4;P84336		2507.17	0	5.326e-14																																		56.72	4	627.549	2
	HQGVMVGMGQKDSYVGDEAQSKR	1	7	4	P48975;P68138;Q0PGG4;P84336	M8(Oxidation)	2523.17	0	2.783e-10																																		47.14	4	631.548	2
	AGFAGDDAPRAVFPSIVGRPR	2	7	4	P48975;P68138;Q0PGG4;P84336		2156.14	0	3.558e-07																																		13.52	4	539.789	1
	DLTDYLMK	31	12	6	P68138;Q8BFZ3;P84336;Q0PGG4;P48975;Q562R1		998.486	0.001	0.0202	34.97	2	499.747	33.7	2	499.747	32.04	2	499.745	34.91	2	499.747	36.51	2	499.747	34.96	2	499.747													32.95	2	499.747	34.89	2	499.747	0
	HQGVMVGMGQK	4	12	6	P68138;Q8BFZ3;Q0PGG4;P84336;P48975;Q562R1		1171.57	0.001	0.06372	32.17	2	586.289							28.13	2	586.288																			29.51	2	586.289	23.53	2	586.289	0
	LDLAGR	6	17	9	P61162;A7MB62;P68138;Q8BFZ3;Q0PGG4;P84336;Q6S8J3;P48975;Q562R1		644.372	0.001	0.01228							32.78	2	322.69	42.24	2	322.69				42.4	2	322.69													41.82	2	322.69	39.7	2	322.69	0
	MTQIMFETFNTPAMYVAIQAVLSLYASGR	2	4	2	P48975;P84336	M1(Oxidation); M5(Oxidation); M14(Oxidation)	3301.59	0.001	0.07445																															17.56	3	1101.2				0
	LDLAGRDLTDYLMKILTERGYSFTTTAER	1	4	2	P48975;P84336		3349.71	0.001	0.04348																															15.46	4	838.184				3
	DLTDYLMK	5	11	5	P68138;Q8BFZ3;P84336;Q0PGG4;P48975	M7(Oxidation)	1014.48	0.002	0.0564				30.57	2	507.744							27.94	2	507.744																27.2	2	507.744				0
	FRCPEALFQPSFLGMESCGIHETTFNSIMK	1	4	2	P48975;P84336	C3(Carbamidomethyl); C18(Carbamidomethyl); N26(Deamidated)	3535.63	0.002	0.08125																															20.43	4	884.664				1
	QEYDESGPSIVHRK	1	5	3	P48975;P84336;Q6S8J3		1644.8	0.002	0.07966																															13.89	4	411.955				1
	IIAPPER	4	11	6	P68138;Q8BFZ3;Q0PGG4;P84336;P48975;Q562R1		795.472	0.003	0.06439				46.34	2	398.24										36.72	2	398.239													42.71	2	398.24	42.39	2	398.24	0
	CPEALFQPSFLGMESCGIHETTFNSIMK	1	5	3	P48975;Q0PGG4;P84336	C1(Carbamidomethyl); Q7(Deamidated); M13(Oxidation); C16(Carbamidomethyl); N24(Deamidated); M27(Oxidation)	3265.45	0.004	0.05638																																		11.81	3	1089.15	0
	HQGVMVGMGQK	2	11	5	P68138;Q8BFZ3;P84336;Q0PGG4;P48975	M5(Oxidation)	1187.57	0.005	0.1261																															20.24	3	396.527				0
A7MB62	Actin-related protein 2 OS=Bos taurus GN=ACTR2 PE=1 SV=1 - [ARP2_BOVIN]	394	44.7322	6.7417	109.193	6.85	2	3	70.4	3.05	1	1	110.793	10.66	4	5	38.1626	4.57	2	2	60	6.09	2	3	86.6642	7.61	3	5	597.335	22.34	7	25	678.682	22.34	7	32	748.359	28.93	11	36	692.904	22.08	7	30	669.965	31.22	10	33	820.181
	Sequence	# PSMs	# Proteins	# Protein Groups	Protein Group Accessions	Modifications	MH+ [Da]	q-Value	PEP	IonScore A2	Charge A2	m/z [Da] A2	IonScore B2	Charge B2	m/z [Da] B2	IonScore C2	Charge C2	m/z [Da] C2	IonScore D2	Charge D2	m/z [Da] D2	IonScore E2	Charge E2	m/z [Da] E2	IonScore F2	Charge F2	m/z [Da] F2	IonScore G2	Charge G2	m/z [Da] G2	IonScore H2	Charge H2	m/z [Da] H2	IonScore I2	Charge I2	m/z [Da] I2	IonScore J2	Charge J2	m/z [Da] J2	IonScore K2	Charge K2	m/z [Da] K2	IonScore L2	Charge L2	m/z [Da] L2	# Missed Cleavages
	DLMVGDEASELR	19	3	1	A7MB62		1334.63	0	6.73e-06	56.62	2	667.816	70.4	2	667.816	58.56	2	667.816				37.75	2	667.817	40.75	2	667.816	59.76	2	667.816	76.32	2	667.817	60.04	2	667.819	43.7	2	667.816	34.49	2	667.817	52.08	2	667.817	0
	SMLEVNYPMENGIVR	2	3	1	A7MB62		1751.84	0	4.447e-05	38.74	2	876.426																20.07	2	876.428																0
	VVVCDNGTGFVK	10	3	1	A7MB62	C4(Carbamidomethyl)	1294.65	0	1.001e-06							61.29	2	647.826										64.59	2	647.826	60.81	2	647.826	65.86	2	647.826	101.03	2	647.826							0
	ILLTEPPMNPTK	30	3	1	A7MB62		1353.74	0	0.001676							22.49	2	677.376	18.92	2	677.376	32.78	2	677.376	25.41	2	677.376	30.58	2	677.376	29.44	2	677.375	35.51	2	677.377	31.03	2	677.376	34.06	2	677.376	38.76	2	677.376	0
	DLMVGDEASELR	8	3	1	A7MB62	M3(Oxidation)	1350.62	0	4.117e-05																			71	2	675.813				60.79	2	675.815	64.5	2	675.814	69.43	2	675.815	71.48	2	675.813	0
	SMLEVNYPMENGIVR	7	3	1	A7MB62	M2(Oxidation)	1767.84	0	7.858e-08																			59.58	2	884.423	52.7	2	884.424	47.37	2	884.423				34.15	2	884.424	19.8	2	884.424	0
	HIVLSGGSTMYPGLPSR	33	3	1	A7MB62	M10(Oxidation)	1787.91	0	3.114e-06																			57.66	3	596.642	53.81	3	596.642	89.13	2	894.459	25.25	3	596.642	52.58	3	596.642	46.66	3	596.642	0
	ILLTEPPMNPTK	13	3	1	A7MB62	M8(Oxidation)	1369.74	0	0.0003211																			34.55	2	685.373				20.39	2	685.373	48.97	2	685.373	41.1	2	685.373	41.14	2	685.373	0
	GYAFNHSADFETVR	28	3	1	A7MB62		1613.74	0	3.514e-05																			28.91	3	538.583	32.31	3	538.583	49.6	2	807.371				70.19	2	807.372	56.88	2	807.372	0
	HIVLSGGSTMYPGLPSR	17	3	1	A7MB62		1771.92	0	1.274e-11																						31.68	3	591.311				55.61	3	591.31	62.88	3	591.31	98.17	2	886.462	0
	SMLEVNYPMENGIVR	6	3	1	A7MB62	N11(Deamidated)	1752.82	0	1.115e-05																									64.81	2	876.915	64.24	2	876.913				51.36	2	876.919	0
	KVVVCDNGTGFVK	1	3	1	A7MB62	C5(Carbamidomethyl); N7(Deamidated)	1423.73	0	2.217e-09																									50.99	2	712.367										1
	VVVCDNGTGFVK	6	3	1	A7MB62	C4(Carbamidomethyl); N6(Deamidated)	1295.63	0	2.72e-06																									47.78	2	648.319	34.31	2	648.319	25.01	2	648.32	38.87	2	648.319	0
	HLWDYTFGPEK	7	3	1	A7MB62		1392.66	0	1.47e-05																									28.12	2	696.833				17.81	3	464.891	32.94	2	696.833	0
	LCYVGYNIEQEQK	4	3	1	A7MB62	C2(Carbamidomethyl)	1643.77	0	0.0001397																									22.54	2	822.39	27.33	2	822.39				10.98	2	822.39	0
	HMVFLGGAVLADIMK	3	3	1	A7MB62		1601.85	0	0.001944																															39.48	3	534.623				0
	SMLEVNYPMENGIVR	1	3	1	A7MB62	M9(Oxidation); N11(Deamidated)	1768.82	0	0.001789																																		51.38	2	884.916	0
	LDIAGR	11	17	9	P61162;A7MB62;P68138;Q8BFZ3;Q0PGG4;P84336;Q6S8J3;P48975;Q562R1		644.373	0.001	0.03147							32.78	2	322.69	42.24	2	322.69				42.4	2	322.69	31.45	2	322.69	35.2	2	322.69	41.77	2	322.691	42.01	2	322.69	41.82	2	322.69	39.7	2	322.69	0
	RLDIAGR	5	3	1	A7MB62		800.474	0.001	0.01929																									41.21	2	400.741										1
	DKDNFWMTR	1	3	1	A7MB62		1212.55	0.003	0.09843																															22.04	2	606.776				1
	DNFWMTR	1	3	1	A7MB62		969.425	0.004	0.06141																																		22.87	2	485.216	0
Q58CQ2	Actin-related protein 2/3 complex subunit 1B OS=Bos taurus GN=ARPC1B PE=1 SV=4 - [ARC1B_BOVIN]	372	40.9495	8.35303									59.0048	8.33	2	3	40.46	8.33	2	2	51.7287	8.33	2	2	41.75	8.33	2	3	178.864	19.35	6	13					172.651	20.16	6	16	199.531	15.32	4	11	243.088	19.62	6	18	247.883
	Sequence	# PSMs	# Proteins	# Protein Groups	Protein Group Accessions	Modifications	MH+ [Da]	q-Value	PEP	IonScore A2	Charge A2	m/z [Da] A2	IonScore B2	Charge B2	m/z [Da] B2	IonScore C2	Charge C2	m/z [Da] C2	IonScore D2	Charge D2	m/z [Da] D2	IonScore E2	Charge E2	m/z [Da] E2	IonScore F2	Charge F2	m/z [Da] F2	IonScore G2	Charge G2	m/z [Da] G2	IonScore H2	Charge H2	m/z [Da] H2	IonScore I2	Charge I2	m/z [Da] I2	IonScore J2	Charge J2	m/z [Da] J2	IonScore K2	Charge K2	m/z [Da] K2	IonScore L2	Charge L2	m/z [Da] L2	# Missed Cleavages
	NSVSQISVLSGGK	19	4	2	Q58CQ2;O15143		1275.69	0	8.335e-05							45.86	2	638.35	40.46	2	638.349	38.86	2	638.35	41.99	2	638.348	50.83	2	638.349				51.05	2	638.346	38.1	2	638.348	50.55	2	638.349	42.25	2	638.349	0
	ASSEGSAAAGAGLDSLHK	24	1	1	Q58CQ2		1628.79	0	3.833e-05							37.64	3	543.602	12.5	3	543.6	39.05	3	543.6	25.27	3	543.6	60.25	2	814.897				46.03	3	543.6	70.88	2	814.897	47.05	2	814.897	58.25	2	814.897	0
	KASSEGSAAAGAGLDSLHK	3	1	1	Q58CQ2		1756.88	0	3.319e-05																			41.47	3	586.3				17.52	3	586.299							20.71	3	586.299	1
	EVEERPAPTPWGSK	7	2	2	O15143;Q58CQ2		1582.78	0	6.43e-05																			30.87	2	791.896										28.91	2	791.897	28.95	2	791.897	0
	VAWVSHDSTVCLADADKK	18	2	2	Q58CQ2;O15143	C11(Carbamidomethyl)	2001.97	0	0.0005746																			15.74	4	501.247				25.94	2	1001.49	31.21	3	667.995	31.32	3	667.995	31.47	3	667.995	1
	NAYVWTLK	10	2	2	Q58CQ2;O15143		994.536	0	0.00418																			10.03	2	497.772				23.05	2	497.771	31.57	2	497.771				22.4	2	497.772	0
	TQIAICPNNHEVHIYEK	1	2	2	Q58CQ2;O15143	C6(Carbamidomethyl)	2066	0	0.0001779																									10.67	3	689.339										0
	TWKPTLVILR	5	2	2	Q58CQ2;O15143		1226.76	0	0.000741																															47.16	3	409.592	48.09	3	409.592	0
	VAWVSHDSTVCLADADK	1	2	2	Q58CQ2;O15143	C11(Carbamidomethyl)	1873.87	0	0.01201																															14.47	3	625.295				0
O15143	Actin-related protein 2/3 complex subunit 1B OS=Homo sapiens GN=ARPC1B PE=1 SV=3 - [ARC1B_HUMAN]	372	40.9234	8.35303									59.0048	8.33	2	3	40.46	8.33	2	2	51.7287	8.33	2	2	41.75	8.33	2	3	319.617	23.66	6	14	280.733	21.51	5	14	289.186	24.46	6	15	282.248	26.08	6	14	354.417	29.3	8	23	361.486
	Sequence	# PSMs	# Proteins	# Protein Groups	Protein Group Accessions	Modifications	MH+ [Da]	q-Value	PEP	IonScore A2	Charge A2	m/z [Da] A2	IonScore B2	Charge B2	m/z [Da] B2	IonScore C2	Charge C2	m/z [Da] C2	IonScore D2	Charge D2	m/z [Da] D2	IonScore E2	Charge E2	m/z [Da] E2	IonScore F2	Charge F2	m/z [Da] F2	IonScore G2	Charge G2	m/z [Da] G2	IonScore H2	Charge H2	m/z [Da] H2	IonScore I2	Charge I2	m/z [Da] I2	IonScore J2	Charge J2	m/z [Da] J2	IonScore K2	Charge K2	m/z [Da] K2	IonScore L2	Charge L2	m/z [Da] L2	# Missed Cleavages
	NSVSQISVLSGGK	24	4	2	Q58CQ2;O15143		1275.69	0	8.335e-05							45.86	2	638.35	40.46	2	638.349	38.86	2	638.35	41.99	2	638.348	50.83	2	638.349	47.61	2	638.349	51.05	2	638.346	38.1	2	638.348	50.55	2	638.349	42.25	2	638.349	0
	ASSEGGTAAGAGLDSLHK	21	1	1	O15143		1628.79	0	1.313e-06							37.64	3	543.602	12.5	3	543.6	39.05	3	543.6	25.27	3	543.6	60.25	2	814.897	51.65	3	543.601	24.26	3	543.6	59.56	3	543.601	47.05	2	814.897	32.69	2	814.897	0
	EHNGQVTGIDWAPESNR	14	1	1	O15143		1909.87	0	1.157e-10																			82.16	2	955.443	62.46	2	955.443	90.14	2	955.44	66.36	2	955.444	61.03	2	955.443	42.11	2	955.444	0
	EVEERPAPTPWGSK	9	2	2	O15143;Q58CQ2		1582.79	0	2.906e-07																			30.87	2	791.896	41.87	2	791.896							28.94	2	791.896	28.95	2	791.897	0
	VAWVSHDSTVCLADADKK	20	2	2	Q58CQ2;O15143	C11(Carbamidomethyl)	2001.97	0	0.0005746																			15.74	4	501.247	19.9	4	501.248	25.94	2	1001.49	31.21	3	667.995	31.32	3	667.995	31.47	3	667.995	1
	NAYVWTLK	10	2	2	Q58CQ2;O15143		994.536	0	0.00418																			10.03	2	497.772				23.05	2	497.771	31.57	2	497.771				22.4	2	497.772	0
	TQIAICPNNHEVHIYEK	1	2	2	Q58CQ2;O15143	C6(Carbamidomethyl)	2066	0	0.0001779																									10.67	3	689.339										0
	STVLSLDWHPNNVLLAAGSCDFK	2	1	1	O15143	C20(Carbamidomethyl)	2544.26	0	2.539e-05																												20.94	3	848.758				12.61	3	848.757	0
	EHNGQVTGIDWAPESNR	6	1	1	O15143	Q5(Deamidated)	1910.86	0	3.643e-06																															48.52	3	637.626	65.52	2	955.935	0
	TWKPTLVILR	5	2	2	Q58CQ2;O15143		1226.76	0	0.000741																															47.16	3	409.592	48.09	3	409.592	0
	VAWVSHDSTVCLADADK	1	2	2	Q58CQ2;O15143	C11(Carbamidomethyl)	1873.87	0	0.01201																															14.47	3	625.295				0
	CSQFCTTGMDGGMSIWDVK	1	1	1	O15143	C1(Carbamidomethyl); C5(Carbamidomethyl)	2179.89	0.001	0.04639																															14.87	2	1090.45				0
Q3MHR7	Actin-related protein 2/3 complex subunit 2 OS=Bos taurus GN=ARPC2 PE=1 SV=1 - [ARPC2_BOVIN]	300	34.3275	7.35693	42.7	3	1	2					26.07	3	1	2	24.14	3.33	1	1									222.485	25	7	25	108.903	11	3	13	217.92	17	6	19	282.331	27	6	19	383.44	57	12	29	351.5
	Sequence	# PSMs	# Proteins	# Protein Groups	Protein Group Accessions	Modifications	MH+ [Da]	q-Value	PEP	IonScore A2	Charge A2	m/z [Da] A2	IonScore B2	Charge B2	m/z [Da] B2	IonScore C2	Charge C2	m/z [Da] C2	IonScore D2	Charge D2	m/z [Da] D2	IonScore E2	Charge E2	m/z [Da] E2	IonScore F2	Charge F2	m/z [Da] F2	IonScore G2	Charge G2	m/z [Da] G2	IonScore H2	Charge H2	m/z [Da] H2	IonScore I2	Charge I2	m/z [Da] I2	IonScore J2	Charge J2	m/z [Da] J2	IonScore K2	Charge K2	m/z [Da] K2	IonScore L2	Charge L2	m/z [Da] L2	# Missed Cleavages
	IIEETLALK	31	4	1	Q3MHR7		1029.62	0	0.0003063	32	2	515.314				22.33	2	515.313										37.79	2	515.313	29.78	2	515.313	35.76	2	515.313	49.08	2	515.313	25.78	2	515.313	30.27	2	515.313	0
	DDETMYVESK	11	4	1	Q3MHR7		1216.5	0	0.001249										24.14	2	608.754							20.45	2	608.755				34.09	2	608.756	35.06	2	608.755	25.19	2	608.755	33.75	2	608.755	0
	ELQAHGADELLK	1	4	1	Q3MHR7		1323.69	0	0.0002229																			41.49	2	662.348																0
	DNTINLIHTFR	34	4	1	Q3MHR7		1343.7	0	0.0004673																			38.02	2	672.356	40.61	3	448.574	41.31	3	448.574	42.89	3	448.573	53.74	2	672.356	42.03	2	672.356	0
	DDETMYVESK	5	4	1	Q3MHR7	M5(Oxidation)	1232.5	0	0.01029																			34.8	2	616.753				18.97	2	616.753				15.16	2	616.753				0
	DSIVHQAGMLK	4	4	1	Q3MHR7	M9(Oxidation)	1214.62	0	0.003536																			31	2	607.813										17.54	3	405.545				0
	ASHTAPQVLFSHR	11	4	1	Q3MHR7		1450.76	0	0.006011																			23.43	4	363.444	28.45	3	484.257							31.65	4	363.444	30.89	4	363.444	0
	DSIVHQAGMLK	3	4	1	Q3MHR7		1198.63	0	4.827e-06																			20.88	3	400.213										16.93	3	400.213	24.37	2	599.816	0
	YFQFQEEGKEGENR	6	4	1	Q3MHR7		1760.79	0	3.307e-09																									57.35	2	880.897	56.45	3	587.601	47.59	3	587.601	28.58	2	880.899	1
	VYGSYLVNPESGYNVSLLYDLENLPASK	5	1	1	Q3MHR7		3104.54	0	5.97e-05																												20.43	3	1035.52	17.29	3	1035.52	15.38	3	1035.52	0
	NCFASVFEK	1	1	1	Q3MHR7	C2(Carbamidomethyl)	1101.5	0	0.002184																												16.92	2	551.255							0
	ELQAHGADELLKR	5	1	1	Q3MHR7		1479.79	0	8.833e-06																															61.48	3	493.935	72.23	3	493.936	1
	DTDAAVGDNIGYITFVLFPR	3	1	1	Q3MHR7		2184.1	0	2.163e-05																															45.46	3	728.704	35.86	3	728.705	0
	VMVSISLK	5	1	1	Q3MHR7		876.522	0	0.0009814																															40.22	2	438.765	43.84	2	438.765	0
	FENAAAGNKPEAVEVTFADFDGVLYHISNPNGDK	2	1	1	Q3MHR7		3636.72	0	0.00264																															37.08	4	909.936				0
	YFQFQEEGK	3	4	1	Q3MHR7		1175.54	0.001	0.05266																			17.71	2	588.272				10.79	2	588.273				13.84	2	588.272				0
	VFMQEFK	1	4	1	Q3MHR7	M3(Oxidation)	944.453	0.002	0.05533																									28.54	2	472.73										0
	VFMQEFK	1	4	1	Q3MHR7		928.46	0.002	0.0429																									16.51	2	464.734										0
Q3T035	Actin-related protein 2/3 complex subunit 3 OS=Bos taurus GN=ARPC3 PE=1 SV=3 - [ARPC3_BOVIN]	178	20.5334	8.5874	21.13	7.3	1	1																	40.94	6.18	1	1	48.7	11.24	2	4	22.28	7.3	1	1	182.15	6.18	1	4	291.35	13.48	2	9	262.328	17.42	3	9	275.105
	Sequence	# PSMs	# Proteins	# Protein Groups	Protein Group Accessions	Modifications	MH+ [Da]	q-Value	PEP	IonScore A2	Charge A2	m/z [Da] A2	IonScore B2	Charge B2	m/z [Da] B2	IonScore C2	Charge C2	m/z [Da] C2	IonScore D2	Charge D2	m/z [Da] D2	IonScore E2	Charge E2	m/z [Da] E2	IonScore F2	Charge F2	m/z [Da] F2	IonScore G2	Charge G2	m/z [Da] G2	IonScore H2	Charge H2	m/z [Da] H2	IonScore I2	Charge I2	m/z [Da] I2	IonScore J2	Charge J2	m/z [Da] J2	IonScore K2	Charge K2	m/z [Da] K2	IonScore L2	Charge L2	m/z [Da] L2	# Missed Cleavages
	PAYHSSLMDPDTK	6	2	1	Q3T035		1461.67	0	3.805e-06	21.13	3	487.894																31.12	3	487.894	22.28	3	487.894							28.94	3	487.894	14.35	3	487.894	0
	LIGNMALLPIR	16	2	1	Q3T035		1210.73	0	7.149e-06																40.94	2	605.871							64.33	2	605.871	66.7	2	605.871	63.67	2	605.871	70.26	2	605.871	0
	LIGNMALLPIR	6	2	1	Q3T035	M5(Oxidation)	1226.73	0	0.00143																									59.05	2	613.867	54.36	2	613.868	81.09	2	613.868	73.99	2	613.868	0
	DTDIVDEAIYYFK	3	2	1	Q3T035		1591.75	0	0.001657																												29.82	2	796.38				10.55	2	796.38	0
	AYLQQLR	7	2	1	Q3T035		891.505	0.001	0.02093																			30.82	2	446.256										32.47	2	446.256	35.83	2	446.256	0
Q148J6	Actin-related protein 2/3 complex subunit 4 OS=Bos taurus GN=ARPC4 PE=1 SV=3 - [ARPC4_BOVIN]	168	19.6543	8.42627	53.41	11.31	2	2																					721.051	29.17	4	21	447.077	29.17	4	16	119.043	33.93	5	10	426.611	33.93	5	19	301.63	33.93	5	14	421.698
	Sequence	# PSMs	# Proteins	# Protein Groups	Protein Group Accessions	Modifications	MH+ [Da]	q-Value	PEP	IonScore A2	Charge A2	m/z [Da] A2	IonScore B2	Charge B2	m/z [Da] B2	IonScore C2	Charge C2	m/z [Da] C2	IonScore D2	Charge D2	m/z [Da] D2	IonScore E2	Charge E2	m/z [Da] E2	IonScore F2	Charge F2	m/z [Da] F2	IonScore G2	Charge G2	m/z [Da] G2	IonScore H2	Charge H2	m/z [Da] H2	IonScore I2	Charge I2	m/z [Da] I2	IonScore J2	Charge J2	m/z [Da] J2	IonScore K2	Charge K2	m/z [Da] K2	IonScore L2	Charge L2	m/z [Da] L2	# Missed Cleavages
	ELLLQPVTISR	30	1	1	Q148J6		1268.76	0	1.095e-05	44.66	2	634.882																66.6	2	634.882	55.94	2	634.883	49.2	2	634.883	49.53	2	634.882	49.13	2	634.882	48.83	2	634.882	0
	IVAEEFLK	24	1	1	Q148J6		948.541	0	0.01694	30.25	2	474.774																47.38	2	474.774	50.62	2	474.773	23.13	2	474.774	25.03	2	474.773	53.85	2	474.774	50.77	2	474.773	0
	ATLQAALCLENFSSQVVER	20	1	1	Q148J6	C8(Carbamidomethyl)	2136.08	0	4.6e-10																			101.97	2	1068.54	73.29	3	712.697	40.09	3	712.696	68.73	3	712.697	45.72	3	712.696	46.99	2	1068.54	0
	VLIEGSINSVR	19	1	1	Q148J6		1186.68	0	2.656e-05																			77.37	2	593.843	48.2	2	593.843	50.01	2	593.842	74.49	2	593.842	75.11	2	593.843	71.32	2	593.843	0
	AENFFILR	9	1	1	Q148J6		1009.55	0	0.001639																									22.36	2	505.277	35.53	2	505.277	25.28	2	505.277	42.89	2	505.277	0
	VLIEGSINSVR	2	1	1	Q148J6	N8(Deamidated)	1187.66	0	0.0005567																															23.62	2	594.333	38.28	2	594.332	0
Q9CPW4	Actin-related protein 2/3 complex subunit 5 OS=Mus musculus GN=Arpc5 PE=2 SV=3 - [ARPC5_MOUSE]	151	16.2783	5.66846																									437.638	52.32	4	18	760.452	57.62	7	25	380.231	45.03	6	14	788.417	61.59	7	26	472.642	57.62	6	19	446.026
	Sequence	# PSMs	# Proteins	# Protein Groups	Protein Group Accessions	Modifications	MH+ [Da]	q-Value	PEP	IonScore A2	Charge A2	m/z [Da] A2	IonScore B2	Charge B2	m/z [Da] B2	IonScore C2	Charge C2	m/z [Da] C2	IonScore D2	Charge D2	m/z [Da] D2	IonScore E2	Charge E2	m/z [Da] E2	IonScore F2	Charge F2	m/z [Da] F2	IonScore G2	Charge G2	m/z [Da] G2	IonScore H2	Charge H2	m/z [Da] H2	IonScore I2	Charge I2	m/z [Da] I2	IonScore J2	Charge J2	m/z [Da] J2	IonScore K2	Charge K2	m/z [Da] K2	IonScore L2	Charge L2	m/z [Da] L2	# Missed Cleavages
	KVDVDEYDENKFVDEEDGGDGQAGPDEGEVDSCLR	17	2	1	Q9CPW4	C33(Carbamidomethyl)	3887.63	0	9.06e-11																			77.66	4	972.661	84.5	4	972.663	69.12	4	972.667	84.95	4	972.663	76.9	4	972.662	79.06	4	972.663	2
	ALAAGGVGSIVR	19	2	1	Q9CPW4		1070.63	0	1.305e-08																			73.75	2	535.819	62.57	2	535.819	59.7	2	535.819	55.91	2	535.819	67.82	2	535.819	79.73	2	535.819	0
	KVDVDEYDENKFVDEEDGGDGQAGPDEGEVDSCLR	7	2	1	Q9CPW4	N10(Deamidated); C33(Carbamidomethyl)	3888.62	0	7.038e-08																			69.64	4	972.911				68.86	4	972.909				60.31	4	972.907				2
	QGNMTAALQAALK	10	2	1	Q9CPW4		1316.7	0	0.0002109																			48.58	2	658.853	49.59	2	658.854	44.26	2	658.854				46.1	2	658.853	38.41	2	658.854	0
	QGNMTAALQAALK	11	2	1	Q9CPW4	N-Term(Gln->pyro-Glu)	1299.67	0	1.093e-06																			41.8	2	650.339	38.32	2	650.34	25.9	2	650.34	32.49	2	650.341	42.95	2	650.34	52.64	2	650.34	0
	QGNMTAALQAALK	6	2	1	Q9CPW4	M4(Oxidation)	1332.7	0	2.083e-06																			33.57	2	666.851	14.4	2	666.85	46.49	2	666.852							13.05	2	666.851	0
	GFESPSDNSSAVLLQWHEK	20	1	1	Q9CPW4		2131.01	0	1.121e-06																			32.04	3	711.008	20.57	3	711.008				64.19	3	711.009	39.06	3	711.008	22.71	2	1066.01	0
	FVDEEDGGDGQAGPDEGEVDSCLR	5	2	1	Q9CPW4	C22(Carbamidomethyl)	2553.03	0	1.089e-07																						89.99	2	1277.02	84.06	2	1277.02							55.45	3	851.683	0
	VDVDEYDENKFVDEEDGGDGQAGPDEGEVDSCLR	6	2	1	Q9CPW4	C32(Carbamidomethyl)	3759.53	0	3.748e-11																						40.49	3	1253.85	81.72	3	1253.85	77.55	3	1253.85	24.01	3	1253.86				1
	NGVDLLMK	12	3	2	Q9CPW4;Q9BPX5	N1(Deamidated)	890.465	0	0.01048																						12.68	2	445.736	24.67	2	445.736	32.12	2	445.736	35.44	2	445.736	29.07	2	445.736	0
	QGNMTAALQAALK	1	2	1	Q9CPW4	N-Term(Gln->pyro-Glu); M4(Oxidation)	1315.67	0	0.016																						10.02	2	658.337													0
	VDVDEYDENKFVDEEDGGDGQAGPDEGEVDSCLR	2	2	1	Q9CPW4	N9(Deamidated); C32(Carbamidomethyl)	3760.53	0	2.843e-09																												82.21	3	1254.18							1
	GFESPSDNSSAVLLQWHEK	1	1	1	Q9CPW4	N8(Deamidated)	2132.01	0	0.001304																												32.1	3	711.341							0
	FVDEEDGGDGQAGPDEGEVDSCLR	1	2	1	Q9CPW4	Q11(Deamidated); C22(Carbamidomethyl)	2554.02	0	1.666e-07																																		35.31	3	852.013	0
	VLISFK	1	1	1	Q9CPW4		706.449	0.002	0.07478																												47.75	2	353.728							0
Q9BPX5	Actin-related protein 2/3 complex subunit 5-like protein OS=Homo sapiens GN=ARPC5L PE=1 SV=1 - [ARP5L_HUMAN]	153	16.9308	6.59521																																													56.12
	Sequence	# PSMs	# Proteins	# Protein Groups	Protein Group Accessions	Modifications	MH+ [Da]	q-Value	PEP	IonScore A2	Charge A2	m/z [Da] A2	IonScore B2	Charge B2	m/z [Da] B2	IonScore C2	Charge C2	m/z [Da] C2	IonScore D2	Charge D2	m/z [Da] D2	IonScore E2	Charge E2	m/z [Da] E2	IonScore F2	Charge F2	m/z [Da] F2	IonScore G2	Charge G2	m/z [Da] G2	IonScore H2	Charge H2	m/z [Da] H2	IonScore I2	Charge I2	m/z [Da] I2	IonScore J2	Charge J2	m/z [Da] J2	IonScore K2	Charge K2	m/z [Da] K2	IonScore L2	Charge L2	m/z [Da] L2	# Missed Cleavages
	ALAVGGLGSIIR	1	1	1	Q9BPX5		1126.69	0	1.224e-08																																		48.55	2	563.851	0
	NGVDLLMK	1	3	2	Q9CPW4;Q9BPX5	N1(Deamidated)	890.465	0.001	0.02167																																		29.07	2	445.736	0
P61157	Actin-related protein 3 OS=Bos taurus GN=ACTR3 PE=1 SV=3 - [ARP3_BOVIN]	418	47.341	5.88428	66.4767	8.37	2	3	175.494	22.97	5	7	68.2	8.37	3	3	56.81	8.37	2	3	50.2967	5.98	2	3	68.83	13.4	4	5	447.978	29.67	10	27	692.446	34.93	11	41	615.788	44.5	13	44	1000.91	41.63	12	55	774.589	53.83	17	48	863.131
	Sequence	# PSMs	# Proteins	# Protein Groups	Protein Group Accessions	Modifications	MH+ [Da]	q-Value	PEP	IonScore A2	Charge A2	m/z [Da] A2	IonScore B2	Charge B2	m/z [Da] B2	IonScore C2	Charge C2	m/z [Da] C2	IonScore D2	Charge D2	m/z [Da] D2	IonScore E2	Charge E2	m/z [Da] E2	IonScore F2	Charge F2	m/z [Da] F2	IonScore G2	Charge G2	m/z [Da] G2	IonScore H2	Charge H2	m/z [Da] H2	IonScore I2	Charge I2	m/z [Da] I2	IonScore J2	Charge J2	m/z [Da] J2	IonScore K2	Charge K2	m/z [Da] K2	IonScore L2	Charge L2	m/z [Da] L2	# Missed Cleavages
	LPACVVDCGTGYTK	25	2	1	P61157	C4(Carbamidomethyl); C8(Carbamidomethyl)	1540.71	0	3.733e-10	37.65	2	770.86	66.12	2	770.861	35.11	2	770.86	29.1	2	770.86	26.29	2	770.86	30.91	2	770.86	45.88	2	770.86	40.82	2	770.86	46.66	2	770.86	90.25	2	770.86	32.43	2	770.86	47.88	2	770.86	0
	AEPEDHYFLLTEPPLNTPENR	34	2	1	P61157		2482.19	0	2.155e-09	32.82	3	828.068	26.36	3	828.069				30.99	3	828.068				31.09	3	828.068	37.86	3	828.068	31.74	3	828.067	43.48	3	828.068	43.31	3	828.068	26.28	3	828.067	15.76	3	828.066	0
	DYEEIGPSICR	22	2	1	P61157	C10(Carbamidomethyl)	1338.6	0	2.576e-07				57.15	2	669.802	49.01	2	669.803				30.32	2	669.802	31.77	2	669.801	43.45	2	669.804	63.52	2	669.803	64.52	2	669.803	61.09	2	669.804	57.94	2	669.804	60.3	2	669.803	0
	TLTGTVIDSGDGVTHVIPVAEGYVIGSCIK	34	2	1	P61157	C28(Carbamidomethyl)	3058.58	0	1.482e-07				27.23	3	1020.2													15.34	3	1020.19	16.46	3	1020.2	18.97	3	1020.2	37.07	3	1020.2	19.39	3	1020.2	21.65	3	1020.2	0
	LGYAGNTEPQFIIPSCIAIK	10	2	1	P61157	C16(Carbamidomethyl)	2192.14	0	6.776e-05				15.05	3	731.386																			19.75	3	731.386	13.12	3	731.385	21.04	3	731.386	18.54	3	731.386	0
	QYTGINAISK	5	1	1	P61157		1094.58	0	0.02221							20.08	2	547.796							10.95	2	547.795	21.3	2	547.796										23.79	2	547.796				0
	DREVGIPPEQSLETAK	41	2	1	P61157		1768.91	0	7.383e-07																			60.56	2	884.957	53	3	590.307	44.64	2	884.957	58.67	3	590.307	48.56	3	590.308	52.26	3	590.308	1
	KDYEEIGPSICR	17	2	1	P61157	C11(Carbamidomethyl)	1466.69	0	5.451e-09																			49.32	2	733.851	40.09	2	733.851	63.23	2	733.85	27.07	3	489.569	33.46	3	489.57	49.4	2	733.851	1
	LSEELSGGR	4	2	1	P61157		947.48	0	0.0006114																			40.57	2	474.243	49.75	2	474.243	34.8	2	474.243	42.47	2	474.243							0
	NIVLSGGSTMFR	17	2	1	P61157		1281.66	0	1.196e-06																			30.33	2	641.334	36.8	2	641.334	55.63	2	641.335	56.25	2	641.335	68.83	2	641.335	68.51	2	641.334	0
	EVGIPPEQSLETAK	12	2	1	P61157		1497.78	0	7.223e-07																			25.55	2	749.392	28.88	2	749.394							26.21	2	749.394	31.19	2	749.393	0
	QYTGINAISK	3	1	1	P61157	N-Term(Gln->pyro-Glu)	1077.56	0	0.01123																			22.07	2	539.283										23.8	2	539.283	21.42	2	539.282	0
	NIVLSGGSTMFR	6	2	1	P61157	M10(Oxidation)	1297.66	0	0.005415																						49.19	2	649.331				44.96	2	649.332	43.54	2	649.332	58.47	2	649.332	0
	EFSIDVGYER	5	2	1	P61157		1214.57	0	0.001984																						23.6	2	607.788							36.56	2	607.788	34.06	2	607.787	0
	GVDDLDFFIGDEAIEKPTYATK	19	2	1	P61157		2444.19	0	4.189e-07																						13.34	3	815.4	31.91	3	815.401	33.82	3	815.4	15.83	3	815.399				0
	FMEQVIFK	8	2	1	P61157		1041.54	0	0.00249																									23.86	2	521.275	23.53	2	521.275	23.96	2	521.275	23.23	2	521.276	0
	YSYVCPDLVK	6	2	1	P61157	C5(Carbamidomethyl)	1243.6	0	0.002113																									21.9	2	622.304	19.35	2	622.304	19.82	2	622.305	26.25	2	622.304	0
	HGIVEDWDLMER	10	2	1	P61157		1499.69	0	1.477e-06																									17.58	3	500.57				75.98	2	750.35	66.89	2	750.351	0
	AEPEDHYFLLTEPPLNTPENR	1	2	1	P61157	N16(Deamidated)	2483.19	0	0.0001188																												26.57	3	828.401							0
	DITYFIQQLLR	6	1	1	P61157		1409.78	0	7.339e-05																															55.23	2	705.394	52.77	2	705.393	0
	LKPKPIDVQVITHHMQR	2	1	1	P61157	M15(Oxidation)	2056.14	0	0.0004692																															20.77	4	514.79	26.78	4	514.791	0
Q2TA43	Actin-related protein T2 OS=Bos taurus GN=ACTRT2 PE=2 SV=1 - [ACTT2_BOVIN]	377	41.8864	5.70654													45.4911	1.86	1	2	789.006	1.86	1	39	85.6109	1.86	1	3
	Sequence	# PSMs	# Proteins	# Protein Groups	Protein Group Accessions	Modifications	MH+ [Da]	q-Value	PEP	IonScore A2	Charge A2	m/z [Da] A2	IonScore B2	Charge B2	m/z [Da] B2	IonScore C2	Charge C2	m/z [Da] C2	IonScore D2	Charge D2	m/z [Da] D2	IonScore E2	Charge E2	m/z [Da] E2	IonScore F2	Charge F2	m/z [Da] F2	IonScore G2	Charge G2	m/z [Da] G2	IonScore H2	Charge H2	m/z [Da] H2	IonScore I2	Charge I2	m/z [Da] I2	IonScore J2	Charge J2	m/z [Da] J2	IonScore K2	Charge K2	m/z [Da] K2	IonScore L2	Charge L2	m/z [Da] L2	# Missed Cleavages
	LLLASGR	44	2	1	Q2TA43		729.462	0	0.007096										38.44	2	365.235	57.56	2	365.235	55.05	2	365.235																			0
P11031	Activated RNA polymerase II transcriptional coactivator p15 OS=Mus musculus GN=Sub1 PE=1 SV=3 - [TCP4_MOUSE]	127	14.4184	9.59814																																									38.94	8.66	1	1
	Sequence	# PSMs	# Proteins	# Protein Groups	Protein Group Accessions	Modifications	MH+ [Da]	q-Value	PEP	IonScore A2	Charge A2	m/z [Da] A2	IonScore B2	Charge B2	m/z [Da] B2	IonScore C2	Charge C2	m/z [Da] C2	IonScore D2	Charge D2	m/z [Da] D2	IonScore E2	Charge E2	m/z [Da] E2	IonScore F2	Charge F2	m/z [Da] F2	IonScore G2	Charge G2	m/z [Da] G2	IonScore H2	Charge H2	m/z [Da] H2	IonScore I2	Charge I2	m/z [Da] I2	IonScore J2	Charge J2	m/z [Da] J2	IonScore K2	Charge K2	m/z [Da] K2	IonScore L2	Charge L2	m/z [Da] L2	# Missed Cleavages
	EQISDIDDAVR	1	3	1	P11031		1260.61	0	0.00362																															38.94	2	630.807				0
O95433	Activator of 90 kDa heat shock protein ATPase homolog 1 OS=Homo sapiens GN=AHSA1 PE=1 SV=1 - [AHSA1_HUMAN]	338	38.2503	5.52881																					52.21	2.66	1	1									64.37	2.96	1	1	0	2.96	1	1
	Sequence	# PSMs	# Proteins	# Protein Groups	Protein Group Accessions	Modifications	MH+ [Da]	q-Value	PEP	IonScore A2	Charge A2	m/z [Da] A2	IonScore B2	Charge B2	m/z [Da] B2	IonScore C2	Charge C2	m/z [Da] C2	IonScore D2	Charge D2	m/z [Da] D2	IonScore E2	Charge E2	m/z [Da] E2	IonScore F2	Charge F2	m/z [Da] F2	IonScore G2	Charge G2	m/z [Da] G2	IonScore H2	Charge H2	m/z [Da] H2	IonScore I2	Charge I2	m/z [Da] I2	IonScore J2	Charge J2	m/z [Da] J2	IonScore K2	Charge K2	m/z [Da] K2	IonScore L2	Charge L2	m/z [Da] L2	# Missed Cleavages
	GIPAPEEER	1	2	1	O95433		997.494	0	0.00028																52.21	2	499.251																			0
	LDGEASINNR	2	2	1	O95433		1088.53	0	1.305e-05																									64.37	2	544.771	31.52	2	544.77							0
A6QNS3	Active breakpoint cluster region-related protein OS=Bos taurus GN=ABR PE=2 SV=1 - [ABR_BOVIN]	859	97.5502	6.55127																																	27.51	1.16	1	1	25.1	1.16	1	1
	Sequence	# PSMs	# Proteins	# Protein Groups	Protein Group Accessions	Modifications	MH+ [Da]	q-Value	PEP	IonScore A2	Charge A2	m/z [Da] A2	IonScore B2	Charge B2	m/z [Da] B2	IonScore C2	Charge C2	m/z [Da] C2	IonScore D2	Charge D2	m/z [Da] D2	IonScore E2	Charge E2	m/z [Da] E2	IonScore F2	Charge F2	m/z [Da] F2	IonScore G2	Charge G2	m/z [Da] G2	IonScore H2	Charge H2	m/z [Da] H2	IonScore I2	Charge I2	m/z [Da] I2	IonScore J2	Charge J2	m/z [Da] J2	IonScore K2	Charge K2	m/z [Da] K2	IonScore L2	Charge L2	m/z [Da] L2	# Missed Cleavages
	ELPEPLLTDR	2	3	1	A6QNS3		1182.63	0.003	0.07732																									27.51	2	591.819	25.1	2	591.82							0
Q8JZN5	Acyl-CoA dehydrogenase family member 9, mitochondrial OS=Mus musculus GN=Acad9 PE=2 SV=2 - [ACAD9_MOUSE]	625	68.6787	7.45947																									25.43	2.4	1	1					46.3	2.4	1	1
	Sequence	# PSMs	# Proteins	# Protein Groups	Protein Group Accessions	Modifications	MH+ [Da]	q-Value	PEP	IonScore A2	Charge A2	m/z [Da] A2	IonScore B2	Charge B2	m/z [Da] B2	IonScore C2	Charge C2	m/z [Da] C2	IonScore D2	Charge D2	m/z [Da] D2	IonScore E2	Charge E2	m/z [Da] E2	IonScore F2	Charge F2	m/z [Da] F2	IonScore G2	Charge G2	m/z [Da] G2	IonScore H2	Charge H2	m/z [Da] H2	IonScore I2	Charge I2	m/z [Da] I2	IonScore J2	Charge J2	m/z [Da] J2	IonScore K2	Charge K2	m/z [Da] K2	IonScore L2	Charge L2	m/z [Da] L2	# Missed Cleavages
	VPVENVLGEVGGGFK	2	1	1	Q8JZN5		1500.81	0	2.87e-08																			25.43	2	750.907				46.3	2	750.908										0
Q9TT94	Acyl-CoA desaturase OS=Bos taurus GN=SCD PE=2 SV=2 - [ACOD_BOVIN]	359	41.6784	9.17334					66.455	15.6	4	9					181.695	17.27	4	9	117.17	10.03	2	4	201.509	10.03	2	8
	Sequence	# PSMs	# Proteins	# Protein Groups	Protein Group Accessions	Modifications	MH+ [Da]	q-Value	PEP	IonScore A2	Charge A2	m/z [Da] A2	IonScore B2	Charge B2	m/z [Da] B2	IonScore C2	Charge C2	m/z [Da] C2	IonScore D2	Charge D2	m/z [Da] D2	IonScore E2	Charge E2	m/z [Da] E2	IonScore F2	Charge F2	m/z [Da] F2	IonScore G2	Charge G2	m/z [Da] G2	IonScore H2	Charge H2	m/z [Da] H2	IonScore I2	Charge I2	m/z [Da] I2	IonScore J2	Charge J2	m/z [Da] J2	IonScore K2	Charge K2	m/z [Da] K2	IonScore L2	Charge L2	m/z [Da] L2	# Missed Cleavages
	PAHLLQEEISSSYTTTTTITAPPSR	11	2	2	O62849;Q9TT94		2701.37	0	5.214e-11				35.12	3	901.126				62.55	3	901.127	69.25	3	901.127	69.88	3	901.128																			0
	TPLYLEEDIRPEMR	7	3	3	O62849;Q9TT94;Q95MI7		1761.89	0	8.701e-05				18.29	3	587.967				19.02	3	587.967																									0
	DDIYDPTYQDK	8	2	2	Q9TT94;Q95MI7		1372.59	0	0.0008129				16.42	2	686.8				23.24	2	686.798	15.49	2	686.798	23.15	2	686.799																			0
	PAHLLQEEISSSYTTTTTITAPPSR	2	2	2	O62849;Q9TT94	Q6(Deamidated)	2702.38	0	1.393e-06																41.27	3	901.463																			0
	FSETDADPHNSR	1	2	2	O62849;Q9TT94		1375.59	0.004	0.04639										25.65	3	459.2																									0
	LVMFQR	1	1	1	Q9TT94		793.44	0.006	0.1429				31.58	2	397.224																															0
Q95MI7	Acyl-CoA desaturase OS=Capra hircus GN=SCD PE=2 SV=1 - [ACOD_CAPHI]	359	41.5593	9.12939	117.618	11.98	5	10					96.29	11.98	4	6																									41.8367	5.85	2	4	28.12	2.79	1	1	40.23
	Sequence	# PSMs	# Proteins	# Protein Groups	Protein Group Accessions	Modifications	MH+ [Da]	q-Value	PEP	IonScore A2	Charge A2	m/z [Da] A2	IonScore B2	Charge B2	m/z [Da] B2	IonScore C2	Charge C2	m/z [Da] C2	IonScore D2	Charge D2	m/z [Da] D2	IonScore E2	Charge E2	m/z [Da] E2	IonScore F2	Charge F2	m/z [Da] F2	IonScore G2	Charge G2	m/z [Da] G2	IonScore H2	Charge H2	m/z [Da] H2	IonScore I2	Charge I2	m/z [Da] I2	IonScore J2	Charge J2	m/z [Da] J2	IonScore K2	Charge K2	m/z [Da] K2	IonScore L2	Charge L2	m/z [Da] L2	# Missed Cleavages
	GATLDLSDLR	8	2	2	O62849;Q95MI7		1060.56	0	5.672e-05	52.27	2	530.785																									36.05	2	530.785	28.12	2	530.785	33.73	2	530.785	0
	EKGATLDLSDLR	3	1	1	Q95MI7		1317.7	0	2.504e-06	46.62	3	439.905				69.01	2	659.354																												1
	DDIYDPTYQDK	7	2	2	Q9TT94;Q95MI7		1372.59	0	0.0005292	20.09	2	686.796				20.48	2	686.798																			13.02	2	686.798							0
	DDIYDPTYQDKEGPKPK	2	1	1	Q95MI7		2008.95	0	6.634e-07	14.88	4	502.993				48.99	3	670.321																												1
	TPLYLEEDIRPEMR	3	3	3	O62849;Q9TT94;Q95MI7		1761.89	0	4.447e-05	12.94	3	587.967				11.67	3	587.966																												0
O62849	Acyl-CoA desaturase OS=Ovis aries GN=SCD PE=2 SV=1 - [ACOD_SHEEP]	359	41.6444	9.18799													257.041	25.63	5	11	163.22	9.75	2	4	277.266	18.38	3	12													46.15	2.79	1	2	28.12	2.79	1	1	40.23
	Sequence	# PSMs	# Proteins	# Protein Groups	Protein Group Accessions	Modifications	MH+ [Da]	q-Value	PEP	IonScore A2	Charge A2	m/z [Da] A2	IonScore B2	Charge B2	m/z [Da] B2	IonScore C2	Charge C2	m/z [Da] C2	IonScore D2	Charge D2	m/z [Da] D2	IonScore E2	Charge E2	m/z [Da] E2	IonScore F2	Charge F2	m/z [Da] F2	IonScore G2	Charge G2	m/z [Da] G2	IonScore H2	Charge H2	m/z [Da] H2	IonScore I2	Charge I2	m/z [Da] I2	IonScore J2	Charge J2	m/z [Da] J2	IonScore K2	Charge K2	m/z [Da] K2	IonScore L2	Charge L2	m/z [Da] L2	# Missed Cleavages
	PAHLLQEEISSSYTTTTTITAPPSR	10	2	2	O62849;Q9TT94		2701.37	0	5.214e-11										62.55	3	901.127	69.25	3	901.127	69.88	3	901.128																			0
	GATLDLSDLR	16	2	2	O62849;Q95MI7		1060.56	0	3.829e-05										56.49	2	530.785	51.6	2	530.785	56.53	2	530.785										36.05	2	530.785	28.12	2	530.785	33.73	2	530.785	0
	ENILVSLGAVGEGFHNYHHTFPYDYSASEYR	2	1	1	O62849		3572.66	0	0.0009756										19.57	4	893.919				10.43	4	893.917																			0
	TPLYLEEDIRPEMR	1	3	3	O62849;Q9TT94;Q95MI7		1761.89	0	8.701e-05										19.02	3	587.967																									0
	PAHLLQEEISSSYTTTTTITAPPSR	2	2	2	O62849;Q9TT94	Q6(Deamidated)	2702.38	0	1.393e-06																41.27	3	901.463																			0
	FSETDADPHNSR	1	2	2	O62849;Q9TT94		1375.59	0.004	0.04639										25.65	3	459.2																									0
Q14DH7	Acyl-CoA synthetase short-chain family member 3, mitochondrial OS=Mus musculus GN=Acss3 PE=1 SV=2 - [ACSS3_MOUSE]	682	74.4705	8.63135									23.63	1.61	1	1	39.87	1.61	1	1	44.07	1.61	1	1	45.33	1.61	1	1
	Sequence	# PSMs	# Proteins	# Protein Groups	Protein Group Accessions	Modifications	MH+ [Da]	q-Value	PEP	IonScore A2	Charge A2	m/z [Da] A2	IonScore B2	Charge B2	m/z [Da] B2	IonScore C2	Charge C2	m/z [Da] C2	IonScore D2	Charge D2	m/z [Da] D2	IonScore E2	Charge E2	m/z [Da] E2	IonScore F2	Charge F2	m/z [Da] F2	IonScore G2	Charge G2	m/z [Da] G2	IonScore H2	Charge H2	m/z [Da] H2	IonScore I2	Charge I2	m/z [Da] I2	IonScore J2	Charge J2	m/z [Da] J2	IonScore K2	Charge K2	m/z [Da] K2	IonScore L2	Charge L2	m/z [Da] L2	# Missed Cleavages
	VDDVINVAGHR	4	4	1	Q14DH7		1194.62	0	4.044e-05							23.63	3	398.878	39.87	3	398.879	44.07	3	398.879	45.33	3	398.879																			0
Q3SWX2	Acyl-coenzyme A thioesterase 9, mitochondrial OS=Bos taurus GN=ACOT9 PE=2 SV=1 - [ACOT9_BOVIN]	437	49.8205	8.67529																													33.26	7.09	1	1
	Sequence	# PSMs	# Proteins	# Protein Groups	Protein Group Accessions	Modifications	MH+ [Da]	q-Value	PEP	IonScore A2	Charge A2	m/z [Da] A2	IonScore B2	Charge B2	m/z [Da] B2	IonScore C2	Charge C2	m/z [Da] C2	IonScore D2	Charge D2	m/z [Da] D2	IonScore E2	Charge E2	m/z [Da] E2	IonScore F2	Charge F2	m/z [Da] F2	IonScore G2	Charge G2	m/z [Da] G2	IonScore H2	Charge H2	m/z [Da] H2	IonScore I2	Charge I2	m/z [Da] I2	IonScore J2	Charge J2	m/z [Da] J2	IonScore K2	Charge K2	m/z [Da] K2	IonScore L2	Charge L2	m/z [Da] L2	# Missed Cleavages
	DSENKGPAFVNPLILESPEEEELFQQGELNK	1	1	1	Q3SWX2		3500.71	0	0.0009611																						33.26	3	1167.58													1
Q9ESW4	Acylglycerol kinase, mitochondrial OS=Mus musculus GN=Agk PE=1 SV=1 - [AGK_MOUSE]	421	46.9463	8.39697																													24.17	2.85	1	1
	Sequence	# PSMs	# Proteins	# Protein Groups	Protein Group Accessions	Modifications	MH+ [Da]	q-Value	PEP	IonScore A2	Charge A2	m/z [Da] A2	IonScore B2	Charge B2	m/z [Da] B2	IonScore C2	Charge C2	m/z [Da] C2	IonScore D2	Charge D2	m/z [Da] D2	IonScore E2	Charge E2	m/z [Da] E2	IonScore F2	Charge F2	m/z [Da] F2	IonScore G2	Charge G2	m/z [Da] G2	IonScore H2	Charge H2	m/z [Da] H2	IonScore I2	Charge I2	m/z [Da] I2	IonScore J2	Charge J2	m/z [Da] J2	IonScore K2	Charge K2	m/z [Da] K2	IonScore L2	Charge L2	m/z [Da] L2	# Missed Cleavages
	GETVPLDVLQIK	1	3	1	Q9ESW4		1311.75	0	0.0009005																						24.17	2	656.379													0
P07033	Acylphosphatase-2 OS=Bos taurus GN=ACYP2 PE=1 SV=2 - [ACYP2_BOVIN]	99	11.1706	9.65674													33.07	18.18	2	2					25.12	22.22	2	2
	Sequence	# PSMs	# Proteins	# Protein Groups	Protein Group Accessions	Modifications	MH+ [Da]	q-Value	PEP	IonScore A2	Charge A2	m/z [Da] A2	IonScore B2	Charge B2	m/z [Da] B2	IonScore C2	Charge C2	m/z [Da] C2	IonScore D2	Charge D2	m/z [Da] D2	IonScore E2	Charge E2	m/z [Da] E2	IonScore F2	Charge F2	m/z [Da] F2	IonScore G2	Charge G2	m/z [Da] G2	IonScore H2	Charge H2	m/z [Da] H2	IonScore I2	Charge I2	m/z [Da] I2	IonScore J2	Charge J2	m/z [Da] J2	IonScore K2	Charge K2	m/z [Da] K2	IonScore L2	Charge L2	m/z [Da] L2	# Missed Cleavages
	LEYSSFNIR	1	1	1	P07033		1128.57	0	0.0006296										33.07	2	564.788																									0
	GTVTGQVQGPEEK	1	6	1	P07033		1329.66	0	0.0003787																25.12	2	665.336																			0
	SVDYEVFGR	2	4	1	P07033		1071.52	0.001	0.01469										10.94	2	536.262				12.92	2	536.26																			0
Q3MHR0	Acyl-protein thioesterase 1 OS=Bos taurus GN=LYPLA1 PE=2 SV=1 - [LYPA1_BOVIN]	230	24.5795	6.771	110.98	10.43	2	4	147.33	18.26	3	5	124.76	10.43	2	4	134.15	10.43	2	5	148.6	10.43	2	5	128.28	10.43	2	5	38.86	5.65	1	1	32.58	5.65	1	1	152.23	10.43	2	4	61.55	10.43	2	2	56.9	16.09	2	2	21.51
	Sequence	# PSMs	# Proteins	# Protein Groups	Protein Group Accessions	Modifications	MH+ [Da]	q-Value	PEP	IonScore A2	Charge A2	m/z [Da] A2	IonScore B2	Charge B2	m/z [Da] B2	IonScore C2	Charge C2	m/z [Da] C2	IonScore D2	Charge D2	m/z [Da] D2	IonScore E2	Charge E2	m/z [Da] E2	IonScore F2	Charge F2	m/z [Da] F2	IonScore G2	Charge G2	m/z [Da] G2	IonScore H2	Charge H2	m/z [Da] H2	IonScore I2	Charge I2	m/z [Da] I2	IonScore J2	Charge J2	m/z [Da] J2	IonScore K2	Charge K2	m/z [Da] K2	IonScore L2	Charge L2	m/z [Da] L2	# Missed Cleavages
	TLVNPANVTFR	16	1	1	Q3MHR0		1231.68	0	2.939e-06	73.86	2	616.343	67.7	2	616.343	73.6	2	616.343	49.59	2	616.344	67.3	2	616.342	54.1	2	616.343							73.79	2	616.343	37.16	2	616.343	53.42	2	616.343				0
	ASFPQGPIGGVNR	21	1	1	Q3MHR0		1299.68	0	0.0002363	25.5	2	650.344	39.02	2	650.344	26.33	2	650.344	44.55	2	650.343	43.91	2	650.343	40.86	2	650.343	38.86	2	650.345	32.58	2	650.344	40.4	2	650.341	41.89	2	650.345				21.51	2	650.343	0
	TYAGMMHSSCQQEMMDIK	1	1	1	Q3MHR0	C10(Carbamidomethyl)	2147.87	0	0.003424				12.71	3	716.628																															0
	DISILQCHGDLDPLVPLMFGSLTAEK	1	1	1	Q3MHR0	C7(Carbamidomethyl)	2869.45	0	0.003825																															18.48	3	957.154				0
	TLVNPANVTFR	1	1	1	Q3MHR0	N4(Deamidated)	1232.66	0	0.005669																																		17.33	2	616.833	0
O95372	Acyl-protein thioesterase 2 OS=Homo sapiens GN=LYPLA2 PE=1 SV=1 - [LYPA2_HUMAN]	231	24.7207	7.2251																	26.92	3.46	1	2	65.67	18.18	3	4
	Sequence	# PSMs	# Proteins	# Protein Groups	Protein Group Accessions	Modifications	MH+ [Da]	q-Value	PEP	IonScore A2	Charge A2	m/z [Da] A2	IonScore B2	Charge B2	m/z [Da] B2	IonScore C2	Charge C2	m/z [Da] C2	IonScore D2	Charge D2	m/z [Da] D2	IonScore E2	Charge E2	m/z [Da] E2	IonScore F2	Charge F2	m/z [Da] F2	IonScore G2	Charge G2	m/z [Da] G2	IonScore H2	Charge H2	m/z [Da] H2	IonScore I2	Charge I2	m/z [Da] I2	IonScore J2	Charge J2	m/z [Da] J2	IonScore K2	Charge K2	m/z [Da] K2	IonScore L2	Charge L2	m/z [Da] L2	# Missed Cleavages
	ETAAVIFLHGLGDTGHSWADALSTIR	1	3	1	O95372		2738.39	0	2.176e-07																35.07	4	685.353																			0
	IPVTLNMK	4	3	1	O95372		915.535	0.001	0.005769													26.92	2	458.271	33.97	2	458.271																			0
	YICPHAPR	1	3	1	O95372	C3(Carbamidomethyl)	1013.5	0.003	0.03337																25.88	3	338.505																			0
P46108	Adapter molecule crk OS=Homo sapiens GN=CRK PE=1 SV=2 - [CRK_HUMAN]	304	33.81	5.5542													44.57	3.62	1	1	49.85	3.62	1	2	74.1267	9.54	2	3
	Sequence	# PSMs	# Proteins	# Protein Groups	Protein Group Accessions	Modifications	MH+ [Da]	q-Value	PEP	IonScore A2	Charge A2	m/z [Da] A2	IonScore B2	Charge B2	m/z [Da] B2	IonScore C2	Charge C2	m/z [Da] C2	IonScore D2	Charge D2	m/z [Da] D2	IonScore E2	Charge E2	m/z [Da] E2	IonScore F2	Charge F2	m/z [Da] F2	IonScore G2	Charge G2	m/z [Da] G2	IonScore H2	Charge H2	m/z [Da] H2	IonScore I2	Charge I2	m/z [Da] I2	IonScore J2	Charge J2	m/z [Da] J2	IonScore K2	Charge K2	m/z [Da] K2	IonScore L2	Charge L2	m/z [Da] L2	# Missed Cleavages
	QEAVALLQGQR	5	3	1	P46108		1212.67	0	1.805e-05										44.57	2	606.836	41.7	2	606.838	47.73	2	606.837																			0
	DSSTSPGDYVLSVSENSR	1	3	1	P46108		1899.86	0.001	0.005494																20.22	2	950.431																			0
Q3T093	Adaptin ear-binding coat-associated protein 1 OS=Bos taurus GN=NECAP1 PE=2 SV=1 - [NECP1_BOVIN]	275	29.5791	6.37939	40.39	3.27	1	1	55.82	9.82	1	1
	Sequence	# PSMs	# Proteins	# Protein Groups	Protein Group Accessions	Modifications	MH+ [Da]	q-Value	PEP	IonScore A2	Charge A2	m/z [Da] A2	IonScore B2	Charge B2	m/z [Da] B2	IonScore C2	Charge C2	m/z [Da] C2	IonScore D2	Charge D2	m/z [Da] D2	IonScore E2	Charge E2	m/z [Da] E2	IonScore F2	Charge F2	m/z [Da] F2	IonScore G2	Charge G2	m/z [Da] G2	IonScore H2	Charge H2	m/z [Da] H2	IonScore I2	Charge I2	m/z [Da] I2	IonScore J2	Charge J2	m/z [Da] J2	IonScore K2	Charge K2	m/z [Da] K2	IonScore L2	Charge L2	m/z [Da] L2	# Missed Cleavages
	LDQPDWTGR	1	5	1	Q3T093		1087.52	0	7.147e-05	40.39	2	544.263																																		0
	VSGELFAQAPVEQYPGIAVETVTDSSR	1	4	1	Q3T093		2850.41	0	1.753e-08				55.82	3	950.809																															0
Q9NVZ3	Adaptin ear-binding coat-associated protein 2 OS=Homo sapiens GN=NECAP2 PE=1 SV=1 - [NECP2_HUMAN]	263	28.3213	8.38232	59.29	10.27	1	3																									64.19	15.59	2	6	54.09	10.27	1	1	188.42	15.59	2	4
	Sequence	# PSMs	# Proteins	# Protein Groups	Protein Group Accessions	Modifications	MH+ [Da]	q-Value	PEP	IonScore A2	Charge A2	m/z [Da] A2	IonScore B2	Charge B2	m/z [Da] B2	IonScore C2	Charge C2	m/z [Da] C2	IonScore D2	Charge D2	m/z [Da] D2	IonScore E2	Charge E2	m/z [Da] E2	IonScore F2	Charge F2	m/z [Da] F2	IonScore G2	Charge G2	m/z [Da] G2	IonScore H2	Charge H2	m/z [Da] H2	IonScore I2	Charge I2	m/z [Da] I2	IonScore J2	Charge J2	m/z [Da] J2	IonScore K2	Charge K2	m/z [Da] K2	IonScore L2	Charge L2	m/z [Da] L2	# Missed Cleavages
	TSGELFAQAPVDQFPGTAVESVTDSSR	9	4	1	Q9NVZ3		2796.33	0	5.528e-11	41.13	3	932.783																			32.31	3	932.783	54.09	3	932.784	85.61	3	932.783							0
	TSGELFAQAPVDQFPGTAVESVTDSSR	2	4	1	Q9NVZ3	Q8(Deamidated)	2797.33	0	0.0002476	34.16	3	933.116																																		0
	AAEWQLDQPSWSGR	3	2	1	Q9NVZ3		1630.76	0	0.0002017																						28.8	2	815.885				22.27	2	815.885							0
Q56JW4	Adenine phosphoribosyltransferase OS=Bos taurus GN=APRT PE=2 SV=1 - [APT_BOVIN]	180	19.5244	7.72314	47.1	7.22	1	1	30.91	7.22	1	1	85.25	7.22	1	2	73.16	5.56	1	2	42.18	7.22	1	1	76.92	5.56	1	2													43.57	7.22	1	1
	Sequence	# PSMs	# Proteins	# Protein Groups	Protein Group Accessions	Modifications	MH+ [Da]	q-Value	PEP	IonScore A2	Charge A2	m/z [Da] A2	IonScore B2	Charge B2	m/z [Da] B2	IonScore C2	Charge C2	m/z [Da] C2	IonScore D2	Charge D2	m/z [Da] D2	IonScore E2	Charge E2	m/z [Da] E2	IonScore F2	Charge F2	m/z [Da] F2	IonScore G2	Charge G2	m/z [Da] G2	IonScore H2	Charge H2	m/z [Da] H2	IonScore I2	Charge I2	m/z [Da] I2	IonScore J2	Charge J2	m/z [Da] J2	IonScore K2	Charge K2	m/z [Da] K2	IonScore L2	Charge L2	m/z [Da] L2	# Missed Cleavages
	DISPVLKDPTSFR	6	1	1	Q56JW4		1474.79	0	1.72e-06	47.1	3	492.268	30.91	3	492.268	57.15	3	492.267				42.18	3	492.268													43.57	3	492.268							1
	IDYIAGLDSR	4	9	1	Q56JW4		1122.58	0	0.0001554										49.76	2	561.793				56.9	2	561.793																			0
P55262	Adenosine kinase OS=Cricetulus griseus GN=ADK PE=1 SV=2 - [ADK_CRIGR]	361	40.2595	6.55127																																	35.73	7.2	2	3					31.82	3.6	1	1
	Sequence	# PSMs	# Proteins	# Protein Groups	Protein Group Accessions	Modifications	MH+ [Da]	q-Value	PEP	IonScore A2	Charge A2	m/z [Da] A2	IonScore B2	Charge B2	m/z [Da] B2	IonScore C2	Charge C2	m/z [Da] C2	IonScore D2	Charge D2	m/z [Da] D2	IonScore E2	Charge E2	m/z [Da] E2	IonScore F2	Charge F2	m/z [Da] F2	IonScore G2	Charge G2	m/z [Da] G2	IonScore H2	Charge H2	m/z [Da] H2	IonScore I2	Charge I2	m/z [Da] I2	IonScore J2	Charge J2	m/z [Da] J2	IonScore K2	Charge K2	m/z [Da] K2	IonScore L2	Charge L2	m/z [Da] L2	# Missed Cleavages
	TGCTFPEKPDFH	2	4	1	P55262	C3(Carbamidomethyl)	1435.63	0	6.693e-05																									35.73	3	479.214										0
	YSLKPNDQILAEEK	1	1	1	P55262		1647.86	0	0.0008842																									12.66	3	549.957										0
	SLVANLAAANCYK	1	3	1	P55262	C11(Carbamidomethyl)	1394.71	0	0.004354																															31.82	2	697.859				0
Q3MHL4	Adenosylhomocysteinase OS=Bos taurus GN=AHCY PE=2 SV=3 - [SAHH_BOVIN]	432	47.6073	6.29053	49.15	4.86	2	2	144.67	18.98	7	7	94.2833	9.03	3	3	50.89	7.41	3	6	35.16	4.63	2	5	45.06	7.41	3	5	47.2767	8.33	3	3	0	2.78	1	1	61.45	11.34	4	5	110.267	12.73	5	8	59.24	19.91	6	7	68.57
	Sequence	# PSMs	# Proteins	# Protein Groups	Protein Group Accessions	Modifications	MH+ [Da]	q-Value	PEP	IonScore A2	Charge A2	m/z [Da] A2	IonScore B2	Charge B2	m/z [Da] B2	IonScore C2	Charge C2	m/z [Da] C2	IonScore D2	Charge D2	m/z [Da] D2	IonScore E2	Charge E2	m/z [Da] E2	IonScore F2	Charge F2	m/z [Da] F2	IonScore G2	Charge G2	m/z [Da] G2	IonScore H2	Charge H2	m/z [Da] H2	IonScore I2	Charge I2	m/z [Da] I2	IonScore J2	Charge J2	m/z [Da] J2	IonScore K2	Charge K2	m/z [Da] K2	IonScore L2	Charge L2	m/z [Da] L2	# Missed Cleavages
	VPAINVNDSVTK	8	6	1	Q3MHL4		1256.68	0	3.339e-08	29.89	2	628.846	49.87	2	628.846	69.15	2	628.845	12	2	628.845				22.03	2	628.845							40.27	2	628.846	65.94	2	628.846							0
	ALDLAENEMPGLMHMR	2	1	1	Q3MHL4		1827.86	0	2.796e-08				58.51	3	609.957																									10.36	3	609.956				0
	VADISLAAWGR	1	1	1	Q3MHL4		1158.63	0	0.0001258				48.6	2	579.817																															0
	VAVVAGYGDVGK	16	6	1	Q3MHL4		1134.61	0	0.001226				39.42	2	567.811	36.92	2	567.811	30.83	2	567.811	29.14	2	567.811	29.38	2	567.811	30.3	2	567.811	17.81	2	567.812				37.64	2	567.811	38.56	2	567.811	23.82	2	567.811	0
	KLDEAVAEAHLGK	5	6	1	Q3MHL4		1380.75	0	1.838e-07				30.67	3	460.921																			39.41	3	460.921	16.98	3	460.921	29.52	3	460.921	31.32	3	460.921	1
	ESLIDGIKR	1	5	2	Q3MHL4;Q96HN2		1030.59	0	0.00315				28.48	3	344.201																															1
	GISEETTTGVHNLYK	5	6	1	Q3MHL4		1648.81	0	0.001155							22.88	3	550.276										26.46	2	824.91				13.77	3	550.277				15.62	3	550.277	14.26	3	550.277	0
	WLNENAVEK	2	6	1	Q3MHL4		1102.55	0	0.0001601																															18.1	2	551.78	31.05	2	551.78	0
	DGPLNMILDDGGDLTNLIHTK	2	5	1	Q3MHL4		2252.12	0	0.002227																															12.55	3	751.379	11.84	3	751.379	0
	AGIPVYAWK	9	4	1	Q3MHL4		1004.56	0.001	0.01766	34.26	2	502.781	12.36	2	502.782													19.85	2	502.782				11.58	2	502.782	18.52	2	502.782				16.45	2	502.782	0
	YPQLLSGIR	1	2	1	Q3MHL4		1046.6	0.001	0.02692																												21.72	2	523.804							0
	ESLIDGIK	8	10	2	Q3MHL4;Q96HN2		874.488	0.002	0.03294										32.11	2	437.748	28.51	2	437.748	27.16	2	437.748																			0
P08166	Adenylate kinase 2, mitochondrial OS=Bos taurus GN=AK2 PE=1 SV=2 - [KAD2_BOVIN]	241	26.4798	8.1333													37.5	4.56	1	1					34.09	4.56	1	1	66.6533	10.79	2	3	41.95	10.79	2	3	36.36	4.15	1	2	97.8533	10.37	2	3
	Sequence	# PSMs	# Proteins	# Protein Groups	Protein Group Accessions	Modifications	MH+ [Da]	q-Value	PEP	IonScore A2	Charge A2	m/z [Da] A2	IonScore B2	Charge B2	m/z [Da] B2	IonScore C2	Charge C2	m/z [Da] C2	IonScore D2	Charge D2	m/z [Da] D2	IonScore E2	Charge E2	m/z [Da] E2	IonScore F2	Charge F2	m/z [Da] F2	IonScore G2	Charge G2	m/z [Da] G2	IonScore H2	Charge H2	m/z [Da] H2	IonScore I2	Charge I2	m/z [Da] I2	IonScore J2	Charge J2	m/z [Da] J2	IonScore K2	Charge K2	m/z [Da] K2	IonScore L2	Charge L2	m/z [Da] L2	# Missed Cleavages
	AVLLGPPGAGK	4	4	2	P08166;P54819		979.594	0	0.0001676										37.5	2	490.301				34.09	2	490.301	25.47	2	490.301	23.42	2	490.301													0
	APNVPAAEPVPESPK	6	1	1	P08166		1502.78	0	7.286e-06																			43.76	2	751.896	33.03	2	751.896				56.64	2	751.896							0
	NGFLLDGFPR	3	4	2	P08166;P54819	N1(Deamidated)	1136.57	0	0.0003726																									32.11	2	568.79	46.02	2	568.79							0
P54819	Adenylate kinase 2, mitochondrial OS=Homo sapiens GN=AK2 PE=1 SV=2 - [KAD2_HUMAN]	239	26.4608	7.81104													37.5	4.6	1	1					34.09	4.6	1	1									36.36	4.18	1	2					76.0767	21.76	3	3	74.5233
	Sequence	# PSMs	# Proteins	# Protein Groups	Protein Group Accessions	Modifications	MH+ [Da]	q-Value	PEP	IonScore A2	Charge A2	m/z [Da] A2	IonScore B2	Charge B2	m/z [Da] B2	IonScore C2	Charge C2	m/z [Da] C2	IonScore D2	Charge D2	m/z [Da] D2	IonScore E2	Charge E2	m/z [Da] E2	IonScore F2	Charge F2	m/z [Da] F2	IonScore G2	Charge G2	m/z [Da] G2	IonScore H2	Charge H2	m/z [Da] H2	IonScore I2	Charge I2	m/z [Da] I2	IonScore J2	Charge J2	m/z [Da] J2	IonScore K2	Charge K2	m/z [Da] K2	IonScore L2	Charge L2	m/z [Da] L2	# Missed Cleavages
	AVLLGPPGAGK	2	4	2	P08166;P54819		979.594	0	0.0001676										37.5	2	490.301				34.09	2	490.301																			0
	NGFLLDGFPR	2	4	2	P08166;P54819	N1(Deamidated)	1136.57	0	8.745e-05																									32.11	2	568.79										0
	LAENFCVCHLATGDMLR	2	3	1	P54819	C6(Carbamidomethyl); C8(Carbamidomethyl)	2006.92	0	1.244e-05																															50.75	3	669.646	41.08	3	669.647	0
	NGFLLDGFPR	3	3	1	P54819		1135.59	0	0.003441																															45.77	2	568.298	43.66	2	568.298	0
	GIHSAIDASQTPDVVFASILAAFSK	1	1	1	P54819		2545.33	0	0.007088																															18.89	3	849.115				0
A4Z6H1	Adenylosuccinate synthetase isozyme 2 OS=Sus scrofa GN=ADSS PE=2 SV=1 - [PURA2_PIG]	456	50.1088	6.55127																													44.56	4.61	1	2	193.54	7.68	2	4					47.57	2.85	1	1	77.79
	Sequence	# PSMs	# Proteins	# Protein Groups	Protein Group Accessions	Modifications	MH+ [Da]	q-Value	PEP	IonScore A2	Charge A2	m/z [Da] A2	IonScore B2	Charge B2	m/z [Da] B2	IonScore C2	Charge C2	m/z [Da] C2	IonScore D2	Charge D2	m/z [Da] D2	IonScore E2	Charge E2	m/z [Da] E2	IonScore F2	Charge F2	m/z [Da] F2	IonScore G2	Charge G2	m/z [Da] G2	IonScore H2	Charge H2	m/z [Da] H2	IonScore I2	Charge I2	m/z [Da] I2	IonScore J2	Charge J2	m/z [Da] J2	IonScore K2	Charge K2	m/z [Da] K2	IonScore L2	Charge L2	m/z [Da] L2	# Missed Cleavages
	VGIGAFPTEQDNEIGELLQTR	5	4	1	A4Z6H1		2287.16	0	6.158e-09																						30.21	2	1144.08	63.2	3	763.057							33.17	3	763.057	0
	VVDLLAQDADIVCR	2	4	1	A4Z6H1	C13(Carbamidomethyl)	1586.82	0	1.089e-11																									82.56	2	793.913										0
	TLPGWNTDISNAR	2	4	1	A4Z6H1		1444.72	0	4.26e-08																															47.57	2	722.861	60.12	2	722.862	0
Q3SYV4	Adenylyl cyclase-associated protein 1 OS=Bos taurus GN=CAP1 PE=2 SV=3 - [CAP1_BOVIN]	472	51.2404	7.51807	119.2	9.53	3	5	63.6722	15.25	3	9	80.72	15.25	4	5	78.42	13.98	4	5	55.65	9.75	4	6	63.07	13.98	4	5	341.303	36.23	12	29	267.845	28.18	9	28	357.618	25.85	9	30	485.28	27.75	7	33	431.02	42.8	11	36	602.227
	Sequence	# PSMs	# Proteins	# Protein Groups	Protein Group Accessions	Modifications	MH+ [Da]	q-Value	PEP	IonScore A2	Charge A2	m/z [Da] A2	IonScore B2	Charge B2	m/z [Da] B2	IonScore C2	Charge C2	m/z [Da] C2	IonScore D2	Charge D2	m/z [Da] D2	IonScore E2	Charge E2	m/z [Da] E2	IonScore F2	Charge F2	m/z [Da] F2	IonScore G2	Charge G2	m/z [Da] G2	IonScore H2	Charge H2	m/z [Da] H2	IonScore I2	Charge I2	m/z [Da] I2	IonScore J2	Charge J2	m/z [Da] J2	IonScore K2	Charge K2	m/z [Da] K2	IonScore L2	Charge L2	m/z [Da] L2	# Missed Cleavages
	ALLVTASQCQQPAGNK	25	2	1	Q3SYV4	C9(Carbamidomethyl)	1685.86	0	4.447e-05	61.45	2	843.434				30.47	2	843.436	21.4	2	843.435	22.92	2	843.435	24.08	2	843.435	27.47	2	843.435	24.21	2	843.436	38.67	2	843.436	22.63	2	843.435	22.36	2	843.436	34.87	2	843.436	0
	NSLDCEIVSAK	19	4	2	Q3SYV4;Q5R8B4	C5(Carbamidomethyl)	1235.59	0	0.0007039	39.62	2	618.3				46.34	2	618.301	44.65	2	618.3	41.87	2	618.3	35.6	2	618.3	45.66	2	618.3	38.83	2	618.3	39.02	2	618.302	26.71	2	618.3	42.35	2	618.3	27.7	2	618.3	0
	SALFAQINQGESITHALK	26	3	2	Q3SYV4;Q5R8B4		1928.02	0	1.486e-08	10.19	3	643.346																27.07	3	643.347	25.79	3	643.346	42.6	3	643.346	34.71	3	643.345	17.35	3	643.346	18.84	3	643.346	0
	ELSGLPSGPSAGSGPPPPPPGPPPPPVPTSSGSDDSASR	33	1	1	Q3SYV4		3586.73	0	1.01e-12				27.65	3	1196.25													47.81	3	1196.25	49.11	4	897.437				45.49	4	897.439	46.12	4	897.44	52.62	4	897.438	0
	VPTISINK	4	3	2	Q3SYV4;Q5R8B4		871.524	0	0.03749				26.41	2	436.266							11.27	2	436.266				24.66	2	436.266										21.87	2	436.266				0
	SSEMNVLIPTEGGDFNEFPVPEQFK	35	3	2	Q3SYV4;Q5R8B4		2811.32	0	0.0003003				21.18	3	937.778	10.62	3	937.778										11.88	3	937.777	13.01	3	937.777	18.03	3	937.778	24.56	3	937.778	19.23	3	937.777	19.5	3	937.777	0
	LEAVSHASDTHCGYGDSAAK	15	1	1	Q3SYV4	C12(Carbamidomethyl)	2075.91	0	0.000287							21.25	3	692.641	17.63	3	692.64				20.71	3	692.64	20.86	3	692.641				14.7	3	692.641				23.19	3	692.641	16.96	3	692.641	0
	LSDLLAPISEQIQEVVTFR	18	1	1	Q3SYV4		2158.18	0	3.548e-10										35.03	3	720.063				21.28	3	720.064													58.79	3	720.064	68.12	3	720.064	0
	KEPALLELEGK	18	2	1	Q3SYV4		1226.7	0	0.001552													14.66	3	409.572				56.3	2	613.853	37.83	3	409.571	41.64	2	613.853				43.64	2	613.854				1
	EPALLELEGK	11	1	1	Q3SYV4		1098.6	0	0.000456																			49.83	2	549.806	34.93	2	549.806	42.61	2	549.803	41.9	2	549.806							0
	HAEMVHTGLK	2	2	2	Q3SYV4;Q5R8B4		1122.57	0	0.001831																			30.85	3	374.862																0
	EMNDAAMFYTNR	7	2	2	Q3SYV4;Q5R8B4		1462.61	0	7.274e-05																			16.2	2	731.808				38.44	2	731.808	37.61	2	731.808	52.34	2	731.808	48.42	2	731.808	0
	EMNDAAMFYTNR	6	2	2	Q3SYV4;Q5R8B4	M7(Oxidation)	1478.6	0	2.643e-05																						19.92	2	739.805	69.22	2	739.806	65.16	2	739.806	40.4	2	739.805	68.14	2	739.806	0
	AGTTPYVQAFDSLLAGPVAEYLK	6	1	1	Q3SYV4		2411.25	0	0.00111																															22.45	3	804.422	20.84	3	804.422	0
	CVNSTLQIK	1	1	1	Q3SYV4	C1(Carbamidomethyl)	1062.56	0.001	0.02037																									18.98	2	531.785										0
	KEPALLELEGKK	2	1	1	Q3SYV4		1354.79	0.002	0.06209																			24.71	3	452.269	26	3	452.269													2
	SSEMNVLIPTEGGDFNEFPVPEQFK	2	3	2	Q3SYV4;Q5R8B4	M4(Oxidation)	2827.3	0.005	0.09955																						12.67	3	943.105													0
Q5R8B4	Adenylyl cyclase-associated protein 1 OS=Pongo abelii GN=CAP1 PE=2 SV=3 - [CAP1_PONAB]	475	51.5285	7.54736									66.54	11.37	3	5													177.377	21.47	7	15	151.6	17.68	5	17	262.54	17.68	5	23	288.52	17.68	5	23	180.55	19.37	6	13	217.628
	Sequence	# PSMs	# Proteins	# Protein Groups	Protein Group Accessions	Modifications	MH+ [Da]	q-Value	PEP	IonScore A2	Charge A2	m/z [Da] A2	IonScore B2	Charge B2	m/z [Da] B2	IonScore C2	Charge C2	m/z [Da] C2	IonScore D2	Charge D2	m/z [Da] D2	IonScore E2	Charge E2	m/z [Da] E2	IonScore F2	Charge F2	m/z [Da] F2	IonScore G2	Charge G2	m/z [Da] G2	IonScore H2	Charge H2	m/z [Da] H2	IonScore I2	Charge I2	m/z [Da] I2	IonScore J2	Charge J2	m/z [Da] J2	IonScore K2	Charge K2	m/z [Da] K2	IonScore L2	Charge L2	m/z [Da] L2	# Missed Cleavages
	NSLDCEIVSAK	13	4	2	Q3SYV4;Q5R8B4	C5(Carbamidomethyl)	1235.59	0	0.0007039							46.34	2	618.301										45.66	2	618.3	38.83	2	618.3	39.02	2	618.302	26.71	2	618.3	42.35	2	618.3	27.7	2	618.3	0
	VENQENVSNLVIEDTELK	28	2	1	Q5R8B4		2073.03	0	0.000178							20.2	3	691.683										45.57	3	691.683	42.43	3	691.683	33.55	2	1037.02	33.07	3	691.683	49.8	3	691.683	28.84	3	691.682	0
	SSEMNVLIPTEGGDFNEFPVPEQFK	28	3	2	Q3SYV4;Q5R8B4		2811.32	0	0.0003003							10.62	3	937.778										11.88	3	937.777	13.27	3	937.777	18.03	3	937.778	24.56	3	937.778	19.23	3	937.777	19.5	3	937.777	0
	HAEMVHTGLK	2	2	2	Q3SYV4;Q5R8B4		1122.57	0	0.001831																			30.85	3	374.862																0
	SALFAQINQGESITHALK	25	3	2	Q3SYV4;Q5R8B4		1928.02	0	1.486e-08																			27.07	3	643.347	25.79	3	643.346	42.6	3	643.346	34.71	3	643.345	17.35	3	643.346	18.84	3	643.346	0
	VPTISINK	2	3	2	Q3SYV4;Q5R8B4		871.524	0	0.03749																			24.66	2	436.266										21.87	2	436.266				0
	EMNDAAMFYTNR	7	2	2	Q3SYV4;Q5R8B4		1462.61	0	7.274e-05																			16.2	2	731.808				38.44	2	731.808	37.61	2	731.808	52.34	2	731.808	48.42	2	731.808	0
	EMNDAAMFYTNR	6	2	2	Q3SYV4;Q5R8B4	M7(Oxidation)	1478.6	0	2.643e-05																						19.92	2	739.805	69.22	2	739.806	65.16	2	739.806	40.4	2	739.805	68.14	2	739.806	0
	SSEMNVLIPTEGGDFNEFPVPEQFK	2	3	2	Q3SYV4;Q5R8B4	M4(Oxidation)	2827.3	0.005	0.09955																						12.67	3	943.105													0
Q3T0E5	Adipocyte plasma membrane-associated protein OS=Bos taurus GN=APMAP PE=2 SV=1 - [APMAP_BOVIN]	412	46.0619	7.04932	57.85	6.55	2	3	63.61	7.28	2	2	40.27	6.55	2	3													667.004	31.55	10	31	513.477	29.85	9	30	889.563	24.51	8	34	1271.7	26.21	8	41	1295.68	33.5	11	64	1103.48
	Sequence	# PSMs	# Proteins	# Protein Groups	Protein Group Accessions	Modifications	MH+ [Da]	q-Value	PEP	IonScore A2	Charge A2	m/z [Da] A2	IonScore B2	Charge B2	m/z [Da] B2	IonScore C2	Charge C2	m/z [Da] C2	IonScore D2	Charge D2	m/z [Da] D2	IonScore E2	Charge E2	m/z [Da] E2	IonScore F2	Charge F2	m/z [Da] F2	IonScore G2	Charge G2	m/z [Da] G2	IonScore H2	Charge H2	m/z [Da] H2	IonScore I2	Charge I2	m/z [Da] I2	IonScore J2	Charge J2	m/z [Da] J2	IonScore K2	Charge K2	m/z [Da] K2	IonScore L2	Charge L2	m/z [Da] L2	# Missed Cleavages
	GGADVFVENLPGFPDNIR	99	1	1	Q3T0E5		1916.95	0	5.255e-09	51.04	2	958.979	37.7	2	958.978	30.5	2	958.979										71.52	2	958.979	59.53	2	958.979	77.73	2	958.978	96.51	2	958.979	66.13	2	958.979	76.94	2	958.978	0
	LLEYDTQTK	9	1	1	Q3T0E5		1110.57	0	0.001187	13.59	2	555.787				12.94	2	555.786										42.94	2	555.787				42.14	2	555.787	24.13	2	555.787	24.21	2	555.787	48.2	2	555.787	0
	LLLSSETPIEGR	20	1	1	Q3T0E5		1314.73	0	2.892e-08				40.91	2	657.867													86.83	2	657.866	83.03	2	657.868	84.08	2	657.866	103.83	2	657.867	71.62	2	657.867	85.68	2	657.867	0
	LFENQLVGPESIANIGDVMFTGTADGR	24	1	1	Q3T0E5	M19(Oxidation)	2867.39	0	4.031e-05																			79.61	3	956.467	51.36	3	956.469	16.33	3	956.469	63.6	3	956.469	75.42	3	956.468	74.63	3	956.468	0
	MSFLNDLTVTR	16	1	1	Q3T0E5		1296.66	0	6.653e-09																			53.47	2	648.834	51.58	2	648.835	57.14	2	648.835	34.4	2	648.835	52.88	2	648.836	51.65	2	648.836	0
	GLFEVNPWK	14	1	1	Q3T0E5		1089.57	0	0.0001452																			25.33	2	545.29	24.85	2	545.29	32.51	2	545.29	34.54	2	545.291	28.51	2	545.29	31.68	2	545.29	0
	EPPLFLGVLQPNTK	18	1	1	Q3T0E5		1552.87	0	7.326e-05																			19.14	2	776.94	16.34	2	776.94	11.1	2	776.94	20.78	2	776.94							0
	DDEPACGRPLGIR	2	1	1	Q3T0E5	C6(Carbamidomethyl)	1455.7	0	0.01238																			17.49	3	485.905	22.16	3	485.905													0
	LFENQLVGPESIANIGDVMFTGTADGR	22	1	1	Q3T0E5		2851.39	0	3.231e-05																						42.73	2	1426.2	28.87	3	951.135	37.6	2	1426.2	64.09	3	951.136	64.12	3	951.136	0
	KMSFLNDLTVTR	3	1	1	Q3T0E5		1424.76	0	0.00275																									46.05	3	475.59				48.78	3	475.59	20.48	3	475.591	1
	ANPGFSMLDFLSERPFLK	4	1	1	Q3T0E5		2069.05	0	0.0003789																															35.83	3	690.356	29.15	3	690.355	0
	TRDDEPACGRPLGIR	8	1	1	Q3T0E5	C8(Carbamidomethyl)	1712.85	0	7.631e-05																															27.47	3	571.621	29.06	4	428.968	1
	GGADVFVENLPGFPDNIR	3	1	1	Q3T0E5	N9(Deamidated)	1917.95	0	0.007542																															26.39	2	959.48				0
	MSFLNDLTVTR	2	1	1	Q3T0E5	N5(Deamidated)	1297.65	0	0.003273																															23.06	2	649.326	20.63	2	649.327	0
	LENGEVETIAR	4	1	1	Q3T0E5		1230.63	0.001	0.04723																						29	2	615.82							13.13	2	615.82	25.9	2	615.82	0
	FYVSGLMK	2	1	1	Q3T0E5		944.491	0.001	0.03379																												16.94	2	472.749							0
	FYVSGLMK	2	1	1	Q3T0E5	M7(Oxidation)	960.487	0.002	0.04995																			30.49	2	480.746	25.37	2	480.747													0
	VLLDHLR	3	1	1	Q3T0E5		865.525	0.002	0.09002																															41.29	2	433.266	30.63	2	433.266	0
	LFSQETVMK	1	1	1	Q3T0E5		1082.55	0.003	0.06027																			11.51	2	541.781																0
	LFSQETVMK	1	1	1	Q3T0E5	M8(Oxidation)	1098.55	0.008	0.1337																			10.1	2	549.779																0
P02722	ADP/ATP translocase 1 OS=Bos taurus GN=SLC25A4 PE=1 SV=3 - [ADT1_BOVIN]	298	32.9463	9.83252	45.84	11.07	3	5	39.88	11.41	3	3	37.77	11.74	3	4	60	25.17	6	7	56.1376	26.17	6	8	56.7389	29.53	7	8													541.513	27.52	6	29	244.514	29.87	7	20	78.9243
	Sequence	# PSMs	# Proteins	# Protein Groups	Protein Group Accessions	Modifications	MH+ [Da]	q-Value	PEP	IonScore A2	Charge A2	m/z [Da] A2	IonScore B2	Charge B2	m/z [Da] B2	IonScore C2	Charge C2	m/z [Da] C2	IonScore D2	Charge D2	m/z [Da] D2	IonScore E2	Charge E2	m/z [Da] E2	IonScore F2	Charge F2	m/z [Da] F2	IonScore G2	Charge G2	m/z [Da] G2	IonScore H2	Charge H2	m/z [Da] H2	IonScore I2	Charge I2	m/z [Da] I2	IonScore J2	Charge J2	m/z [Da] J2	IonScore K2	Charge K2	m/z [Da] K2	IonScore L2	Charge L2	m/z [Da] L2	# Missed Cleavages
	EFTGLGNCITK	11	1	1	P02722	C8(Carbamidomethyl)	1239.6	0	3.91e-05	27.27	2	620.304	24.03	2	620.305	18.46	2	620.305	24.39	2	620.305	20.69	2	620.305	23.59	2	620.305										36.84	2	620.306	36.36	2	620.306	29.11	2	620.306	0
	DFLAGGVAAAISK	14	7	2	P51881;P02722		1219.67	0	0.0003236	24.24	2	610.338				37.82	2	610.338				27.7	2	610.338	15.8	2	610.337										36.99	2	610.338	33.92	2	610.338	33.73	2	610.338	0
	AAYFGVYDTAK	6	2	2	P02722;P12236		1205.58	0	0.0003741				26.69	2	603.295	17.49	2	603.295	16.96	2	603.294	17.96	2	603.294	21.57	2	603.295																			0
	YFPTQALNFAFK	23	9	3	P51881;P02722;P12236		1446.74	0	3.846e-05				17.16	2	723.869																						46.53	2	723.874	24.23	2	723.874				0
	YFAGNLASGGAAGATSLCFVYPLDFAR	19	10	3	P51881;P02722;P12236	C18(Carbamidomethyl)	2796.35	0	8.503e-06										31.84	3	932.79	36.21	3	932.786	33.19	3	932.786										19	2	1398.68	52.82	3	932.789	34.29	3	932.786	0
	LLLQVQHASK	9	11	3	P51881;P02722;P12236		1136.68	0	0.0004155										12.79	3	379.564				14.79	3	379.564										40.72	3	379.564	23.92	3	379.565				0
	QIFLGGVDR	2	2	1	P02722		1004.55	0.001	0.03567	18.67	2	502.78																									25.76	2	502.78							0
	GNLANVIR	5	9	3	P51881;P02722;P12236		856.5	0.001	0.04697										24.92	2	428.754	31.39	2	428.754	29.88	2	428.753													37.4	2	428.753				0
	GAWSNVLR	6	9	3	P02722;P12236;P51881		902.484	0.001	0.008858										22.91	2	451.746	32.79	2	451.746	35.73	2	451.745													34.38	2	451.746	30.04	2	451.746	0
	YFAGNLASGGAAGATSLCFVYPLDFAR	1	9	2	P51881;P02722	N5(Deamidated); C18(Carbamidomethyl)	2797.34	0.009	0.1333																																		16.72	3	933.119	0
P51881	ADP/ATP translocase 2 OS=Mus musculus GN=Slc25a5 PE=1 SV=3 - [ADT2_MOUSE]	298	32.9102	9.72998	35.68	7.38	2	3					53.46	7.38	2	4	73.68	23.49	6	9	56.8575	24.5	6	7					130.95	15.1	4	11	142.109	14.77	4	17	359.396	15.1	5	30	555.324	27.52	6	31	280.115	35.91	9	25	189.665
	Sequence	# PSMs	# Proteins	# Protein Groups	Protein Group Accessions	Modifications	MH+ [Da]	q-Value	PEP	IonScore A2	Charge A2	m/z [Da] A2	IonScore B2	Charge B2	m/z [Da] B2	IonScore C2	Charge C2	m/z [Da] C2	IonScore D2	Charge D2	m/z [Da] D2	IonScore E2	Charge E2	m/z [Da] E2	IonScore F2	Charge F2	m/z [Da] F2	IonScore G2	Charge G2	m/z [Da] G2	IonScore H2	Charge H2	m/z [Da] H2	IonScore I2	Charge I2	m/z [Da] I2	IonScore J2	Charge J2	m/z [Da] J2	IonScore K2	Charge K2	m/z [Da] K2	IonScore L2	Charge L2	m/z [Da] L2	# Missed Cleavages
	DFLAGGVAAAISK	33	7	2	P51881;P02722		1219.67	0	0.002118	24.24	2	610.338				37.82	2	610.338				27.7	2	610.338				46.34	2	610.337	40.64	2	610.338	21.09	2	610.338	36.99	2	610.338	33.92	2	610.338	33.73	2	610.338	0
	QIFLGGVDK	19	9	2	P51881;P12236		976.548	0	0.006004	24.05	2	488.777				32.36	2	488.777	35.22	2	488.777	24.34	2	488.777				35.06	2	488.777	33.29	2	488.776	34.81	2	488.777	24.95	2	488.775	34.18	2	488.777	35.58	2	488.777	0
	YFAGNLASGGAAGATSLCFVYPLDFAR	18	10	3	P51881;P02722;P12236	C18(Carbamidomethyl)	2796.35	0	8.503e-06										31.84	3	932.79	36.21	3	932.786													19	2	1398.68	52.82	3	932.789	34.29	3	932.786	0
	LLLQVQHASK	11	11	3	P51881;P02722;P12236		1136.68	0	0.0004155										12.79	3	379.564										11.84	3	379.564	32.06	3	379.564	40.72	3	379.564	23.92	3	379.565				0
	YFPTQALNFAFK	47	9	3	P51881;P02722;P12236		1446.74	0	3.846e-05																			35.32	2	723.875	32.2	2	723.875	38.18	2	723.874	46.53	2	723.874	24.23	2	723.874				0
	AAYFGIYDTAK	4	6	1	P51881		1219.6	0	0.004421																			27.46	2	610.302							23.36	2	610.304	23.57	2	610.303				0
	QIFLGGVDKR	2	7	1	P51881	N-Term(Gln->pyro-Glu)	1115.62	0	0.0004089																									37.84	2	558.313							48.49	2	558.314	1
	QIFLGGVDK	1	8	1	P51881	N-Term(Gln->pyro-Glu)	959.519	0	0.001637																												47.16	2	480.263							0
	EQGVLSFWR	7	6	1	P51881		1121.57	0	0.001427																															34.87	2	561.29	36.06	2	561.29	0
	GTDIMYTGTLDCWR	1	4	1	P51881	M5(Oxidation); C12(Carbamidomethyl)	1704.74	0	5.938e-05																																		61.96	2	852.872	0
	QIFLGGVDKR	1	7	1	P51881		1132.65	0	0.001073																																		33.57	3	378.221	1
	GNLANVIR	4	9	3	P51881;P02722;P12236		856.5	0.001	0.04697										24.92	2	428.754	31.39	2	428.754																37.4	2	428.753				0
	GAWSNVLR	5	9	3	P02722;P12236;P51881		902.486	0.001	0.01689										22.91	2	451.746	32.79	2	451.746																34.38	2	451.746	30.04	2	451.746	0
	GLGDCLVK	4	8	2	P51881;P12236	C5(Carbamidomethyl)	861.45	0.003	0.04256										23.2	2	431.228	23.18	2	431.228																			22.61	2	431.229	0
	YFAGNLASGGAAGATSLCFVYPLDFAR	1	9	2	P51881;P02722	N5(Deamidated); C18(Carbamidomethyl)	2797.34	0.009	0.1333																																		16.72	3	933.119	0
P12236	ADP/ATP translocase 3 OS=Homo sapiens GN=SLC25A6 PE=1 SV=4 - [ADT3_HUMAN]	298	32.8452	9.74463					44.99	12.08	3	3	41.13	6.71	2	3	73.68	27.18	7	10					56.3424	27.18	7	9
	Sequence	# PSMs	# Proteins	# Protein Groups	Protein Group Accessions	Modifications	MH+ [Da]	q-Value	PEP	IonScore A2	Charge A2	m/z [Da] A2	IonScore B2	Charge B2	m/z [Da] B2	IonScore C2	Charge C2	m/z [Da] C2	IonScore D2	Charge D2	m/z [Da] D2	IonScore E2	Charge E2	m/z [Da] E2	IonScore F2	Charge F2	m/z [Da] F2	IonScore G2	Charge G2	m/z [Da] G2	IonScore H2	Charge H2	m/z [Da] H2	IonScore I2	Charge I2	m/z [Da] I2	IonScore J2	Charge J2	m/z [Da] J2	IonScore K2	Charge K2	m/z [Da] K2	IonScore L2	Charge L2	m/z [Da] L2	# Missed Cleavages
	DFLAGGIAAAISK	1	2	1	P12236		1233.68	0	0.0006269				29.14	2	617.345																															0
	AAYFGVYDTAK	4	2	2	P02722;P12236		1205.58	0	0.0003741				26.69	2	603.295	17.49	2	603.295	16.96	2	603.294				21.57	2	603.295																			0
	QIFLGGVDK	6	9	2	P51881;P12236		976.547	0	0.00123							32.36	2	488.777	35.22	2	488.777				26.2	2	488.777																			0
	YFAGNLASGGAAGATSLCFVYPLDFAR	3	10	3	P51881;P02722;P12236	C18(Carbamidomethyl)	2796.34	0	4.668e-05										31.84	3	932.79				33.19	3	932.786																			0
	GAWSNVLR	2	9	3	P02722;P12236;P51881		902.484	0.001	0.008858										22.91	2	451.746				35.73	2	451.745																			0
	LLLQVQHASK	3	11	3	P51881;P02722;P12236		1136.68	0.001	0.01876										12.79	3	379.564				14.79	3	379.564																			0
	YFPTQALNFAFK	1	9	3	P51881;P02722;P12236		1446.73	0.003	0.08165				17.16	2	723.869																															0
	GNLANVIR	2	9	3	P51881;P02722;P12236		856.5	0.003	0.03819										24.92	2	428.754				29.88	2	428.753																			0
	GLGDCLVK	3	8	2	P51881;P12236	C5(Carbamidomethyl)	861.449	0.005	0.05982										23.2	2	431.228				23.18	2	431.228																			0
A2VE47	ADP-dependent glucokinase OS=Bos taurus GN=ADPGK PE=2 SV=1 - [ADPGK_BOVIN]	497	54.0516	5.90967	62.7	2.01	1	1	48.34	2.82	1	1																																	29.24	2.82	1	1
	Sequence	# PSMs	# Proteins	# Protein Groups	Protein Group Accessions	Modifications	MH+ [Da]	q-Value	PEP	IonScore A2	Charge A2	m/z [Da] A2	IonScore B2	Charge B2	m/z [Da] B2	IonScore C2	Charge C2	m/z [Da] C2	IonScore D2	Charge D2	m/z [Da] D2	IonScore E2	Charge E2	m/z [Da] E2	IonScore F2	Charge F2	m/z [Da] F2	IonScore G2	Charge G2	m/z [Da] G2	IonScore H2	Charge H2	m/z [Da] H2	IonScore I2	Charge I2	m/z [Da] I2	IonScore J2	Charge J2	m/z [Da] J2	IonScore K2	Charge K2	m/z [Da] K2	IonScore L2	Charge L2	m/z [Da] L2	# Missed Cleavages
	VLLCGPVGPK	1	2	1	A2VE47	C4(Carbamidomethyl)	1039.59	0	4.447e-05	62.7	2	520.301																																		0
	VVLNPNEPVVEWHR	2	1	1	A2VE47		1687.89	0	1.742e-05				48.34	3	563.301																									29.24	3	563.302				0
P84080	ADP-ribosylation factor 1 OS=Bos taurus GN=ARF1 PE=1 SV=2 - [ARF1_BOVIN]	181	20.6837	6.80029	1167.82	41.99	6	53	1193.79	43.65	6	37	988.758	41.99	6	54	1467.92	71.82	11	70	1336.02	64.09	9	65	1519.35	71.82	11	70	409.543	30.39	4	15	404.12	30.39	4	21	432.813	30.39	4	31	891.133	33.7	4	31	376.639	43.65	6	30	346.553
	Sequence	# PSMs	# Proteins	# Protein Groups	Protein Group Accessions	Modifications	MH+ [Da]	q-Value	PEP	IonScore A2	Charge A2	m/z [Da] A2	IonScore B2	Charge B2	m/z [Da] B2	IonScore C2	Charge C2	m/z [Da] C2	IonScore D2	Charge D2	m/z [Da] D2	IonScore E2	Charge E2	m/z [Da] E2	IonScore F2	Charge F2	m/z [Da] F2	IonScore G2	Charge G2	m/z [Da] G2	IonScore H2	Charge H2	m/z [Da] H2	IonScore I2	Charge I2	m/z [Da] I2	IonScore J2	Charge J2	m/z [Da] J2	IonScore K2	Charge K2	m/z [Da] K2	IonScore L2	Charge L2	m/z [Da] L2	# Missed Cleavages
	QDLPNAMNAAEITDK	45	3	1	P84080	M7(Oxidation)	1646.77	0	1.887e-07	91.08	2	823.887	100.34	2	823.889	75.14	2	823.887	76.62	2	823.888	66.67	2	823.888	64.43	2	823.888	75.05	2	823.888	54.98	2	823.888				65.83	2	823.888	44.11	2	823.889	61.49	2	823.888	0
	ILMVGLDAAGK	28	6	2	Q3SZF2;P84080	M3(Oxidation)	1103.61	0	4.364e-06	72.04	2	552.31	43.84	2	552.31	28.11	2	552.31	66.01	2	552.31	49.35	2	552.31	66.98	2	552.31	62.92	2	552.31	42.76	2	552.306	34.75	2	552.307	77.05	2	552.31				52.89	2	552.311	0
	QDLPNAMNAAEITDK	34	3	1	P84080	N-Term(Gln->pyro-Glu)	1613.75	0	9.711e-06	63.6	2	807.378	60.3	2	807.377	59.85	2	807.378	44.08	2	807.379	40.97	2	807.377	43.73	2	807.378	62.59	2	807.377	41.02	2	807.379				27.16	2	807.375	24.35	2	807.378	24.3	2	807.378	0
	QDLPNAMNAAEITDK	52	3	1	P84080		1630.77	0	5.89e-09	62.8	2	815.89	80.46	2	815.89	39.09	2	815.89	36.2	2	815.89	35.02	2	815.89	40	2	815.891	50.73	2	815.89	32.69	2	815.891	50.73	2	815.889	71.82	2	815.891	35.94	2	815.89	36.15	2	815.891	0
	QDLPNAMNAAEITDKLGLHSLR	6	3	1	P84080		2407.24	0	6.716e-07	61.19	4	602.566				56.35	4	602.565																												1
	ILMVGLDAAGK	109	6	2	Q3SZF2;P84080		1087.62	0	1.595e-06	60.4	2	544.312	60.94	2	544.312	54.66	2	544.312	64.23	2	544.313	60.55	2	544.312	60.16	2	544.312	53.59	2	544.313	47.22	2	544.312	54.73	2	544.314	61.01	2	544.313	54.72	2	544.312	54.55	2	544.313	0
	LGEIVTTIPTIGFNVETVEYK	110	6	2	Q3SZF2;P84080		2323.24	0	2.285e-07	52.43	3	775.087	43.36	3	775.086	45.39	3	775.087	37.3	3	775.086	35.1	3	775.086	36.05	3	775.086	29.7	3	775.086	34.04	3	775.086	40.45	3	775.086	57.21	3	775.086	31.43	3	775.086	17.77	3	775.086	0
	MLAEDELR	30	3	1	P84080		976.477	0	0.002251	47.29	2	488.742	46.05	2	488.742	44.64	2	488.742	53.88	2	488.742	50.95	2	488.742	54.26	2	488.742	40.47	2	488.742	54	2	488.74	44.37	2	488.742										0
	QDLPNAMNAAEITDK	8	3	1	P84080	N-Term(Gln->pyro-Glu); M7(Oxidation)	1629.74	0	6.085e-06	25.06	2	815.375	27.96	2	815.374	44.26	2	815.376	15.45	2	815.375	14.57	2	815.375	24.92	2	815.375																			0
	QDLPNAMNAAEITDKLGLHSLR	1	3	1	P84080	N-Term(Gln->pyro-Glu)	2390.21	0	0.0006732	19.63	3	797.408																																		1
	NISFTVWDVGGQDK	14	3	1	P84080		1565.76	0	0.002791	11.34	2	783.383	27.23	2	783.386	16.48	2	783.384	19.39	2	783.383				24.83	2	783.382										10.45	2	783.384	34.52	2	783.384	33.38	2	783.384	0
	DAVLLVFANK	14	2	1	P84080		1089.63	0	7.778e-05				22.27	2	545.318				43.45	2	545.319	60.68	2	545.319	46.55	2	545.319													34.82	2	545.319	25.84	2	545.319	0
	MLAEDELR	12	3	1	P84080	M1(Oxidation)	992.472	0	0.0007748							45.72	2	496.739	43.17	2	496.739	52.41	2	496.74	42.8	2	496.74							54.41	2	496.74				42.12	2	496.74				0
	HRNWYIQATCATSGDGLYEGLDWLSNQLR	6	1	1	P84080	C10(Carbamidomethyl)	3424.61	0	5.97e-14										62.72	4	856.908	62.75	4	856.909	42.72	4	856.907																			1
	HYFQNTQGLIFVVDSNDR	9	2	2	Q3SZF2;P84080		2153.04	0	2.964e-11										56.39	3	718.352	67.63	3	718.351	48.69	3	718.352																			0
	NWYIQATCATSGDGLYEGLDWLSNQLR	2	1	1	P84080	C8(Carbamidomethyl)	3131.45	0	1.381e-08										54.02	3	1044.49				59.62	3	1044.49																			0
	LKLGEIVTTIPTIGFNVETVEYK	3	2	2	Q3SZF2;P84080		2564.43	0	1.764e-07										30.8	3	855.48	41.06	3	855.48	22.38	3	855.48																			1
	HYFQNTQGLIFVVDSNDRER	7	2	2	Q3SZF2;P84080		2438.18	0	4.083e-08										22.27	4	610.302	11.82	3	813.4	21.02	4	610.302																			1
	QDLPNAMNAAEITDK	3	3	1	P84080	N8(Deamidated)	1631.76	0	0.006048										19.18	2	816.385	21.34	2	816.381																						0
	HRNWYIQATCATSGDGLYEGLDWLSNQLR	3	1	1	P84080	R2(Deamidated); C10(Carbamidomethyl)	3425.61	0	0.0001187													31.17	4	857.159																						1
Q3SZF2	ADP-ribosylation factor 4 OS=Bos taurus GN=ARF4 PE=2 SV=3 - [ARF4_BOVIN]	180	20.5146	6.18896	826.691	34.44	6	47	682.784	42.22	6	32	772.526	34.44	5	47	1647.67	67.78	10	107	1323.09	57.78	10	95	1711.17	73.89	12	104	324.589	34.44	5	14	288.947	30.56	4	16	399.755	26.11	3	28	903.543	26.11	3	29	280.672	55.56	7	25	287.549
	Sequence	# PSMs	# Proteins	# Protein Groups	Protein Group Accessions	Modifications	MH+ [Da]	q-Value	PEP	IonScore A2	Charge A2	m/z [Da] A2	IonScore B2	Charge B2	m/z [Da] B2	IonScore C2	Charge C2	m/z [Da] C2	IonScore D2	Charge D2	m/z [Da] D2	IonScore E2	Charge E2	m/z [Da] E2	IonScore F2	Charge F2	m/z [Da] F2	IonScore G2	Charge G2	m/z [Da] G2	IonScore H2	Charge H2	m/z [Da] H2	IonScore I2	Charge I2	m/z [Da] I2	IonScore J2	Charge J2	m/z [Da] J2	IonScore K2	Charge K2	m/z [Da] K2	IonScore L2	Charge L2	m/z [Da] L2	# Missed Cleavages
	ILMVGLDAAGK	28	6	2	Q3SZF2;P84080	M3(Oxidation)	1103.61	0	4.364e-06	72.04	2	552.31	43.84	2	552.31	28.11	2	552.31	66.01	2	552.31	49.35	2	552.31	66.98	2	552.31	62.92	2	552.31	42.76	2	552.306	34.75	2	552.307	77.05	2	552.31				52.89	2	552.311	0
	ILMVGLDAAGK	109	6	2	Q3SZF2;P84080		1087.62	0	1.595e-06	60.4	2	544.312	60.94	2	544.312	54.66	2	544.312	64.23	2	544.313	60.55	2	544.312	60.16	2	544.312	53.59	2	544.313	47.22	2	544.312	54.73	2	544.314	61.01	2	544.313	54.72	2	544.312	54.55	2	544.313	0
	QDLPNAMAISEMTDK	39	3	1	Q3SZF2	N-Term(Gln->pyro-Glu)	1646.74	0	2.275e-07	60.29	2	823.873	62.93	2	823.874	50.4	2	823.873	35.88	2	823.874				34.83	2	823.874	51.57	2	823.874	57.57	2	823.874	38.61	2	823.874	64.5	2	823.873	25.93	2	823.873	33.81	2	823.873	0
	LGEIVTTIPTIGFNVETVEYK	110	6	2	Q3SZF2;P84080		2323.24	0	2.285e-07	52.43	3	775.087	43.36	3	775.086	45.39	3	775.087	37.3	3	775.086	35.1	3	775.086	36.05	3	775.086	29.7	3	775.086	34.04	3	775.086	40.45	3	775.086	57.21	3	775.086	31.43	3	775.086	17.77	3	775.086	0
	QDLPNAMAISEMTDK	94	3	1	Q3SZF2		1663.77	0	7.986e-09	47.23	2	832.386	68.39	2	832.387	51.87	2	832.386	41	2	832.387	39.88	2	832.387	38.8	2	832.387	36.58	2	832.387	29.33	2	832.386	43.22	2	832.387	74.57	2	832.386	32.67	2	832.387	40.83	2	832.387	0
	LGLQSLR	78	1	1	Q3SZF2		786.483	0	0.001681	43.43	2	393.745	39.28	2	393.745	37.91	2	393.745	46.74	2	393.745	49.11	2	393.745	39.02	2	393.745	38.66	2	393.745										40.28	2	393.745	46.46	2	393.745	0
	MLQEDELR	23	1	1	Q3SZF2		1033.5	0	0.003443	41.81	2	517.252	47.52	2	517.252	45.03	2	517.253	52.51	2	517.252	54.7	2	517.252	51.7	2	517.252	46.56	2	517.252	46.68	2	517.251							45.69	2	517.252	47.48	2	517.252	0
	QDLPNAMAISEMTDKLGLQSLR	1	1	1	Q3SZF2		2431.23	0	4.809e-05	36.66	3	811.083																																		1
	QDLPNAMAISEMTDK	3	3	1	Q3SZF2	N-Term(Gln->pyro-Glu); M7(Oxidation)	1662.73	0	0.0001623	30.58	2	831.869				18.59	2	831.87													19.32	2	831.871													0
	QDLPNAMAISEMTDK	30	3	1	Q3SZF2	M7(Oxidation)	1679.76	0	2.395e-07				46.09	2	840.384	20.52	2	840.384	49.78	2	840.384	58.92	2	840.383	62.22	2	840.384													26.53	2	840.384	14.62	2	840.384	0
	NICFTVWDVGGQDK	7	1	1	Q3SZF2	C3(Carbamidomethyl)	1638.76	0	2.044e-06				44.27	2	819.883																												28.85	2	819.883	0
	MLQEDELR	5	1	1	Q3SZF2	M1(Oxidation)	1049.49	0	0.0001644							54.8	2	525.25				42.55	2	525.25	42.06	2	525.25																			0
	HYFQNTQGLIFVVDSNDR	9	2	2	Q3SZF2;P84080		2153.04	0	2.964e-11										56.39	3	718.352	67.63	3	718.351	48.69	3	718.352																			0
	DAVLLLFANK	9	1	1	Q3SZF2		1103.65	0	0.0002574										32.26	2	552.327	27.55	2	552.327	32.83	2	552.326													20.88	2	552.327	15.74	2	552.327	0
	TWYVQATCATQGTGLYEGLDWLSNELSK	4	1	1	Q3SZF2	C8(Carbamidomethyl)	3191.5	0	8.245e-06										31.88	3	1064.5				35.51	3	1064.51													10.26	3	1064.5				0
	LKLGEIVTTIPTIGFNVETVEYK	3	2	2	Q3SZF2;P84080		2564.43	0	1.764e-07										30.8	3	855.48	41.06	3	855.48	22.38	3	855.48																			1
	HYFQNTQGLIFVVDSNDRER	7	2	2	Q3SZF2;P84080		2438.18	0	4.083e-08										22.27	4	610.302	11.82	3	813.4	21.02	4	610.302																			1
	TWYVQATCATQGTGLYEGLDWLSNELSKR	1	1	1	Q3SZF2	C8(Carbamidomethyl)	3347.6	0	0.0002015																28.21	3	1116.54																			1
	IQEGAEELQK	2	1	1	Q3SZF2		1144.58	0.003	0.04375													13.52	2	572.796	12.62	2	572.796																			0
P62330	ADP-ribosylation factor 6 OS=Homo sapiens GN=ARF6 PE=1 SV=2 - [ARF6_HUMAN]	175	20.0694	8.95361	89.845	20.57	2	10	88.8664	26.86	3	13	120.087	33.14	4	14	53.2871	26.86	4	8	58.48	36.57	4	8	70.46	54.29	6	11	68.3	6.29	1	2	66.12	6.29	1	2	50.83	18.29	2	4	102.09	33.14	4	8	74.3467	12.57	2	3	75.6195
	Sequence	# PSMs	# Proteins	# Protein Groups	Protein Group Accessions	Modifications	MH+ [Da]	q-Value	PEP	IonScore A2	Charge A2	m/z [Da] A2	IonScore B2	Charge B2	m/z [Da] B2	IonScore C2	Charge C2	m/z [Da] C2	IonScore D2	Charge D2	m/z [Da] D2	IonScore E2	Charge E2	m/z [Da] E2	IonScore F2	Charge F2	m/z [Da] F2	IonScore G2	Charge G2	m/z [Da] G2	IonScore H2	Charge H2	m/z [Da] H2	IonScore I2	Charge I2	m/z [Da] I2	IonScore J2	Charge J2	m/z [Da] J2	IonScore K2	Charge K2	m/z [Da] K2	IonScore L2	Charge L2	m/z [Da] L2	# Missed Cleavages
	LGQSVTTIPTVGFNVETVTYK	17	1	1	P62330		2254.2	0	4.447e-05	53.9	3	752.071	40.69	3	752.069	33.96	3	752.07							13.69	3	752.07							18.33	3	752.07	39.81	3	752.07				11.11	3	752.07	0
	QDLPDAMKPHEIQEK	15	1	1	P62330	N-Term(Gln->pyro-Glu)	1761.85	0	6.306e-05	28.4	3	587.955	19.6	3	587.954	19.57	3	587.954	20.68	3	587.954	15.95	3	587.953	17.25	3	587.953																18.01	3	587.954	0
	QDLPDAMKPHEIQEK	11	1	1	P62330		1778.88	0	0.001665	19.07	2	889.942				20.24	2	889.945	18.23	4	445.474	14.57	4	445.474	17.8	4	445.474																			0
	QDLPDAMKPHEIQEK	3	1	1	P62330	M7(Oxidation)	1794.87	0	0.0007635	12.2	4	449.473	18.2	4	449.473	10.05	4	449.473																												0
	FNVWDVGGQDK	23	1	1	P62330		1264.6	0	0.0004459				18.83	2	632.799	46.43	2	632.801	23.14	2	632.801	39.65	2	632.801	26.19	2	632.801	49.97	2	632.802	49.27	2	632.802	41.91	2	632.802	23.01	2	632.801	41.87	2	632.802	45.8	2	632.801	0
	ILMLGLDAAGK	12	1	1	P62330		1101.63	0	0.0004715							35.73	2	551.321	24.98	2	551.32	19.65	2	551.321	19.89	2	551.321										29.23	2	551.321	59.96	2	551.32	53.27	2	551.32	0
	DAIILIFANK	3	4	1	P62330		1117.66	0	0.001205										29.03	2	559.334				29.39	2	559.334																			0
	NWYVQPSCATSGDGLYEGLTWLTSNYK	3	1	1	P62330	C8(Carbamidomethyl)	3110.42	0	3.886e-05													25.55	3	1037.48	28.06	3	1037.48																			0
	QDLPDAMKPHEIQEK	1	1	1	P62330	N-Term(Gln->pyro-Glu); M7(Oxidation)	1777.84	0	0.0001454																												11.21	3	593.286							0
P40616	ADP-ribosylation factor-like protein 1 OS=Homo sapiens GN=ARL1 PE=1 SV=1 - [ARL1_HUMAN]	181	20.4044	5.71924					31.91	12.71	1	1									56.5	7.73	1	1																					45.15	6.08	1	1	42.82
	Sequence	# PSMs	# Proteins	# Protein Groups	Protein Group Accessions	Modifications	MH+ [Da]	q-Value	PEP	IonScore A2	Charge A2	m/z [Da] A2	IonScore B2	Charge B2	m/z [Da] B2	IonScore C2	Charge C2	m/z [Da] C2	IonScore D2	Charge D2	m/z [Da] D2	IonScore E2	Charge E2	m/z [Da] E2	IonScore F2	Charge F2	m/z [Da] F2	IonScore G2	Charge G2	m/z [Da] G2	IonScore H2	Charge H2	m/z [Da] H2	IonScore I2	Charge I2	m/z [Da] I2	IonScore J2	Charge J2	m/z [Da] J2	IonScore K2	Charge K2	m/z [Da] K2	IonScore L2	Charge L2	m/z [Da] L2	# Missed Cleavages
	LQVGEVVTTIPTIGFNVETVTYK	1	3	1	P40616		2508.36	0	3.369e-06				31.91	3	836.791																															0
	SELVAMLEEEELRK	1	3	1	P40616		1675.86	0	1.395e-07													56.5	3	559.29																						1
	ILILGLDGAGK	2	3	1	P40616		1069.66	0	0.003135																															45.15	2	535.334	42.82	2	535.334	0
Q5EA19	ADP-ribosylation factor-like protein 15 OS=Bos taurus GN=ARL15 PE=2 SV=1 - [ARL15_BOVIN]	202	22.5934	5.61768	169.36	37.13	5	15	553.073	49.5	6	23	228.483	29.7	4	12	178.495	29.7	3	17	341.705	45.05	6	24	175.787	29.7	3	16	30.4	8.91	1	1	35.78	8.91	1	2									43.51	19.31	2	2	79.03
	Sequence	# PSMs	# Proteins	# Protein Groups	Protein Group Accessions	Modifications	MH+ [Da]	q-Value	PEP	IonScore A2	Charge A2	m/z [Da] A2	IonScore B2	Charge B2	m/z [Da] B2	IonScore C2	Charge C2	m/z [Da] C2	IonScore D2	Charge D2	m/z [Da] D2	IonScore E2	Charge E2	m/z [Da] E2	IonScore F2	Charge F2	m/z [Da] F2	IonScore G2	Charge G2	m/z [Da] G2	IonScore H2	Charge H2	m/z [Da] H2	IonScore I2	Charge I2	m/z [Da] I2	IonScore J2	Charge J2	m/z [Da] J2	IonScore K2	Charge K2	m/z [Da] K2	IonScore L2	Charge L2	m/z [Da] L2	# Missed Cleavages
	GPPPARPEYDLVCIGLTGSGK	17	2	2	Q5EA19;Q9NXU5	C13(Carbamidomethyl)	2184.1	0	3.766e-08	50.84	2	1092.56	22.14	3	728.709	25.66	3	728.708				20.02	3	728.708																21.5	3	728.708	26.51	3	728.708	0
	YFELEPLAR	8	2	2	Q5EA19;Q9NXU5		1137.59	0	6.531e-05	39.34	2	569.302	49.14	2	569.301	43.07	2	569.301				42.13	2	569.3																			23.59	2	569.302	0
	LCSESPDSVVSTTGFSIK	39	1	1	Q5EA19	C2(Carbamidomethyl)	1913.92	0	6.276e-08	34.05	2	957.463	50.14	2	957.461	50.89	2	957.462	32.61	2	957.462	35.19	2	957.461	35.2	2	957.461	30.4	2	957.461	33.36	2	957.462							36.51	2	957.462	41.22	2	957.465	0
	AVPFQNAILNVK	32	2	2	Q5EA19;Q9NXU5		1313.76	0	1.026e-05	25.77	2	657.383	45.27	2	657.383	35.9	2	657.383	28.28	2	657.382	45.59	2	657.382	28.08	2	657.383																			0
	WILQPCSLDDMEALK	3	1	1	Q5EA19	C6(Carbamidomethyl)	1818.88	0	1.006e-06	10.25	2	909.943	35.29	2	909.942																															0
	YYQGSQGVIFVLDSASSEDDLETAR	6	1	1	Q5EA19		2750.27	0	8.226e-12				81.04	3	917.43																															0
	NELHSALQHPQLCTLPFLILANHQDKPAAR	9	2	2	Q5EA19;Q9NXU5	C13(Carbamidomethyl)	3432.79	0	7.653e-16										50.27	5	687.365	51.57	4	858.956	53	5	687.365																			0
	NELHSALQHPQLCTLPFLILANHQDKPAAR	2	2	2	Q5EA19;Q9NXU5	Q11(Deamidated); C13(Carbamidomethyl)	3433.79	0	8.941e-07													45.55	4	859.204																						0
	KYFELEPLAR	1	2	2	Q5EA19;Q9NXU5		1265.69	0	0.006057													22.79	3	422.568																						1
Q9NXU5	ADP-ribosylation factor-like protein 15 OS=Homo sapiens GN=ARL15 PE=1 SV=1 - [ARL15_HUMAN]	204	22.8615	5.63037													160.52	29.9	3	13	317.523	45.1	6	18	127.659	29.9	3	11
	Sequence	# PSMs	# Proteins	# Protein Groups	Protein Group Accessions	Modifications	MH+ [Da]	q-Value	PEP	IonScore A2	Charge A2	m/z [Da] A2	IonScore B2	Charge B2	m/z [Da] B2	IonScore C2	Charge C2	m/z [Da] C2	IonScore D2	Charge D2	m/z [Da] D2	IonScore E2	Charge E2	m/z [Da] E2	IonScore F2	Charge F2	m/z [Da] F2	IonScore G2	Charge G2	m/z [Da] G2	IonScore H2	Charge H2	m/z [Da] H2	IonScore I2	Charge I2	m/z [Da] I2	IonScore J2	Charge J2	m/z [Da] J2	IonScore K2	Charge K2	m/z [Da] K2	IonScore L2	Charge L2	m/z [Da] L2	# Missed Cleavages
	NELHSALQHPQLCTLPFLILANHQDKPAAR	9	2	2	Q5EA19;Q9NXU5	C13(Carbamidomethyl)	3432.79	0	7.653e-16										50.27	5	687.365	51.57	4	858.956	53	5	687.365																			0
	DSFSQLINLLEEKDHEAVR	5	1	1	Q9NXU5		2243.13	0	1.782e-07										37.4	4	561.538	63.18	3	748.382	28.62	4	561.538																			1
	AVPFQNAILNVK	21	2	2	Q5EA19;Q9NXU5		1313.76	0	1.026e-05										28.28	2	657.382	45.59	2	657.382	28.08	2	657.383																			0
	NELHSALQHPQLCTLPFLILANHQDKPAAR	2	2	2	Q5EA19;Q9NXU5	Q11(Deamidated); C13(Carbamidomethyl)	3433.79	0	8.941e-07													45.55	4	859.204																						0
	YFELEPLAR	3	2	2	Q5EA19;Q9NXU5		1137.59	0	0.002846													42.13	2	569.3																						0
	KYFELEPLAR	1	2	2	Q5EA19;Q9NXU5		1265.69	0	0.006057													22.79	3	422.568																						1
	GPPPARPEYDLVCIGLTGSGK	1	2	2	Q5EA19;Q9NXU5	C13(Carbamidomethyl)	2184.11	0	6.842e-07													20.02	3	728.708																						0
P40617	ADP-ribosylation factor-like protein 4A OS=Homo sapiens GN=ARL4A PE=1 SV=2 - [ARL4A_HUMAN]	200	22.6009	9.17334	29.21	12.5	2	3					25.74	12.5	2	2	27.61	5	1	1	42.08	5	1	2
	Sequence	# PSMs	# Proteins	# Protein Groups	Protein Group Accessions	Modifications	MH+ [Da]	q-Value	PEP	IonScore A2	Charge A2	m/z [Da] A2	IonScore B2	Charge B2	m/z [Da] B2	IonScore C2	Charge C2	m/z [Da] C2	IonScore D2	Charge D2	m/z [Da] D2	IonScore E2	Charge E2	m/z [Da] E2	IonScore F2	Charge F2	m/z [Da] F2	IonScore G2	Charge G2	m/z [Da] G2	IonScore H2	Charge H2	m/z [Da] H2	IonScore I2	Charge I2	m/z [Da] I2	IonScore J2	Charge J2	m/z [Da] J2	IonScore K2	Charge K2	m/z [Da] K2	IonScore L2	Charge L2	m/z [Da] L2	# Missed Cleavages
	NSLSLSEIEK	5	2	1	P40617		1119.59	0	0.001425	26.26	2	560.299				18.79	2	560.298	27.61	2	560.298	30.37	2	560.296																						0
	ISENQGVPVLIVANK	3	2	1	P40617		1580.9	0	0.00138	17.45	2	790.953				20.95	2	790.954																												0
Q15041	ADP-ribosylation factor-like protein 6-interacting protein 1 OS=Homo sapiens GN=ARL6IP1 PE=1 SV=2 - [AR6P1_HUMAN]	203	23.3474	9.31982													0	4.93	1	1	16.55	4.93	1	1	0	4.93	1	1
	Sequence	# PSMs	# Proteins	# Protein Groups	Protein Group Accessions	Modifications	MH+ [Da]	q-Value	PEP	IonScore A2	Charge A2	m/z [Da] A2	IonScore B2	Charge B2	m/z [Da] B2	IonScore C2	Charge C2	m/z [Da] C2	IonScore D2	Charge D2	m/z [Da] D2	IonScore E2	Charge E2	m/z [Da] E2	IonScore F2	Charge F2	m/z [Da] F2	IonScore G2	Charge G2	m/z [Da] G2	IonScore H2	Charge H2	m/z [Da] H2	IonScore I2	Charge I2	m/z [Da] I2	IonScore J2	Charge J2	m/z [Da] J2	IonScore K2	Charge K2	m/z [Da] K2	IonScore L2	Charge L2	m/z [Da] L2	# Missed Cleavages
	FHEICSNLVK	3	2	1	Q15041	C5(Carbamidomethyl)	1246.63	0.001	0.009909										15.53	3	416.213	16.55	3	416.213	13.93	3	416.213																			0
Q2KI07	ADP-ribosylation factor-like protein 8B OS=Bos taurus GN=ARL8B PE=2 SV=1 - [ARL8B_BOVIN]	186	21.4971	8.14795	48.39	9.68	2	3					60.7178	15.05	3	4	27.91	10.22	2	3	26.41	4.84	1	1	33.87	4.84	1	1	74.3767	15.05	3	5	55.6167	9.68	2	4	38.76	9.68	2	3					273.708	22.04	3	14	141.51
	Sequence	# PSMs	# Proteins	# Protein Groups	Protein Group Accessions	Modifications	MH+ [Da]	q-Value	PEP	IonScore A2	Charge A2	m/z [Da] A2	IonScore B2	Charge B2	m/z [Da] B2	IonScore C2	Charge C2	m/z [Da] C2	IonScore D2	Charge D2	m/z [Da] D2	IonScore E2	Charge E2	m/z [Da] E2	IonScore F2	Charge F2	m/z [Da] F2	IonScore G2	Charge G2	m/z [Da] G2	IonScore H2	Charge H2	m/z [Da] H2	IonScore I2	Charge I2	m/z [Da] I2	IonScore J2	Charge J2	m/z [Da] J2	IonScore K2	Charge K2	m/z [Da] K2	IonScore L2	Charge L2	m/z [Da] L2	# Missed Cleavages
	DLPNALDEK	20	4	1	Q2KI07		1014.51	0	0.01514	34.59	2	507.759				43.35	2	507.758	27.26	2	507.758	26.41	2	507.759	33.87	2	507.759	42.03	2	507.759	37.69	2	507.759	34.72	2	507.759				33.48	2	507.759	30.77	2	507.759	0
	IWDIGGQPR	6	6	1	Q2KI07		1041.55	0	0.0001225	30.7	2	521.277				35.23	2	521.278													20.88	2	521.276	20.14	2	521.277				22.58	2	521.278	20.06	2	521.277	0
	EICCYSISCK	3	6	1	Q2KI07	C3(Carbamidomethyl); C4(Carbamidomethyl); C9(Carbamidomethyl)	1319.54	0	0.002083							15.68	2	660.275	11.71	2	660.274							10.5	2	660.275																0
	MNLSAIQDR	2	6	1	Q2KI07		1047.52	0	0.003304																			53.56	2	524.266													26	2	524.267	0
	NELHNLLDKPQLQGIPVLVLGNK	18	6	1	Q2KI07		2552.46	0	3.736e-05																															52.95	4	638.87	39.52	4	638.87	0
Q28046	Adseverin OS=Bos taurus GN=SCIN PE=1 SV=1 - [ADSV_BOVIN]	715	80.5276	5.93506					69.58	4.2	1	3
	Sequence	# PSMs	# Proteins	# Protein Groups	Protein Group Accessions	Modifications	MH+ [Da]	q-Value	PEP	IonScore A2	Charge A2	m/z [Da] A2	IonScore B2	Charge B2	m/z [Da] B2	IonScore C2	Charge C2	m/z [Da] C2	IonScore D2	Charge D2	m/z [Da] D2	IonScore E2	Charge E2	m/z [Da] E2	IonScore F2	Charge F2	m/z [Da] F2	IonScore G2	Charge G2	m/z [Da] G2	IonScore H2	Charge H2	m/z [Da] H2	IonScore I2	Charge I2	m/z [Da] I2	IonScore J2	Charge J2	m/z [Da] J2	IonScore K2	Charge K2	m/z [Da] K2	IonScore L2	Charge L2	m/z [Da] L2	# Missed Cleavages
	TAEEFLQQMNYSTNTQIQVLPEGGETPIFK	3	1	1	Q28046	Q7(Deamidated)	3414.64	0	3.233e-05				47.52	3	1138.89																															0
Q8CG45	Aflatoxin B1 aldehyde reductase member 2 OS=Rattus norvegicus GN=Akr7a2 PE=1 SV=2 - [ARK72_RAT]	367	40.6493	8.104																																					24.83	3	1	1
	Sequence	# PSMs	# Proteins	# Protein Groups	Protein Group Accessions	Modifications	MH+ [Da]	q-Value	PEP	IonScore A2	Charge A2	m/z [Da] A2	IonScore B2	Charge B2	m/z [Da] B2	IonScore C2	Charge C2	m/z [Da] C2	IonScore D2	Charge D2	m/z [Da] D2	IonScore E2	Charge E2	m/z [Da] E2	IonScore F2	Charge F2	m/z [Da] F2	IonScore G2	Charge G2	m/z [Da] G2	IonScore H2	Charge H2	m/z [Da] H2	IonScore I2	Charge I2	m/z [Da] I2	IonScore J2	Charge J2	m/z [Da] J2	IonScore K2	Charge K2	m/z [Da] K2	IonScore L2	Charge L2	m/z [Da] L2	# Missed Cleavages
	QVETELLPCLR	1	1	1	Q8CG45	N-Term(Gln->pyro-Glu); C9(Carbamidomethyl)	1340.69	0	0.002306																												24.83	2	670.846							0
P58742	Aladin OS=Mus musculus GN=Aaas PE=1 SV=1 - [AAAS_MOUSE]	546	59.393	6.87354																																	47.06	2.01	1	1
	Sequence	# PSMs	# Proteins	# Protein Groups	Protein Group Accessions	Modifications	MH+ [Da]	q-Value	PEP	IonScore A2	Charge A2	m/z [Da] A2	IonScore B2	Charge B2	m/z [Da] B2	IonScore C2	Charge C2	m/z [Da] C2	IonScore D2	Charge D2	m/z [Da] D2	IonScore E2	Charge E2	m/z [Da] E2	IonScore F2	Charge F2	m/z [Da] F2	IonScore G2	Charge G2	m/z [Da] G2	IonScore H2	Charge H2	m/z [Da] H2	IonScore I2	Charge I2	m/z [Da] I2	IonScore J2	Charge J2	m/z [Da] J2	IonScore K2	Charge K2	m/z [Da] K2	IonScore L2	Charge L2	m/z [Da] L2	# Missed Cleavages
	VLATTPSAVFR	1	1	1	P58742		1161.66	0	0.0002678																									47.06	2	581.336										0
Q8CFX8	Alanine--tRNA ligase, cytoplasmic OS=Mesocricetus auratus GN=Aars PE=2 SV=1 - [SYAC_MESAU]	968	106.647	5.52881	261.943	8.16	6	8					316.564	6.92	5	9	152.27	3.82	3	7	72.36	3.82	3	5	117.02	3.82	3	6									38.93	1.45	1	1
	Sequence	# PSMs	# Proteins	# Protein Groups	Protein Group Accessions	Modifications	MH+ [Da]	q-Value	PEP	IonScore A2	Charge A2	m/z [Da] A2	IonScore B2	Charge B2	m/z [Da] B2	IonScore C2	Charge C2	m/z [Da] C2	IonScore D2	Charge D2	m/z [Da] D2	IonScore E2	Charge E2	m/z [Da] E2	IonScore F2	Charge F2	m/z [Da] F2	IonScore G2	Charge G2	m/z [Da] G2	IonScore H2	Charge H2	m/z [Da] H2	IonScore I2	Charge I2	m/z [Da] I2	IonScore J2	Charge J2	m/z [Da] J2	IonScore K2	Charge K2	m/z [Da] K2	IonScore L2	Charge L2	m/z [Da] L2	# Missed Cleavages
	VGAEDADGIDMAYR	8	4	2	Q8CFX8;Q5RC02		1482.65	0	8.101e-11	72.71	2	741.83				103.84	2	741.829	57.49	2	741.829	45.8	2	741.83	57.24	2	741.83																			0
	ASEWVQQVSGLMDGK	4	4	2	Q8CFX8;Q5RC02		1634.78	0	1.663e-06	68.78	2	817.896				68.56	2	817.895																												0
	ITCLCQVPQNAANR	5	5	2	Q8CFX8;Q5RC02	C3(Carbamidomethyl); C5(Carbamidomethyl)	1644.79	0	4.447e-05	56.13	2	822.898				51.1	2	822.9																38.93	2	822.9										0
	SIDTGMGLER	1	4	2	Q8CFX8;Q5RC02		1078.52	0	0.0002472	41.81	2	539.764																																		0
	VDDSSEDKTEFTVK	1	4	2	Q8CFX8;Q5RC02		1599.74	0	6.665e-05	28.16	2	800.372																																		1
	AVFDETYPDPVR	8	4	2	Q8CFX8;Q5RC02		1408.67	0	9.628e-06							59.44	2	704.84	35.93	2	704.841	25.78	2	704.84	36.1	2	704.84																			0
	ETDGLLKPLPK	6	1	1	Q8CFX8		1210.7	0	0.0006024										24.71	3	404.24	23.16	3	404.24	21.09	3	404.24																			0
	DIINEEEVQFLK	3	4	2	Q5RC02;Q8CFX8		1476.76	0.001	0.006349	14.11	2	738.882				18.52	2	738.882																												0
Q5RC02	Alanine--tRNA ligase, cytoplasmic OS=Pongo abelii GN=AARS PE=2 SV=1 - [SYAC_PONAB]	968	106.712	5.61768	261.943	8.16	6	8	319.79	8.37	5	9	316.564	6.92	5	9																					38.93	1.45	1	1
	Sequence	# PSMs	# Proteins	# Protein Groups	Protein Group Accessions	Modifications	MH+ [Da]	q-Value	PEP	IonScore A2	Charge A2	m/z [Da] A2	IonScore B2	Charge B2	m/z [Da] B2	IonScore C2	Charge C2	m/z [Da] C2	IonScore D2	Charge D2	m/z [Da] D2	IonScore E2	Charge E2	m/z [Da] E2	IonScore F2	Charge F2	m/z [Da] F2	IonScore G2	Charge G2	m/z [Da] G2	IonScore H2	Charge H2	m/z [Da] H2	IonScore I2	Charge I2	m/z [Da] I2	IonScore J2	Charge J2	m/z [Da] J2	IonScore K2	Charge K2	m/z [Da] K2	IonScore L2	Charge L2	m/z [Da] L2	# Missed Cleavages
	VGAEDADGIDMAYR	4	4	2	Q8CFX8;Q5RC02		1482.65	0	8.101e-11	72.71	2	741.83	90.71	2	741.829	103.84	2	741.829																												0
	ASEWVQQVSGLMDGK	6	4	2	Q8CFX8;Q5RC02		1634.78	0	1.663e-06	68.78	2	817.896	62.6	2	817.896	68.56	2	817.895																												0
	ITCLCQVPQNAANR	5	5	2	Q8CFX8;Q5RC02	C3(Carbamidomethyl); C5(Carbamidomethyl)	1644.79	0	4.447e-05	56.13	2	822.898				51.1	2	822.9																38.93	2	822.9										0
	SIDTGMGLER	1	4	2	Q8CFX8;Q5RC02		1078.52	0	0.0002472	41.81	2	539.764																																		0
	VDDSSEDKTEFTVK	2	4	2	Q8CFX8;Q5RC02		1599.74	0	6.665e-05	28.16	2	800.372	27.41	3	533.918																															1
	DIINEEEVQFLK	5	4	2	Q5RC02;Q8CFX8		1476.76	0	3.653e-05	14.11	2	738.882	54.63	2	738.883	18.52	2	738.882																												0
	AEEIANEMIEAAKPVYTQDCSLAAAK	2	1	1	Q5RC02	Q18(Deamidated); C20(Carbamidomethyl)	2824.34	0	4.027e-07				40.98	3	942.117																															0
	AVFDETYPDPVR	2	4	2	Q8CFX8;Q5RC02		1408.67	0	9.628e-06							59.44	2	704.84																												0
Q3THG9	Alanyl-tRNA editing protein Aarsd1 OS=Mus musculus GN=Aarsd1 PE=1 SV=2 - [AASD1_MOUSE]	412	44.9432	6.41748									42.76	2.67	1	1
	Sequence	# PSMs	# Proteins	# Protein Groups	Protein Group Accessions	Modifications	MH+ [Da]	q-Value	PEP	IonScore A2	Charge A2	m/z [Da] A2	IonScore B2	Charge B2	m/z [Da] B2	IonScore C2	Charge C2	m/z [Da] C2	IonScore D2	Charge D2	m/z [Da] D2	IonScore E2	Charge E2	m/z [Da] E2	IonScore F2	Charge F2	m/z [Da] F2	IonScore G2	Charge G2	m/z [Da] G2	IonScore H2	Charge H2	m/z [Da] H2	IonScore I2	Charge I2	m/z [Da] I2	IonScore J2	Charge J2	m/z [Da] J2	IonScore K2	Charge K2	m/z [Da] K2	IonScore L2	Charge L2	m/z [Da] L2	# Missed Cleavages
	GLPDDHAGPIR	1	4	1	Q3THG9		1147.58	0	0.002362							42.76	3	383.2																												0
Q3ZCJ2	Alcohol dehydrogenase [NADP(+)] OS=Bos taurus GN=AKR1A1 PE=2 SV=1 - [AK1A1_BOVIN]	325	36.594	7.26904	118.863	23.08	6	10	63.5409	22.77	5	11	83.94	20	5	7	95.38	10.46	4	5	132.397	13.54	5	7													43.72	6.15	2	2
	Sequence	# PSMs	# Proteins	# Protein Groups	Protein Group Accessions	Modifications	MH+ [Da]	q-Value	PEP	IonScore A2	Charge A2	m/z [Da] A2	IonScore B2	Charge B2	m/z [Da] B2	IonScore C2	Charge C2	m/z [Da] C2	IonScore D2	Charge D2	m/z [Da] D2	IonScore E2	Charge E2	m/z [Da] E2	IonScore F2	Charge F2	m/z [Da] F2	IonScore G2	Charge G2	m/z [Da] G2	IonScore H2	Charge H2	m/z [Da] H2	IonScore I2	Charge I2	m/z [Da] I2	IonScore J2	Charge J2	m/z [Da] J2	IonScore K2	Charge K2	m/z [Da] K2	IonScore L2	Charge L2	m/z [Da] L2	# Missed Cleavages
	ALGLSNFNSR	7	4	1	Q3ZCJ2		1078.56	0	0.0001139	38.81	2	539.785				38.39	2	539.786	34.35	2	539.785	42.84	2	539.785										31.84	2	539.785										0
	ALEALVAK	8	5	2	Q3ZCJ2;P51635		814.503	0	0.009891	37.36	2	407.755				39.71	2	407.755	38.46	2	407.755	36.03	2	407.755																						0
	EPVVLALAEK	2	1	1	Q3ZCJ2		1068.63	0	3.55e-05	25.45	2	534.818																						26.38	2	534.818										0
	DAGHPLYPFNDPY	4	3	1	Q3ZCJ2		1505.67	0	0.005175	15.42	2	753.338	14.34	2	753.339	11.7	2	753.339																												0
	FIVPMLTVDGK	6	2	1	Q3ZCJ2		1219.68	0	0.00022				29.59	2	610.341																															0
	DPEEPVLLKEPVVLALAEK	2	1	1	Q3ZCJ2		2089.18	0	2.83e-05				22.51	3	697.065																															1
	HIDCAAIYGNETEIGEALK	1	1	1	Q3ZCJ2	C4(Carbamidomethyl)	2104	0	0.004424				17.67	3	702.005																															0
	HHPEDVEPALRK	1	2	1	Q3ZCJ2		1427.74	0	0.002162				16.66	4	357.69																															1
	YALSVGYR	2	4	2	Q3ZCJ2;P51635		928.488	0	0.001712										39.59	2	464.748	44.53	2	464.748																						0
	MPLIGLGTWK	2	10	2	Q3ZCJ2;P51635		1115.63	0	0.0002761													43.55	2	558.318																						0
	HIDCAAIYGNETEIGEALKENVGPGK	2	1	1	Q3ZCJ2	C4(Carbamidomethyl)	2785.34	0.001	0.0175	12.94	4	697.092				16.28	4	697.092																												1
	EELFVTSK	5	4	2	Q3ZCJ2;P51635		952.499	0.002	0.03322	18.14	2	476.753				19.88	2	476.753	28.52	2	476.753	28.05	2	476.753																						0
P51635	Alcohol dehydrogenase [NADP(+)] OS=Rattus norvegicus GN=Akr1a1 PE=1 SV=2 - [AK1A1_RAT]	325	36.4829	7.31299																					189.095	23.08	5	8					25.14	4.62	1	1					48.68	4.62	1	1	52.17	7.69	2	2
	Sequence	# PSMs	# Proteins	# Protein Groups	Protein Group Accessions	Modifications	MH+ [Da]	q-Value	PEP	IonScore A2	Charge A2	m/z [Da] A2	IonScore B2	Charge B2	m/z [Da] B2	IonScore C2	Charge C2	m/z [Da] C2	IonScore D2	Charge D2	m/z [Da] D2	IonScore E2	Charge E2	m/z [Da] E2	IonScore F2	Charge F2	m/z [Da] F2	IonScore G2	Charge G2	m/z [Da] G2	IonScore H2	Charge H2	m/z [Da] H2	IonScore I2	Charge I2	m/z [Da] I2	IonScore J2	Charge J2	m/z [Da] J2	IonScore K2	Charge K2	m/z [Da] K2	IonScore L2	Charge L2	m/z [Da] L2	# Missed Cleavages
	GLEVTAYSPLGSSDR	6	5	1	P51635		1551.76	0	6.693e-06																57.94	2	776.385				25.14	2	776.387				48.68	2	776.388	52.17	2	776.387				0
	QIDDVLSVASVRPAVLQVECHPYLAQNELIAHCQAR	1	1	1	P51635	N-Term(Gln->pyro-Glu); C20(Carbamidomethyl); C33(Carbamidomethyl)	4083.06	0	6.697e-06																37.37	4	1021.52																			0
	ALEALVAK	2	5	2	Q3ZCJ2;P51635		814.503	0.001	0.007599																40.26	2	407.755																			0
	YALSVGYR	1	4	2	Q3ZCJ2;P51635		928.489	0.004	0.05095																39.31	2	464.748																			0
	EELFVTSK	1	4	2	Q3ZCJ2;P51635		952.498	0.006	0.07544																29.84	2	476.753																			0
	MPLIGLGTWK	1	10	2	Q3ZCJ2;P51635		1115.63	0.009	0.1766																															16.97	2	558.318				0
Q3ZC42	Alcohol dehydrogenase class-3 OS=Bos taurus GN=ADH5 PE=2 SV=1 - [ADHX_BOVIN]	374	39.6513	7.50342	39.53	2.41	1	1	68.0667	27.54	4	4	40.26	6.95	2	2	27.73	2.41	1	2	42.98	2.41	1	2	29.75	2.41	1	2									20.1	4.55	1	1	34.31	16.31	2	3
	Sequence	# PSMs	# Proteins	# Protein Groups	Protein Group Accessions	Modifications	MH+ [Da]	q-Value	PEP	IonScore A2	Charge A2	m/z [Da] A2	IonScore B2	Charge B2	m/z [Da] B2	IonScore C2	Charge C2	m/z [Da] C2	IonScore D2	Charge D2	m/z [Da] D2	IonScore E2	Charge E2	m/z [Da] E2	IonScore F2	Charge F2	m/z [Da] F2	IonScore G2	Charge G2	m/z [Da] G2	IonScore H2	Charge H2	m/z [Da] H2	IonScore I2	Charge I2	m/z [Da] I2	IonScore J2	Charge J2	m/z [Da] J2	IonScore K2	Charge K2	m/z [Da] K2	IonScore L2	Charge L2	m/z [Da] L2	# Missed Cleavages
	IDPLAPLDK	8	3	1	Q3ZC42		981.561	0	0.001075	39.53	2	491.284				44.41	2	491.284	22.99	2	491.285	38.42	2	491.284	30.07	2	491.285																			0
	VCLLGCGISTGYGAALNAAK	1	1	1	Q3ZC42	C2(Carbamidomethyl); C6(Carbamidomethyl)	1996	0	8.746e-07				44.07	2	998.503																															0
	IIATAVCHTDAYTLSGADPEGNYPVILGHEGAGIVESVGEGVTK	3	1	1	Q3ZC42	C7(Carbamidomethyl)	4468.22	0	0.000378				37.09	4	1117.81																						24.93	4	1117.81							0
	AGDTVIPLYIPQCGECK	4	6	1	Q3ZC42	C13(Carbamidomethyl); C16(Carbamidomethyl)	1920.92	0	2.281e-06				16.24	2	960.963	13.35	2	960.963																20.1	2	960.964	12.71	2	960.965							0
	AAVAWEAGKPLSIEEVEVAPPK	1	1	1	Q3ZC42		2291.23	0	0.001013				10.82	3	764.414																															0
A6QR56	Aldehyde dehydrogenase family 16 member A1 OS=Bos taurus GN=ALDH16A1 PE=2 SV=1 - [A16A1_BOVIN]	800	85.1148	6.354					45.72	2.63	1	1
	Sequence	# PSMs	# Proteins	# Protein Groups	Protein Group Accessions	Modifications	MH+ [Da]	q-Value	PEP	IonScore A2	Charge A2	m/z [Da] A2	IonScore B2	Charge B2	m/z [Da] B2	IonScore C2	Charge C2	m/z [Da] C2	IonScore D2	Charge D2	m/z [Da] D2	IonScore E2	Charge E2	m/z [Da] E2	IonScore F2	Charge F2	m/z [Da] F2	IonScore G2	Charge G2	m/z [Da] G2	IonScore H2	Charge H2	m/z [Da] H2	IonScore I2	Charge I2	m/z [Da] I2	IonScore J2	Charge J2	m/z [Da] J2	IonScore K2	Charge K2	m/z [Da] K2	IonScore L2	Charge L2	m/z [Da] L2	# Missed Cleavages
	GAVEAAHQAAPGWMSQSPAAR	1	1	1	A6QR56		2093	0	2.319e-06				45.72	3	698.338																															0
Q1JPA0	Aldehyde dehydrogenase family 3 member B1 OS=Bos taurus GN=ALDH3B1 PE=2 SV=1 - [AL3B1_BOVIN]	468	51.7666	8.04541	125.67	5.56	2	3					133.37	8.33	3	6	113.18	6.62	2	5	88.61	9.19	3	5	85.07	6.62	2	4	61.44	6.62	2	2	97.1182	6.2	2	3	82.99	7.48	3	3	174.396	14.96	6	9	99.5243	17.52	6	7	151.259
	Sequence	# PSMs	# Proteins	# Protein Groups	Protein Group Accessions	Modifications	MH+ [Da]	q-Value	PEP	IonScore A2	Charge A2	m/z [Da] A2	IonScore B2	Charge B2	m/z [Da] B2	IonScore C2	Charge C2	m/z [Da] C2	IonScore D2	Charge D2	m/z [Da] D2	IonScore E2	Charge E2	m/z [Da] E2	IonScore F2	Charge F2	m/z [Da] F2	IonScore G2	Charge G2	m/z [Da] G2	IonScore H2	Charge H2	m/z [Da] H2	IonScore I2	Charge I2	m/z [Da] I2	IonScore J2	Charge J2	m/z [Da] J2	IonScore K2	Charge K2	m/z [Da] K2	IonScore L2	Charge L2	m/z [Da] L2	# Missed Cleavages
	FYGDDPQSSPNLGR	16	2	1	Q1JPA0		1552.7	0	6.877e-07	66.08	2	776.857				58.85	2	776.856	51.95	2	776.858	48.53	2	776.854	47.47	2	776.855	51.64	2	776.854				52.82	2	776.855	66.36	2	776.853	32.26	2	776.856				0
	HLTPVTLELGGK	5	3	2	P47740;Q1JPA0		1264.73	0	1.347e-05	25.24	2	632.866				34.55	3	422.247				20.19	2	632.866													21.94	2	632.868							0
	QLLQEALAQDLHK	2	1	1	Q1JPA0	N-Term(Gln->pyro-Glu)	1489.8	0	2.851e-05							28.88	2	745.404																									11.79	2	745.406	0
	QLLQEALAQDLHK	7	1	1	Q1JPA0		1506.83	0	5.032e-07							12.1	3	502.948																33.49	3	502.947	33.75	3	502.947	29.05	3	502.948	21.2	3	502.947	0
	NPCYVDDNCDPQTVANR	11	3	2	Q1JPA0;Q5XI42	C3(Carbamidomethyl); C9(Carbamidomethyl)	2037.84	0	4.912e-07										19.87	3	679.952	20.32	3	679.951	25.68	3	679.952	24.8	2	1019.42	71.96	2	1019.42							14.75	2	1019.42	51.61	2	1019.42	0
	NLATQLDSAFIR	4	3	2	Q1JPA0;Q5XI42		1348.72	0	7.947e-06																						49.25	2	674.864				55.48	2	674.864				54.07	2	674.863	0
	VLAEVLPR	6	1	1	Q1JPA0		896.556	0	0.00128																									28.68	2	448.782	46.05	2	448.782	24.38	2	448.782	31.82	2	448.782	0
	SLGQAIDFINR	3	1	1	Q1JPA0		1233.66	0	0.007582																												21.36	2	617.333	40.79	2	617.335				0
	YLDQSCFAVVLGGPQETGR	2	1	1	Q1JPA0	C6(Carbamidomethyl)	2097	0	9.567e-08																															17.73	3	699.673	60.9	2	1049.01	0
Q5XI42	Aldehyde dehydrogenase family 3 member B1 OS=Rattus norvegicus GN=Aldh3b1 PE=2 SV=1 - [AL3B1_RAT]	468	52.1136	7.07861					39.67	2.35	1	1									66.4067	5.98	2	3	58.7833	5.98	2	3					97.1182	6.2	2	3									46.95	6.2	2	3	114.468
	Sequence	# PSMs	# Proteins	# Protein Groups	Protein Group Accessions	Modifications	MH+ [Da]	q-Value	PEP	IonScore A2	Charge A2	m/z [Da] A2	IonScore B2	Charge B2	m/z [Da] B2	IonScore C2	Charge C2	m/z [Da] C2	IonScore D2	Charge D2	m/z [Da] D2	IonScore E2	Charge E2	m/z [Da] E2	IonScore F2	Charge F2	m/z [Da] F2	IonScore G2	Charge G2	m/z [Da] G2	IonScore H2	Charge H2	m/z [Da] H2	IonScore I2	Charge I2	m/z [Da] I2	IonScore J2	Charge J2	m/z [Da] J2	IonScore K2	Charge K2	m/z [Da] K2	IonScore L2	Charge L2	m/z [Da] L2	# Missed Cleavages
	LVPALQNAITR	3	2	1	Q5XI42		1195.72	0	0.000162				39.67	2	598.361							56.77	2	598.362	48.74	2	598.361																			0
	NPCYVDDNCDPQTVANR	8	3	2	Q1JPA0;Q5XI42	C3(Carbamidomethyl); C9(Carbamidomethyl)	2037.84	0	4.912e-07													20.32	3	679.951	25.68	3	679.952				71.96	2	1019.42							14.75	2	1019.42	51.61	2	1019.42	0
	NLATQLDSAFIR	3	3	2	Q1JPA0;Q5XI42		1348.72	0	4.354e-07																						49.25	2	674.864										54.07	2	674.863	0
[truncated: 18,845 more rows]
[truncated: 3 more columns]
