# Supplementary material for: Neutrophil extracellular traps in sheep mastitis
Source: Vet Res. 2015 Jun 18;46(1):59. doi: 10.1186/s13567-015-0196-x (PMC4471908; doi:10.1186/s13567-015-0196-x)
Supplement: Additional file 3: — Results of the differential analysis for all identified proteins. All identified proteins are reported together with their respective spectral counts, fold changes, and p values according to the beta-binomial test. [file 13567_2015_196_MOESM3_ESM.xlsx]

## Sheet: Foglio1
Accession	Description	Healthy A	Healthy B	Healthy C	Mastitic A	Mastitic B	Mastitic C	Rsc_Mastitic vs Healthy	pval_adj
P21333	Filamin-A OS=Homo sapiens GN=FLNA PE=1 SV=4 - [FLNA_HUMAN]	0	0	0	101	137	124	6.67004	0.000119657
P48616	Vimentin OS=Bos taurus GN=VIM PE=1 SV=3 - [VIME_BOVIN]	0	0	0	76	96	165	6.58852	0.000789865
Q5VI41	Integrin beta-2 OS=Capra hircus GN=ITGB2 PE=2 SV=1 - [ITB2_CAPHI]	0	0	0	138	79	93	6.53083	0.00086165
P81948	Tubulin alpha-4A chain OS=Bos taurus GN=TUBA4A PE=1 SV=2 - [TBA4A_BOVIN]	0	0	0	45	146	82	6.18018	0.000609971
P05164	Myeloperoxidase OS=Homo sapiens GN=MPO PE=1 SV=1 - [PERM_HUMAN]	1	1	1	81	131	107	5.62252	3.81744e-05
Q3SWX7	Annexin A3 OS=Bos taurus GN=ANXA3 PE=2 SV=3 - [ANXA3_BOVIN]	0	1	2	85	84	74	5.27523	0.000506487
P70615	Lamin-B1 OS=Rattus norvegicus GN=Lmnb1 PE=1 SV=3 - [LMNB1_RAT]	0	0	0	45	27	42	5.10275	0.000988305
Q8SPQ0	Chitinase-3-like protein 1 OS=Capra hircus GN=CHI3L1 PE=1 SV=1 - [CH3L1_CAPHI]	0	0	0	23	62	40	5.09216	0.000518617
O75367	Core histone macro-H2A.1 OS=Homo sapiens GN=H2AFY PE=1 SV=4 - [H2AY_HUMAN]	0	0	0	42	34	34	5.02565	0.000609971
Q0VCW4	L-serine dehydratase/L-threonine deaminase OS=Bos taurus GN=SDS PE=2 SV=1 - [SDHL_BOVIN]	0	0	0	30	36	35	4.87053	0.000361206
P84227	Histone H3.2 OS=Bos taurus PE=1 SV=2 - [H32_BOVIN]	1	7	22	279	111	124	4.83767	0.0387577
Q32LP0	Fermitin family homolog 3 OS=Bos taurus GN=FERMT3 PE=2 SV=1 - [URP2_BOVIN]	0	0	0	31	29	36	4.82432	0.000522046
Q92176	Coronin-1A OS=Bos taurus GN=CORO1A PE=1 SV=3 - [COR1A_BOVIN]	0	0	0	22	22	50	4.79777	0.00137273
B6E141	Haptoglobin OS=Capra ibex GN=HP PE=2 SV=1 - [HPT_CAPIB]	0	0	0	31	38	26	4.77732	0.000361206
P45879	Voltage-dependent anion-selective channel protein 1 OS=Bos taurus GN=VDAC1 PE=1 SV=3 - [VDAC1_BOVIN]	0	0	0	38	27	24	4.74264	0.000923525
O77774	Neutrophil cytosol factor 1 OS=Bos taurus GN=NCF1 PE=2 SV=1 - [NCF1_BOVIN]	0	0	0	38	17	29	4.70097	0.00153461
Q9Y490	Talin-1 OS=Homo sapiens GN=TLN1 PE=1 SV=3 - [TLN1_HUMAN]	4	2	0	58	85	89	4.65666	0.000506487
P0C0S4	Histone H2A.Z OS=Bos taurus GN=H2AFZ PE=1 SV=2 - [H2AZ_BOVIN]	0	0	5	37	158	31	4.64544	0.00676211
O46522	Cytochrome b-245 heavy chain OS=Bos taurus GN=CYBB PE=2 SV=1 - [CY24B_BOVIN]	0	0	0	14	41	31	4.57332	0.000789865
Q7Z406	Myosin-14 OS=Homo sapiens GN=MYH14 PE=1 SV=2 - [MYH14_HUMAN]	3	0	0	49	54	40	4.54041	0.00076605
Q258K2	Myosin-9 OS=Canis familiaris GN=MYH9 PE=2 SV=1 - [MYH9_CANFA]	38	28	9	466	577	543	4.44264	0.000345764
Q9TU25	Ras-related C3 botulinum toxin substrate 2 OS=Bos taurus GN=RAC2 PE=2 SV=1 - [RAC2_BOVIN]	0	0	0	26	17	24	4.35815	0.000988305
P16401	Histone H1.5 OS=Homo sapiens GN=HIST1H1B PE=1 SV=3 - [H15_HUMAN]	2	1	1	45	43	55	4.34182	0.000586081
Q29477	Lactotransferrin OS=Capra hircus GN=LTF PE=1 SV=1 - [TRFL_CAPHI]	41	69	51	902	1196	922	4.32547	3.81744e-05
P52272	Heterogeneous nuclear ribonucleoprotein M OS=Homo sapiens GN=HNRNPM PE=1 SV=3 - [HNRPM_HUMAN]	0	0	0	16	24	22	4.17845	0.00039425
Q9CPW4	Actin-related protein 2/3 complex subunit 5 OS=Mus musculus GN=Arpc5 PE=2 SV=3 - [ARPC5_MOUSE]	0	0	0	22	20	18	4.1767	0.000575917
P05044	Sorcin OS=Cricetulus griseus GN=SRI PE=1 SV=1 - [SORCN_CRIGR]	0	0	0	12	26	25	4.17569	0.000586081
Q5MIB5	Glycogen phosphorylase, liver form OS=Ovis aries GN=PYGL PE=2 SV=3 - [PYGL_SHEEP]	0	0	0	13	16	28	4.09312	0.00112694
P54230	Cathelicidin-1 OS=Ovis aries GN=CATHL1A PE=2 SV=1 - [CTHL1_SHEEP]	7	12	9	197	155	147	4.09118	0.00102011
Q9XT27	Ceruloplasmin OS=Ovis aries GN=CP PE=2 SV=1 - [CERU_SHEEP]	0	0	0	14	25	19	4.06914	0.000409405
Q0VCG9	Pentraxin-related protein PTX3 OS=Bos taurus GN=PTX3 PE=2 SV=1 - [PTX3_BOVIN]	0	0	0	10	21	26	4.05162	0.000988305
O77775	Neutrophil cytosol factor 2 OS=Bos taurus GN=NCF2 PE=2 SV=1 - [NCF2_BOVIN]	0	0	0	24	19	9	3.99395	0.00163601
P62803	Histone H4 OS=Bos taurus PE=1 SV=2 - [H4_BOVIN]	14	23	30	393	425	217	3.96898	0.0013734
Q3T0E5	Adipocyte plasma membrane-associated protein OS=Bos taurus GN=APMAP PE=2 SV=1 - [APMAP_BOVIN]	3	2	0	31	38	57	3.9638	0.00154932
Q00839	Heterogeneous nuclear ribonucleoprotein U OS=Homo sapiens GN=HNRNPU PE=1 SV=6 - [HNRPU_HUMAN]	0	0	0	15	14	20	3.9049	0.00081595
P20000	Aldehyde dehydrogenase, mitochondrial OS=Bos taurus GN=ALDH2 PE=1 SV=2 - [ALDH2_BOVIN]	2	2	4	55	58	49	3.90156	0.000361206
Q3SYU6	Calponin-2 OS=Bos taurus GN=CNN2 PE=2 SV=3 - [CNN2_BOVIN]	0	0	0	12	14	22	3.86283	0.000988305
O75131	Copine-3 OS=Homo sapiens GN=CPNE3 PE=1 SV=1 - [CPNE3_HUMAN]	0	0	0	12	21	16	3.84384	0.000453177
P70248	Unconventional myosin-If OS=Mus musculus GN=Myo1f PE=1 SV=1 - [MYO1F_MOUSE]	0	0	1	15	21	23	3.78653	0.000609971
P35246	Pulmonary surfactant-associated protein D OS=Bos taurus GN=SFTPD PE=1 SV=2 - [SFTPD_BOVIN]	0	0	0	13	26	9	3.78404	0.00102011
A7VJC2	Heterogeneous nuclear ribonucleoproteins A2/B1 OS=Rattus norvegicus GN=Hnrnpa2b1 PE=1 SV=1 - [ROA2_RAT]	0	0	0	17	13	14	3.77552	0.00086165
Q9XSJ4	Alpha-enolase OS=Bos taurus GN=ENO1 PE=1 SV=4 - [ENOA_BOVIN]	4	2	1	42	22	65	3.77146	0.00916481
P58876	Histone H2B type 1-D OS=Homo sapiens GN=HIST1H2BD PE=1 SV=2 - [H2B1D_HUMAN]	6	16	18	136	178	248	3.76181	0.00110174
Q92841	Probable ATP-dependent RNA helicase DDX17 OS=Homo sapiens GN=DDX17 PE=1 SV=2 - [DDX17_HUMAN]	0	0	0	11	18	15	3.70809	0.000506487
Q9Y6N5	Sulfide:quinone oxidoreductase, mitochondrial OS=Homo sapiens GN=SQRDL PE=1 SV=1 - [SQRD_HUMAN]	0	0	0	16	11	14	3.69106	0.00102011
Q148J6	Actin-related protein 2/3 complex subunit 4 OS=Bos taurus GN=ARPC4 PE=1 SV=3 - [ARPC4_BOVIN]	1	0	0	19	15	18	3.66872	0.00113421
Q00655	Tyrosine-protein kinase SYK OS=Sus scrofa GN=SYK PE=1 SV=1 - [KSYK_PIG]	0	0	0	6	19	18	3.64121	0.00124916
Q2TA49	Vasodilator-stimulated phosphoprotein OS=Bos taurus GN=VASP PE=2 SV=3 - [VASP_BOVIN]	0	0	0	7	14	20	3.61909	0.0013734
Q28141	ATP-dependent RNA helicase A OS=Bos taurus GN=DHX9 PE=2 SV=1 - [DHX9_BOVIN]	0	0	0	13	11	15	3.60823	0.00086165
P19858	L-lactate dehydrogenase A chain OS=Bos taurus GN=LDHA PE=2 SV=2 - [LDHA_BOVIN]	0	0	0	11	23	7	3.56807	0.00135646
P50415	Cathelicidin-3 OS=Ovis aries GN=CATHL3 PE=2 SV=1 - [CTHL3_SHEEP]	1	1	0	35	10	11	3.56619	0.0228474
Q5E9J1	Heterogeneous nuclear ribonucleoprotein F OS=Bos taurus GN=HNRNPF PE=2 SV=3 - [HNRPF_BOVIN]	0	0	0	5	18	17	3.5398	0.00158563
P52790	Hexokinase-3 OS=Homo sapiens GN=HK3 PE=1 SV=2 - [HXK3_HUMAN]	0	0	0	10	15	13	3.52238	0.000512743
Q8NF91	Nesprin-1 OS=Homo sapiens GN=SYNE1 PE=1 SV=4 - [SYNE1_HUMAN]	0	0	0	9	11	16	3.4775	0.000987083
Q14739	Lamin-B receptor OS=Homo sapiens GN=LBR PE=1 SV=2 - [LBR_HUMAN]	0	0	0	3	0	31	3.46461	0.0631215
Q32PJ2	Apolipoprotein A-IV OS=Bos taurus GN=APOA4 PE=2 SV=1 - [APOA4_BOVIN]	0	0	0	8	23	7	3.43976	0.00159193
Q9MZ13	Voltage-dependent anion-selective channel protein 3 OS=Bos taurus GN=VDAC3 PE=2 SV=1 - [VDAC3_BOVIN]	0	0	0	14	11	9	3.43237	0.00102011
O35737	Heterogeneous nuclear ribonucleoprotein H OS=Mus musculus GN=Hnrnph1 PE=1 SV=3 - [HNRH1_MOUSE]	0	0	2	15	19	21	3.42804	0.000988305
Q9TU03	Rho GDP-dissociation inhibitor 2 OS=Bos taurus GN=ARHGDIB PE=2 SV=3 - [GDIR2_BOVIN]	0	2	0	19	16	20	3.41905	0.00163601
Q00715	Histone H2B type 1 OS=Rattus norvegicus PE=1 SV=2 - [H2B1_RAT]	6	16	18	135	178	133	3.41151	0.000361206
Q3MHR7	Actin-related protein 2/3 complex subunit 2 OS=Bos taurus GN=ARPC2 PE=1 SV=1 - [ARPC2_BOVIN]	1	2	0	19	19	26	3.39426	0.00117201
Q28085	Complement factor H OS=Bos taurus GN=CFH PE=1 SV=3 - [CFAH_BOVIN]	0	0	0	15	4	11	3.34551	0.00428094
P40673	High mobility group protein B2 OS=Bos taurus GN=HMGB2 PE=1 SV=3 - [HMGB2_BOVIN]	0	0	0	10	6	15	3.33359	0.00216217
A6H7I5	Dynamin-2 OS=Bos taurus GN=DNM2 PE=2 SV=1 - [DYN2_BOVIN]	1	0	1	15	18	18	3.33343	0.000586081
Q9UKU0	Long-chain-fatty-acid--CoA ligase 6 OS=Homo sapiens GN=ACSL6 PE=2 SV=4 - [ACSL6_HUMAN]	0	0	0	8	12	11	3.25943	0.000609971
A7E3Q8	Plastin-3 OS=Bos taurus GN=PLS3 PE=2 SV=1 - [PLST_BOVIN]	2	0	0	18	17	12	3.24584	0.00163601
P61157	Actin-related protein 3 OS=Bos taurus GN=ACTR3 PE=1 SV=3 - [ARP3_BOVIN]	5	3	4	34	50	48	3.16717	0.000361206
P41976	Superoxide dismutase [Mn], mitochondrial OS=Bos taurus GN=SOD2 PE=2 SV=1 - [SODM_BOVIN]	0	0	0	6	11	12	3.16541	0.00086165
P07156	High mobility group protein B1 (Fragment) OS=Cricetulus griseus GN=HMGB1 PE=1 SV=1 - [HMGB1_CRIGR]	0	0	0	10	6	11	3.15761	0.00171958
Q8BJS4	SUN domain-containing protein 2 OS=Mus musculus GN=Sun2 PE=1 SV=3 - [SUN2_MOUSE]	0	0	0	5	5	17	3.13057	0.00446027
O46521	Cytochrome b-245 light chain OS=Bos taurus GN=CYBA PE=2 SV=3 - [CY24A_BOVIN]	0	0	0	11	6	9	3.11793	0.00179059
P29350	Tyrosine-protein phosphatase non-receptor type 6 OS=Homo sapiens GN=PTPN6 PE=1 SV=1 - [PTN6_HUMAN]	0	1	0	6	18	14	3.11175	0.00154932
Q3T165	Prohibitin OS=Bos taurus GN=PHB PE=2 SV=1 - [PHB_BOVIN]	0	0	0	6	12	10	3.10671	0.000801436
P21856	Rab GDP dissociation inhibitor alpha OS=Bos taurus GN=GDI1 PE=1 SV=1 - [GDIA_BOVIN]	0	0	0	6	9	12	3.09255	0.00102011
Q8WN55	Polypyrimidine tract-binding protein 1 OS=Bos taurus GN=PTBP1 PE=2 SV=1 - [PTBP1_BOVIN]	3	2	1	8	41	32	3.08862	0.00888561
P06800	Receptor-type tyrosine-protein phosphatase C OS=Mus musculus GN=Ptprc PE=1 SV=3 - [PTPRC_MOUSE]	0	0	0	8	8	10	3.07092	0.000938608
P02252	Histone H1.4 OS=Oryctolagus cuniculus GN=HIST1H1E PE=1 SV=2 - [H14_RABIT]	4	6	7	47	53	62	3.06999	0.000512743
P80190	Lysozyme C, kidney isozyme OS=Ovis aries PE=1 SV=1 - [LYSCK_SHEEP]	0	0	0	5	19	5	3.06683	0.00271737
B5T255	Peptidoglycan recognition protein 1 OS=Bos indicus GN=PGLYRP1 PE=3 SV=1 - [PGRP1_BOSIN]	1	3	4	12	85	6	3.02648	0.117449
P11387	DNA topoisomerase 1 OS=Homo sapiens GN=TOP1 PE=1 SV=2 - [TOP1_HUMAN]	0	0	0	8	9	8	3.00818	0.00081595
P47843	Solute carrier family 2, facilitated glucose transporter member 3 OS=Ovis aries GN=SLC2A3 PE=2 SV=1 - [GTR3_SHEEP]	0	0	0	2	12	12	2.97238	0.00416174
Q8VC88	Grancalcin OS=Mus musculus GN=Gca PE=2 SV=1 - [GRAN_MOUSE]	0	0	0	7	7	10	2.97194	0.00105936
A7MB62	Actin-related protein 2 OS=Bos taurus GN=ACTR2 PE=1 SV=1 - [ARP2_BOVIN]	2	4	4	29	33	36	2.95153	0.000512743
Q9GL30	Phospholipase B-like 1 OS=Bos taurus GN=PLBD1 PE=2 SV=2 - [PLBL1_BOVIN]	0	0	0	6	4	13	2.94771	0.00386841
P46193	Annexin A1 OS=Bos taurus GN=ANXA1 PE=2 SV=2 - [ANXA1_BOVIN]	56	35	28	240	433	229	2.92703	0.000506487
Q9HD89	Resistin OS=Homo sapiens GN=RETN PE=2 SV=1 - [RETN_HUMAN]	0	0	0	6	10	8	2.92482	0.00081595
Q05B71	CDGSH iron-sulfur domain-containing protein 2 OS=Bos taurus GN=CISD2 PE=2 SV=1 - [CISD2_BOVIN]	0	0	0	13	3	5	2.91369	0.00697705
Q96FN4	Copine-2 OS=Homo sapiens GN=CPNE2 PE=1 SV=3 - [CPNE2_HUMAN]	0	0	0	8	3	10	2.8677	0.00429337
O02849	Protein-arginine deiminase type-3 OS=Ovis aries GN=PADI3 PE=1 SV=1 - [PADI3_SHEEP]	0	0	0	4	18	3	2.85676	0.0053301
Q92522	Histone H1x OS=Homo sapiens GN=H1FX PE=1 SV=1 - [H1X_HUMAN]	0	0	0	6	11	6	2.85526	0.000939552
P32120	Beta-arrestin-2 OS=Bos taurus GN=ARRB2 PE=1 SV=1 - [ARRB2_BOVIN]	0	0	0	8	4	9	2.8541	0.00265924
Q2UVX4	Complement C3 OS=Bos taurus GN=C3 PE=1 SV=2 - [CO3_BOVIN]	10	17	19	95	153	100	2.8516	0.000264754
P56425	Cathelicidin-7 OS=Bos taurus GN=CATHL7 PE=2 SV=1 - [CTHL7_BOVIN]	0	0	0	5	2	3	2.84958	0.0530789
P13084	Nucleophosmin OS=Rattus norvegicus GN=Npm1 PE=1 SV=1 - [NPM_RAT]	0	0	0	3	6	13	2.83762	0.00418652
Q2KJI3	Protein FAM49B OS=Bos taurus GN=FAM49B PE=2 SV=1 - [FA49B_BOVIN]	0	0	0	4	7	11	2.83321	0.00186888
P11024	NAD(P) transhydrogenase, mitochondrial OS=Bos taurus GN=NNT PE=1 SV=3 - [NNTM_BOVIN]	0	0	0	5	8	9	2.82884	0.00102011
P27214	Annexin A11 OS=Bos taurus GN=ANXA11 PE=1 SV=1 - [ANX11_BOVIN]	8	6	5	52	48	46	2.81331	0.000706867
P00336	L-lactate dehydrogenase B chain OS=Sus scrofa GN=LDHB PE=1 SV=3 - [LDHB_PIG]	0	1	1	9	17	10	2.79622	0.000988305
Q29443	Serotransferrin OS=Bos taurus GN=TF PE=2 SV=1 - [TRFE_BOVIN]	0	0	0	7	16	0	2.79566	0.043459
P28783	Protein S100-A9 OS=Bos taurus GN=S100A9 PE=1 SV=3 - [S10A9_BOVIN]	0	0	0	1	8	13	2.79036	0.00943205
Q8BYI6	Lysophosphatidylcholine acyltransferase 2 OS=Mus musculus GN=Lpcat2 PE=1 SV=1 - [PCAT2_MOUSE]	0	0	0	7	5	8	2.77099	0.00158563
Q93077	Histone H2A type 1-C OS=Homo sapiens GN=HIST1H2AC PE=1 SV=3 - [H2A1C_HUMAN]	5	7	7	21	79	55	2.77098	0.00388086
Q3UP87	Neutrophil elastase OS=Mus musculus GN=Elane PE=2 SV=1 - [ELNE_MOUSE]	0	0	0	10	3	6	2.76871	0.00501821
Q15149	Plectin OS=Homo sapiens GN=PLEC PE=1 SV=3 - [PLEC_HUMAN]	0	1	1	9	12	13	2.76399	0.00102412
Q3ZBD7	Glucose-6-phosphate isomerase OS=Bos taurus GN=GPI PE=2 SV=4 - [G6PI_BOVIN]	0	0	0	2	11	9	2.7569	0.00319805
P02316	Non-histone chromosomal protein HMG-14 OS=Bos taurus GN=HMGN1 PE=1 SV=2 - [HMGN1_BOVIN]	0	0	0	8	12	1	2.74086	0.00916481
Q56JZ9	Glia maturation factor gamma OS=Bos taurus GN=GMFG PE=2 SV=1 - [GMFG_BOVIN]	0	0	0	4	10	7	2.72949	0.00105936
P51991	Heterogeneous nuclear ribonucleoprotein A3 OS=Homo sapiens GN=HNRNPA3 PE=1 SV=2 - [ROA3_HUMAN]	0	0	0	7	5	7	2.70853	0.0015332
P80601	Ribonuclease UK114 OS=Capra hircus GN=HRSP12 PE=1 SV=3 - [UK114_CAPHI]	0	0	0	7	5	7	2.70853	0.0015332
P49929	Cathelin-related peptide SC5 OS=Ovis aries PE=1 SV=1 - [SC52_SHEEP]	0	1	2	13	0	21	2.67192	0.395061
Q96KK5	Histone H2A type 1-H OS=Homo sapiens GN=HIST1H2AH PE=1 SV=3 - [H2A1H_HUMAN]	12	15	7	60	106	67	2.66185	0.000373944
Q9BTT0	Acidic leucine-rich nuclear phosphoprotein 32 family member E OS=Homo sapiens GN=ANP32E PE=1 SV=1 - [AN32E_HUMAN]	0	0	0	4	2	12	2.65809	0.00898979
Q13838	Spliceosome RNA helicase DDX39B OS=Homo sapiens GN=DDX39B PE=1 SV=1 - [DX39B_HUMAN]	0	0	0	4	2	12	2.65809	0.00898979
P28782	Protein S100-A8 OS=Bos taurus GN=S100A8 PE=1 SV=2 - [S10A8_BOVIN]	0	0	0	9	10	0	2.65312	0.042936
Q6FI13	Histone H2A type 2-A OS=Homo sapiens GN=HIST2H2AA3 PE=1 SV=3 - [H2A2A_HUMAN]	12	14	19	60	186	64	2.64466	0.0047713
A4IF97	Myosin regulatory light chain 12B OS=Bos taurus GN=MYL12B PE=2 SV=1 - [ML12B_BOVIN]	3	5	3	26	18	38	2.64314	0.00622274
Q0V8F1	Coronin-7 OS=Bos taurus GN=CORO7 PE=2 SV=1 - [CORO7_BOVIN]	0	0	0	5	8	6	2.64095	0.000991876
P18031	Tyrosine-protein phosphatase non-receptor type 1 OS=Homo sapiens GN=PTPN1 PE=1 SV=1 - [PTN1_HUMAN]	0	0	0	4	5	9	2.61031	0.00208285
P43243	Matrin-3 OS=Homo sapiens GN=MATR3 PE=1 SV=2 - [MATR3_HUMAN]	0	0	0	5	6	7	2.60523	0.00117201
O15143	Actin-related protein 2/3 complex subunit 1B OS=Homo sapiens GN=ARPC1B PE=1 SV=3 - [ARC1B_HUMAN]	0	3	3	14	15	24	2.60499	0.00423691
Q2TBL6	Transaldolase OS=Bos taurus GN=TALDO1 PE=2 SV=1 - [TALDO_BOVIN]	0	0	0	3	9	7	2.60293	0.00148715
P31081	60 kDa heat shock protein, mitochondrial OS=Bos taurus GN=HSPD1 PE=1 SV=2 - [CH60_BOVIN]	2	2	0	14	12	13	2.54982	0.00187809
Q3T149	Heat shock protein beta-1 OS=Bos taurus GN=HSPB1 PE=2 SV=1 - [HSPB1_BOVIN]	16	8	8	59	88	51	2.54767	0.000512743
Q6AXS3	Protein DEK OS=Rattus norvegicus GN=Dek PE=2 SV=1 - [DEK_RAT]	0	0	0	4	5	8	2.5403	0.00173899
Q99829	Copine-1 OS=Homo sapiens GN=CPNE1 PE=1 SV=1 - [CPNE1_HUMAN]	0	1	0	3	10	11	2.53739	0.00465602
Q2KJD0	Tubulin beta-5 chain OS=Bos taurus GN=TUBB5 PE=2 SV=1 - [TBB5_BOVIN]	17	15	20	76	86	133	2.51169	0.00208285
O00391	Sulfhydryl oxidase 1 OS=Homo sapiens GN=QSOX1 PE=1 SV=3 - [QSOX1_HUMAN]	0	0	0	4	7	6	2.506	0.00117201
O75165	DnaJ homolog subfamily C member 13 OS=Homo sapiens GN=DNAJC13 PE=1 SV=5 - [DJC13_HUMAN]	0	0	0	5	4	7	2.49654	0.00187809
P85521	Scavenger receptor cysteine-rich type 1 protein M130 OS=Bos taurus GN=CD163 PE=1 SV=2 - [C163A_BOVIN]	0	0	0	6	5	5	2.49109	0.00152607
Q2HJ57	Coactosin-like protein OS=Bos taurus GN=COTL1 PE=2 SV=3 - [COTL1_BOVIN]	0	0	0	8	3	4	2.47611	0.00499796
B0I1T2	Unconventional myosin-Ig OS=Homo sapiens GN=MYO1G PE=1 SV=2 - [MYO1G_HUMAN]	0	0	0	4	5	7	2.46674	0.00159193
Q9BGI1	Peroxiredoxin-5, mitochondrial OS=Bos taurus GN=PRDX5 PE=2 SV=2 - [PRDX5_BOVIN]	4	5	5	13	19	16	2.4643	0.0026182
P79362	Cathelicidin-2 OS=Ovis aries GN=CATHL2 PE=2 SV=1 - [CTHL2_SHEEP]	1	3	1	12	19	13	2.46215	0.000988305
Q9P258	Protein RCC2 OS=Homo sapiens GN=RCC2 PE=1 SV=2 - [RCC2_HUMAN]	0	0	0	4	7	5	2.43063	0.00124916
Q92556	Engulfment and cell motility protein 1 OS=Homo sapiens GN=ELMO1 PE=1 SV=2 - [ELMO1_HUMAN]	0	0	0	1	10	6	2.41546	0.00689584
Q9CW03	Structural maintenance of chromosomes protein 3 OS=Mus musculus GN=Smc3 PE=1 SV=2 - [SMC3_MOUSE]	0	0	0	6	5	4	2.41493	0.0017172
P04256	Heterogeneous nuclear ribonucleoprotein A1 OS=Rattus norvegicus GN=Hnrnpa1 PE=1 SV=3 - [ROA1_RAT]	0	0	0	4	4	7	2.40793	0.00208285
P23196	DNA-(apurinic or apyrimidinic site) lyase OS=Bos taurus GN=APEX1 PE=1 SV=2 - [APEX1_BOVIN]	0	0	0	5	5	5	2.40212	0.0014725
A4FUA8	F-actin-capping protein subunit alpha-1 OS=Bos taurus GN=CAPZA1 PE=2 SV=1 - [CAZA1_BOVIN]	5	3	1	17	19	24	2.40168	0.00163601
Q29RK1	Citrate synthase, mitochondrial OS=Bos taurus GN=CS PE=1 SV=1 - [CISY_BOVIN]	0	0	0	3	4	8	2.39512	0.00325111
Q9UM07	Protein-arginine deiminase type-4 OS=Homo sapiens GN=PADI4 PE=1 SV=2 - [PADI4_HUMAN]	0	0	0	5	6	4	2.38337	0.00144334
Q9NYL9	Tropomodulin-3 OS=Homo sapiens GN=TMOD3 PE=1 SV=1 - [TMOD3_HUMAN]	1	0	0	7	5	7	2.38011	0.00329318
Q64518	Sarcoplasmic/endoplasmic reticulum calcium ATPase 3 OS=Mus musculus GN=Atp2a3 PE=2 SV=3 - [AT2A3_MOUSE]	0	0	0	5	2	7	2.379	0.00580527
Q8NCG7	Sn1-specific diacylglycerol lipase beta OS=Homo sapiens GN=DAGLB PE=1 SV=2 - [DGLB_HUMAN]	0	0	0	1	5	9	2.34998	0.00916481
Q15233	Non-POU domain-containing octamer-binding protein OS=Homo sapiens GN=NONO PE=1 SV=4 - [NONO_HUMAN]	0	0	0	2	10	4	2.34843	0.00379814
Q60710	SAM domain and HD domain-containing protein 1 OS=Mus musculus GN=Samhd1 PE=1 SV=2 - [SAMH1_MOUSE]	0	0	0	4	3	7	2.34663	0.00334968
P23246	Splicing factor, proline- and glutamine-rich OS=Homo sapiens GN=SFPQ PE=1 SV=2 - [SFPQ_HUMAN]	0	0	0	2	6	7	2.34385	0.0026182
Q5R7W2	Phosphate carrier protein, mitochondrial OS=Pongo abelii GN=SLC25A3 PE=2 SV=1 - [MPCP_PONAB]	1	1	0	5	7	12	2.33216	0.00462718
P17453	Bactericidal permeability-increasing protein OS=Bos taurus GN=BPI PE=2 SV=2 - [BPI_BOVIN]	0	0	0	4	4	6	2.3271	0.00187809
Q3SYV4	Adenylyl cyclase-associated protein 1 OS=Bos taurus GN=CAP1 PE=2 SV=3 - [CAP1_BOVIN]	7	5	6	29	32	38	2.32348	0.000801436
Q3T094	Protein ETHE1, mitochondrial OS=Bos taurus GN=ETHE1 PE=2 SV=1 - [ETHE1_BOVIN]	0	0	0	5	5	4	2.32098	0.00159916
P48818	Very long-chain specific acyl-CoA dehydrogenase, mitochondrial OS=Bos taurus GN=ACADVL PE=2 SV=3 - [ACADV_BOVIN]	0	0	0	5	5	4	2.32098	0.00159916
Q5E9F5	Transgelin-2 OS=Bos taurus GN=TAGLN2 PE=2 SV=3 - [TAGL2_BOVIN]	2	1	2	4	19	17	2.31353	0.00836706
P81947	Tubulin alpha-1B chain OS=Bos taurus PE=1 SV=2 - [TBA1B_BOVIN]	26	20	12	58	157	89	2.30567	0.00172009
Q92608	Dedicator of cytokinesis protein 2 OS=Homo sapiens GN=DOCK2 PE=1 SV=2 - [DOCK2_HUMAN]	0	0	0	2	8	5	2.30451	0.0023498
P38919	Eukaryotic initiation factor 4A-III OS=Homo sapiens GN=EIF4A3 PE=1 SV=4 - [IF4A3_HUMAN]	0	0	0	2	4	8	2.29988	0.00499796
P13796	Plastin-2 OS=Homo sapiens GN=LCP1 PE=1 SV=6 - [PLSL_HUMAN]	8	11	12	57	47	52	2.2989	0.00159176
Q28125	Intercellular adhesion molecule 3 OS=Bos taurus GN=ICAM3 PE=2 SV=1 - [ICAM3_BOVIN]	0	0	0	5	2	6	2.29649	0.00531805
P23640	Ras-related protein Rab-27A OS=Rattus norvegicus GN=Rab27a PE=1 SV=1 - [RB27A_RAT]	1	1	1	5	8	15	2.29616	0.00700173
P67975	Beta-lactoglobulin OS=Ovis orientalis musimon GN=LGB PE=1 SV=1 - [LACB_OVIMU]	39	47	71	206	332	219	2.29045	0.000361206
P36507	Dual specificity mitogen-activated protein kinase kinase 2 OS=Homo sapiens GN=MAP2K2 PE=1 SV=1 - [MP2K2_HUMAN]	0	0	0	4	2	7	2.28262	0.00604879
P80209	Cathepsin D OS=Bos taurus GN=CTSD PE=1 SV=2 - [CATD_BOVIN]	0	0	0	3	6	5	2.27332	0.00159193
Q9H8H2	Probable ATP-dependent RNA helicase DDX31 OS=Homo sapiens GN=DDX31 PE=1 SV=2 - [DDX31_HUMAN]	0	0	0	3	6	5	2.27332	0.00159193
Q8CCK0	Core histone macro-H2A.2 OS=Mus musculus GN=H2afy2 PE=1 SV=3 - [H2AW_MOUSE]	0	0	0	3	2	8	2.26864	0.00782442
Q2HJ49	Moesin OS=Bos taurus GN=MSN PE=2 SV=3 - [MOES_BOVIN]	14	0	0	23	23	28	2.26246	0.00902746
P62318	Small nuclear ribonucleoprotein Sm D3 OS=Homo sapiens GN=SNRPD3 PE=1 SV=1 - [SMD3_HUMAN]	0	0	0	2	6	6	2.25925	0.00232886
P81286	Plasminogen (Fragment) OS=Ovis aries GN=PLG PE=1 SV=1 - [PLMN_SHEEP]	0	0	0	6	5	2	2.24942	0.00379797
Q3SZ62	Phosphoglycerate mutase 1 OS=Bos taurus GN=PGAM1 PE=2 SV=3 - [PGAM1_BOVIN]	1	1	0	9	8	5	2.24418	0.00335491
Q0VCM5	Inter-alpha-trypsin inhibitor heavy chain H1 OS=Bos taurus GN=ITIH1 PE=2 SV=1 - [ITIH1_BOVIN]	0	0	0	2	11	2	2.24354	0.00862814
Q6WVG3	BTB/POZ domain-containing protein KCTD12 OS=Mus musculus GN=Kctd12 PE=1 SV=1 - [KCD12_MOUSE]	0	0	0	4	4	5	2.24149	0.00184223
P30358	Arachidonate 5-lipoxygenase-activating protein (Fragment) OS=Ovis aries GN=ALOX5AP PE=2 SV=1 - [AL5AP_SHEEP]	0	0	0	4	0	8	2.23676	0.0508165
P11979	Pyruvate kinase isozyme M1/M2 OS=Felis catus GN=PKM PE=1 SV=2 - [KPYM_FELCA]	8	11	11	49	50	48	2.23512	0.000609971
Q3ZBV8	Threonine--tRNA ligase, cytoplasmic OS=Bos taurus GN=TARS PE=2 SV=1 - [SYTC_BOVIN]	4	4	3	14	22	27	2.22647	0.00137279
Q32LG3	Malate dehydrogenase, mitochondrial OS=Bos taurus GN=MDH2 PE=1 SV=1 - [MDHM_BOVIN]	4	6	3	19	25	28	2.22507	0.000988305
Q13813	Spectrin alpha chain, non-erythrocytic 1 OS=Homo sapiens GN=SPTAN1 PE=1 SV=3 - [SPTN1_HUMAN]	0	0	0	5	2	5	2.20899	0.00503013
P14866	Heterogeneous nuclear ribonucleoprotein L OS=Homo sapiens GN=HNRNPL PE=1 SV=2 - [HNRPL_HUMAN]	0	0	0	3	5	5	2.20587	0.00172009
Q62261	Spectrin beta chain, non-erythrocytic 1 OS=Mus musculus GN=Sptbn1 PE=1 SV=2 - [SPTB2_MOUSE]	0	0	0	3	5	5	2.20587	0.00172009
Q58CQ2	Actin-related protein 2/3 complex subunit 1B OS=Bos taurus GN=ARPC1B PE=1 SV=4 - [ARC1B_BOVIN]	0	3	3	7	14	19	2.18762	0.00874643
Q15782	Chitinase-3-like protein 2 OS=Homo sapiens GN=CHI3L2 PE=1 SV=1 - [CH3L2_HUMAN]	0	0	0	1	13	1	2.18668	0.0235623
P23004	Cytochrome b-c1 complex subunit 2, mitochondrial OS=Bos taurus GN=UQCRC2 PE=1 SV=2 - [QCR2_BOVIN]	0	0	0	3	6	4	2.18437	0.00172009
Q2HJ97	Prohibitin-2 OS=Bos taurus GN=PHB2 PE=2 SV=1 - [PHB2_BOVIN]	1	1	0	5	11	6	2.1642	0.00242009
Q8BFZ3	Beta-actin-like protein 2 OS=Mus musculus GN=Actbl2 PE=1 SV=1 - [ACTBL_MOUSE]	51	20	22	113	136	152	2.15972	0.00140162
Q0VC22	Ecto-ADP-ribosyltransferase 5 OS=Bos taurus GN=ART5 PE=2 SV=1 - [NAR5_BOVIN]	0	0	0	6	1	4	2.15378	0.0122016
Q3MHM5	Tubulin beta-4B chain OS=Bos taurus GN=TUBB4B PE=2 SV=1 - [TBB4B_BOVIN]	20	17	20	56	72	123	2.14951	0.00615106
Q0VBZ0	Tyrosine-protein kinase CSK OS=Bos taurus GN=CSK PE=2 SV=1 - [CSK_BOVIN]	0	0	0	2	4	6	2.11962	0.00334968
Q8WY22	BRI3-binding protein OS=Homo sapiens GN=BRI3BP PE=1 SV=1 - [BRI3B_HUMAN]	0	0	0	5	2	4	2.11584	0.00507165
P14238	Tyrosine-protein kinase Fes/Fps OS=Felis catus GN=FES PE=3 SV=2 - [FES_FELCA]	0	0	0	3	5	4	2.11252	0.00185278
Q0VCY7	Serine/arginine-rich splicing factor 1 OS=Bos taurus GN=SRSF1 PE=2 SV=1 - [SRSF1_BOVIN]	0	0	0	4	6	2	2.10546	0.00292087
P15497	Apolipoprotein A-I OS=Bos taurus GN=APOA1 PE=1 SV=3 - [APOA1_BOVIN]	8	5	7	28	48	20	2.09571	0.00163601
P84336	Actin, cytoplasmic 1 OS=Camelus dromedarius GN=ACTB PE=1 SV=1 - [ACTB_CAMDR]	169	130	127	353	930	512	2.09374	0.00156689
P02561	Tropomyosin alpha-4 chain OS=Equus caballus GN=TPM4 PE=1 SV=2 - [TPM4_HORSE]	1	0	0	3	3	9	2.08536	0.0185193
P51881	ADP/ATP translocase 2 OS=Mus musculus GN=Slc25a5 PE=1 SV=3 - [ADT2_MOUSE]	2	7	4	14	31	23	2.08523	0.00167515
P14639	Serum albumin OS=Ovis aries GN=ALB PE=2 SV=1 - [ALBU_SHEEP]	6	3	0	6	30	16	2.0816	0.0229121
P98066	Tumor necrosis factor-inducible gene 6 protein OS=Homo sapiens GN=TNFAIP6 PE=1 SV=2 - [TSG6_HUMAN]	0	0	0	4	3	4	2.0769	0.00268408
P02584	Profilin-1 OS=Bos taurus GN=PFN1 PE=1 SV=2 - [PROF1_BOVIN]	31	22	11	63	162	61	2.07454	0.00615106
P19367	Hexokinase-1 OS=Homo sapiens GN=HK1 PE=1 SV=3 - [HXK1_HUMAN]	0	0	0	2	2	7	2.06814	0.00916481
Q68Y62	Carnitine O-palmitoyltransferase 1, liver isoform OS=Equus caballus GN=CPT1A PE=2 SV=1 - [CPT1A_HORSE]	0	0	0	3	3	5	2.06073	0.00299483
Q9ULV4	Coronin-1C OS=Homo sapiens GN=CORO1C PE=1 SV=1 - [COR1C_HUMAN]	0	0	0	3	3	5	2.06073	0.00299483
P31942	Heterogeneous nuclear ribonucleoprotein H3 OS=Homo sapiens GN=HNRNPH3 PE=1 SV=2 - [HNRH3_HUMAN]	0	0	0	1	6	5	2.05738	0.00493611
Q6IBS0	Twinfilin-2 OS=Homo sapiens GN=TWF2 PE=1 SV=2 - [TWF2_HUMAN]	0	0	0	4	4	3	2.05337	0.00232602
P61283	Barrier-to-autointegration factor OS=Bos taurus GN=BANF1 PE=3 SV=1 - [BAF_BOVIN]	1	1	0	2	8	10	2.05248	0.0117169
Q64399	DNA topoisomerase 2-beta OS=Cricetulus longicaudatus GN=TOP2B PE=2 SV=1 - [TOP2B_CRILO]	0	0	0	2	3	6	2.04441	0.00475646
Q5R507	F-actin-capping protein subunit beta OS=Pongo abelii GN=CAPZB PE=2 SV=2 - [CAPZB_PONAB]	6	2	5	20	18	22	2.04077	0.0021273
P55052	Fatty acid-binding protein, epidermal OS=Bos taurus GN=FABP5 PE=1 SV=4 - [FABP5_BOVIN]	0	0	0	3	4	4	2.03691	0.00216217
Q3ZBV3	Protein mago nashi homolog OS=Bos taurus GN=MAGOH PE=2 SV=1 - [MGN_BOVIN]	0	0	0	3	4	4	2.03691	0.00216217
Q58CP9	Stromal interaction molecule 1 OS=Bos taurus GN=STIM1 PE=2 SV=1 - [STIM1_BOVIN]	0	0	0	3	4	4	2.03691	0.00216217
Q3T035	Actin-related protein 2/3 complex subunit 3 OS=Bos taurus GN=ARPC3 PE=1 SV=3 - [ARPC3_BOVIN]	1	0	1	3	7	9	2.03449	0.00580083
P18653	Ribosomal protein S6 kinase alpha-1 OS=Mus musculus GN=Rps6ka1 PE=1 SV=1 - [KS6A1_MOUSE]	0	0	0	1	3	7	2.02793	0.0109192
P00829	ATP synthase subunit beta, mitochondrial OS=Bos taurus GN=ATP5B PE=1 SV=2 - [ATPB_BOVIN]	10	20	19	48	85	75	2.02678	0.00084411
P45880	Voltage-dependent anion-selective channel protein 2 OS=Homo sapiens GN=VDAC2 PE=1 SV=2 - [VDAC2_HUMAN]	4	3	5	19	22	16	2.01933	0.00102011
Q28852	ATP synthase subunit g, mitochondrial OS=Bos taurus GN=ATP5L PE=1 SV=3 - [ATP5L_BOVIN]	1	0	0	5	5	4	1.99256	0.00426746
P05156	Complement factor I OS=Homo sapiens GN=CFI PE=1 SV=2 - [CFAI_HUMAN]	0	0	0	3	2	5	1.9823	0.00503013
Q0VCY1	Vesicle-associated membrane protein-associated protein A OS=Bos taurus GN=VAPA PE=2 SV=1 - [VAPA_BOVIN]	0	0	0	3	2	5	1.9823	0.00503013
P60661	Myosin light polypeptide 6 OS=Bos taurus GN=MYL6 PE=2 SV=2 - [MYL6_BOVIN]	6	8	12	42	27	35	1.98039	0.00732143
O95498	Vascular non-inflammatory molecule 2 OS=Homo sapiens GN=VNN2 PE=1 SV=3 - [VNN2_HUMAN]	0	0	0	6	0	3	1.97826	0.0543908
Q6P2Q9	Pre-mRNA-processing-splicing factor 8 OS=Homo sapiens GN=PRPF8 PE=1 SV=2 - [PRP8_HUMAN]	0	0	0	2	6	3	1.97092	0.00307243
Q08DN7	Proto-oncogene vav OS=Bos taurus GN=VAV1 PE=2 SV=1 - [VAV_BOVIN]	0	0	0	2	2	6	1.96506	0.0081445
Q5R414	Cytoplasmic FMR1-interacting protein 2 OS=Pongo abelii GN=CYFIP2 PE=2 SV=1 - [CYFP2_PONAB]	0	1	1	3	7	8	1.93913	0.005522
P16638	ATP-citrate synthase OS=Rattus norvegicus GN=Acly PE=1 SV=1 - [ACLY_RAT]	0	0	0	0	6	5	1.93597	0.0334418
Q14166	Tubulin--tyrosine ligase-like protein 12 OS=Homo sapiens GN=TTLL12 PE=1 SV=2 - [TTL12_HUMAN]	0	0	0	1	3	6	1.92183	0.00934814
Q99N16	Leukotriene-B(4) omega-hydroxylase 2 OS=Mus musculus GN=Cyp4f3 PE=2 SV=2 - [CP4F3_MOUSE]	0	0	0	2	0	7	1.90767	0.0593507
Q13185	Chromobox protein homolog 3 OS=Homo sapiens GN=CBX3 PE=1 SV=4 - [CBX3_HUMAN]	0	0	0	3	1	5	1.89937	0.0116745
Q3SZF8	Small nuclear ribonucleoprotein Sm D2 OS=Bos taurus GN=SNRPD2 PE=3 SV=1 - [SMD2_BOVIN]	0	0	0	4	2	3	1.89112	0.00503013
Q3ZBT5	Syntaxin-7 OS=Bos taurus GN=STX7 PE=2 SV=1 - [STX7_BOVIN]	0	0	0	4	2	3	1.89112	0.00503013
Q00PI9	Heterogeneous nuclear ribonucleoprotein U-like protein 2 OS=Mus musculus GN=Hnrnpul2 PE=1 SV=2 - [HNRL2_MOUSE]	0	0	0	2	5	3	1.88728	0.00307726
A0JN52	Splicing factor 3B subunit 3 OS=Bos taurus GN=SF3B3 PE=2 SV=1 - [SF3B3_BOVIN]	0	0	0	2	5	3	1.88728	0.00307726
P05126	Protein kinase C beta type OS=Bos taurus GN=PRKCB PE=2 SV=4 - [KPCB_BOVIN]	0	0	1	4	5	4	1.88634	0.00465602
Q63610	Tropomyosin alpha-3 chain OS=Rattus norvegicus GN=Tpm3 PE=1 SV=2 - [TPM3_RAT]	5	5	7	19	20	29	1.87518	0.00264066
P60122	RuvB-like 1 OS=Mus musculus GN=Ruvbl1 PE=1 SV=1 - [RUVB1_MOUSE]	0	0	1	4	6	3	1.86507	0.00539425
Q27970	Calpain-1 catalytic subunit OS=Bos taurus GN=CAPN1 PE=1 SV=3 - [CAN1_BOVIN]	10	3	4	18	16	17	1.85305	0.0432144
P81134	Renin receptor OS=Bos taurus GN=ATP6AP2 PE=1 SV=2 - [RENR_BOVIN]	0	0	0	0	5	5	1.85021	0.0334171
P47845	Galectin-3 OS=Oryctolagus cuniculus GN=LGALS3 PE=2 SV=2 - [LEG3_RABIT]	0	0	0	2	3	1	1.84757	0.0342127
O97627	Beta-adrenergic receptor kinase 1 OS=Didelphis virginiana GN=ADRBK1 PE=1 SV=1 - [ARBK1_DIDVI]	0	0	0	3	3	3	1.84554	0.00334968
A5PJZ1	Calcium-binding mitochondrial carrier protein SCaMC-1 OS=Bos taurus GN=SLC25A24 PE=2 SV=1 - [SCMC1_BOVIN]	0	0	0	3	3	3	1.84554	0.00334968
Q28851	ATP synthase subunit f, mitochondrial OS=Bos taurus GN=ATP5J2 PE=1 SV=3 - [ATPK_BOVIN]	0	0	0	2	3	4	1.82654	0.00388086
O35286	Putative pre-mRNA-splicing factor ATP-dependent RNA helicase DHX15 OS=Mus musculus GN=Dhx15 PE=2 SV=2 - [DHX15_MOUSE]	0	0	0	2	3	4	1.82654	0.00388086
P43030	Platelet basic protein OS=Sus scrofa GN=PPBP PE=1 SV=1 - [CXCL7_PIG]	0	0	0	3	4	2	1.81788	0.00367245
Q148D5	Succinyl-CoA ligase [ADP-forming] subunit beta, mitochondrial OS=Bos taurus GN=SUCLA2 PE=2 SV=1 - [SUCB1_BOVIN]	0	0	0	3	4	2	1.81788	0.00367245
P00435	Glutathione peroxidase 1 OS=Bos taurus GN=GPX1 PE=1 SV=3 - [GPX1_BOVIN]	4	2	0	7	10	12	1.81065	0.00730101
Q3T0D0	Heterogeneous nuclear ribonucleoprotein K OS=Bos taurus GN=HNRNPK PE=2 SV=1 - [HNRPK_BOVIN]	4	4	4	15	18	16	1.8075	0.00128418
P05631	ATP synthase subunit gamma, mitochondrial OS=Bos taurus GN=ATP5C1 PE=1 SV=3 - [ATPG_BOVIN]	0	0	0	1	3	5	1.80732	0.00770256
P68138	Actin, alpha skeletal muscle OS=Bos taurus GN=ACTA1 PE=1 SV=1 - [ACTS_BOVIN]	69	44	53	139	326	124	1.80496	0.00503013
Q14103	Heterogeneous nuclear ribonucleoprotein D0 OS=Homo sapiens GN=HNRNPD PE=1 SV=1 - [HNRPD_HUMAN]	0	0	0	2	4	3	1.7985	0.00341565
Q5EA36	RNA-binding protein 14 OS=Bos taurus GN=RBM14 PE=2 SV=1 - [RBM14_BOVIN]	0	0	0	2	4	3	1.7985	0.00341565
P13620	ATP synthase subunit d, mitochondrial OS=Bos taurus GN=ATP5H PE=1 SV=2 - [ATP5H_BOVIN]	0	1	1	3	7	6	1.79089	0.00565599
P29105	Hippocalcin-like protein 1 OS=Bos taurus GN=HPCAL1 PE=1 SV=4 - [HPCL1_BOVIN]	0	0	0	0	3	6	1.78789	0.042936
Q2KI29	Transmembrane protein 256 OS=Bos taurus GN=TMEM256 PE=3 SV=1 - [TM256_BOVIN]	0	0	0	1	4	4	1.77889	0.00550745
Q5E9B7	Chloride intracellular channel protein 1 OS=Bos taurus GN=CLIC1 PE=2 SV=3 - [CLIC1_BOVIN]	8	5	1	19	18	16	1.76406	0.00691303
Q3ZC10	Small nuclear ribonucleoprotein Sm D1 OS=Bos taurus GN=SNRPD1 PE=3 SV=1 - [SMD1_BOVIN]	0	0	0	0	4	5	1.75905	0.0342127
Q9BDR7	High affinity immunoglobulin epsilon receptor subunit gamma OS=Bos taurus GN=FCER1G PE=3 SV=1 - [FCERG_BOVIN]	0	0	0	3	2	3	1.75408	0.00506915
P55160	Nck-associated protein 1-like OS=Homo sapiens GN=NCKAP1L PE=1 SV=3 - [NCKPL_HUMAN]	0	0	0	1	5	3	1.74991	0.00578635
Q28065	C4b-binding protein alpha chain OS=Bos taurus GN=C4BPA PE=2 SV=1 - [C4BPA_BOVIN]	0	0	0	5	0	2	1.72899	0.0597483
P11456	Cation-dependent mannose-6-phosphate receptor OS=Bos taurus GN=M6PR PE=1 SV=1 - [MPRD_BOVIN]	0	0	0	3	3	2	1.72459	0.00457248
P23709	NADH dehydrogenase [ubiquinone] iron-sulfur protein 3, mitochondrial OS=Bos taurus GN=NDUFS3 PE=1 SV=1 - [NDUS3_BOVIN]	0	0	0	3	3	2	1.72459	0.00457248
P46940	Ras GTPase-activating-like protein IQGAP1 OS=Homo sapiens GN=IQGAP1 PE=1 SV=1 - [IQGA1_HUMAN]	29	21	17	50	88	84	1.71541	0.00102011
O02675	Dihydropyrimidinase-related protein 2 OS=Bos taurus GN=DPYSL2 PE=1 SV=1 - [DPYL2_BOVIN]	0	0	0	2	3	3	1.7039	0.0042976
P11179	Dihydrolipoyllysine-residue succinyltransferase component of 2-oxoglutarate dehydrogenase complex, mitochondrial OS=Bos taurus GN=DLST PE=1 SV=2 - [ODO2_BOVIN]	0	1	0	3	3	5	1.70028	0.010202
Q13247	Serine/arginine-rich splicing factor 6 OS=Homo sapiens GN=SRSF6 PE=1 SV=2 - [SRSF6_HUMAN]	0	0	0	3	4	1	1.69451	0.00692553
A5PK26	Arf-GAP with coiled-coil, ANK repeat and PH domain-containing protein 1 OS=Bos taurus GN=ACAP1 PE=2 SV=1 - [ACAP1_BOVIN]	0	0	0	0	2	6	1.69258	0.0523812
P31039	Succinate dehydrogenase [ubiquinone] flavoprotein subunit, mitochondrial OS=Bos taurus GN=SDHA PE=1 SV=3 - [SDHA_BOVIN]	0	0	1	2	4	5	1.68614	0.00983715
O08810	116 kDa U5 small nuclear ribonucleoprotein component OS=Mus musculus GN=Eftud2 PE=2 SV=1 - [U5S1_MOUSE]	0	0	0	1	3	4	1.68295	0.00691771
O95466	Formin-like protein 1 OS=Homo sapiens GN=FMNL1 PE=1 SV=3 - [FMNL_HUMAN]	0	0	0	2	4	2	1.67336	0.00475385
P38646	Stress-70 protein, mitochondrial OS=Homo sapiens GN=HSPA9 PE=1 SV=2 - [GRP75_HUMAN]	1	1	2	5	8	7	1.66313	0.00493611
P10096	Glyceraldehyde-3-phosphate dehydrogenase OS=Bos taurus GN=GAPDH PE=1 SV=4 - [G3P_BOVIN]	16	23	33	80	50	85	1.65706	0.0185082
Q99020	Heterogeneous nuclear ribonucleoprotein A/B OS=Mus musculus GN=Hnrnpab PE=1 SV=1 - [ROAA_MOUSE]	0	0	0	1	4	3	1.65195	0.00606531
A5PJZ5	Nuclear pore complex protein Nup93 OS=Bos taurus GN=NUP93 PE=2 SV=1 - [NUP93_BOVIN]	0	0	0	1	4	3	1.65195	0.00606531
Q58DR8	Succinyl-CoA ligase [ADP/GDP-forming] subunit alpha, mitochondrial OS=Bos taurus GN=SUCLG1 PE=2 SV=3 - [SUCA_BOVIN]	1	0	0	3	7	1	1.63473	0.0266817
Q06A98	Serine/arginine-rich splicing factor 2 OS=Sus scrofa GN=SRSF2 PE=2 SV=1 - [SRSF2_PIG]	0	0	0	3	2	2	1.62486	0.00689584
Q5R1W1	Septin-7 (Fragment) OS=Pan troglodytes GN=SEPT7 PE=2 SV=2 - [SEPT7_PANTR]	0	0	0	1	5	2	1.62029	0.0081251
P24643	Calnexin OS=Canis familiaris GN=CANX PE=1 SV=3 - [CALX_CANFA]	4	11	18	41	25	34	1.6194	0.0255406
P08493	Matrix Gla protein OS=Homo sapiens GN=MGP PE=1 SV=2 - [MGP_HUMAN]	2	4	5	10	23	9	1.61521	0.00692553
P18206	Vinculin OS=Homo sapiens GN=VCL PE=1 SV=4 - [VINC_HUMAN]	0	0	1	1	2	7	1.61348	0.066292
Q08DU9	Heterochromatin protein 1-binding protein 3 OS=Bos taurus GN=HP1BP3 PE=2 SV=1 - [HP1B3_BOVIN]	0	0	0	1	1	5	1.6128	0.0229194
O77834	Peroxiredoxin-6 OS=Bos taurus GN=PRDX6 PE=1 SV=3 - [PRDX6_BOVIN]	9	4	1	20	10	15	1.60909	0.0406349
Q9ULZ3	Apoptosis-associated speck-like protein containing a CARD OS=Homo sapiens GN=PYCARD PE=1 SV=2 - [ASC_HUMAN]	0	0	0	2	2	3	1.60268	0.00654746
Q764M5	Signal transducer and activator of transcription 1 OS=Sus scrofa GN=STAT1 PE=2 SV=1 - [STAT1_PIG]	0	0	0	2	2	3	1.60268	0.00654746
P26368	Splicing factor U2AF 65 kDa subunit OS=Homo sapiens GN=U2AF2 PE=1 SV=4 - [U2AF2_HUMAN]	0	0	0	0	5	3	1.59809	0.0305134
P00423	Cytochrome c oxidase subunit 4 isoform 1, mitochondrial OS=Bos taurus GN=COX4I1 PE=1 SV=1 - [COX41_BOVIN]	0	1	3	6	4	7	1.57901	0.0431909
P02545	Prelamin-A/C OS=Homo sapiens GN=LMNA PE=1 SV=1 - [LMNA_HUMAN]	0	0	0	1	5	2	1.57789	0.0157794
O02691	3-hydroxyacyl-CoA dehydrogenase type-2 OS=Bos taurus GN=HSD17B10 PE=1 SV=3 - [HCD2_BOVIN]	0	0	0	2	3	2	1.56988	0.00595453
P00376	Dihydrofolate reductase OS=Bos taurus GN=DHFR PE=1 SV=3 - [DYR_BOVIN]	0	0	0	2	3	2	1.56988	0.00595453
Q2KJE4	Electron transfer flavoprotein subunit alpha, mitochondrial OS=Bos taurus GN=ETFA PE=2 SV=1 - [ETFA_BOVIN]	0	0	0	2	3	2	1.56988	0.00595453
Q9Y2Q0	Probable phospholipid-transporting ATPase IA OS=Homo sapiens GN=ATP8A1 PE=1 SV=1 - [AT8A1_HUMAN]	0	0	0	2	3	2	1.56988	0.00595453
Q5RC80	RNA-binding protein 39 OS=Pongo abelii GN=RBM39 PE=2 SV=1 - [RBM39_PONAB]	0	0	0	2	3	2	1.56988	0.00595453
Q3B7N2	Alpha-actinin-1 OS=Bos taurus GN=ACTN1 PE=2 SV=1 - [ACTN1_BOVIN]	14	15	16	30	48	58	1.56817	0.0026182
P11839	Beta-casein OS=Ovis aries GN=CSN2 PE=1 SV=3 - [CASB_SHEEP]	144	103	50	60	849	74	1.56593	0.554306
O00148	ATP-dependent RNA helicase DDX39A OS=Homo sapiens GN=DDX39A PE=1 SV=2 - [DX39A_HUMAN]	0	0	0	1	7	0	1.5549	0.0646551
P11215	Integrin alpha-M OS=Homo sapiens GN=ITGAM PE=1 SV=2 - [ITAM_HUMAN]	0	0	0	1	3	3	1.54686	0.00732143
Q3TBD2	Minor histocompatibility protein HA-1 OS=Mus musculus GN=Hmha1 PE=1 SV=2 - [HMHA1_MOUSE]	0	0	0	1	3	3	1.54686	0.00732143
P15690	NADH-ubiquinone oxidoreductase 75 kDa subunit, mitochondrial OS=Bos taurus GN=NDUFS1 PE=1 SV=1 - [NDUS1_BOVIN]	0	0	0	1	3	3	1.54686	0.00732143
Q5PXY7	Cellular retinoic acid-binding protein 2 OS=Bos taurus GN=CRABP2 PE=2 SV=3 - [RABP2_BOVIN]	0	0	0	2	4	1	1.53636	0.00875708
P26447	Protein S100-A4 OS=Homo sapiens GN=S100A4 PE=1 SV=1 - [S10A4_HUMAN]	0	0	0	2	4	1	1.53636	0.00875708
P05065	Fructose-bisphosphate aldolase A OS=Rattus norvegicus GN=Aldoa PE=1 SV=2 - [ALDOA_RAT]	26	18	14	36	71	64	1.53161	0.00185278
Q3T106	Serine/arginine-rich splicing factor 7 OS=Bos taurus GN=SRSF7 PE=2 SV=1 - [SRSF7_BOVIN]	0	0	0	2	0	4	1.52841	0.0544218
A5D7D1	Alpha-actinin-4 OS=Bos taurus GN=ACTN4 PE=2 SV=1 - [ACTN4_BOVIN]	18	16	25	48	46	71	1.52598	0.00748049
P20004	Aconitate hydratase, mitochondrial OS=Bos taurus GN=ACO2 PE=1 SV=4 - [ACON_BOVIN]	1	1	1	4	6	5	1.52221	0.00891052
Q3ZBI7	Up-regulated during skeletal muscle growth protein 5 OS=Bos taurus GN=USMG5 PE=1 SV=1 - [USMG5_BOVIN]	0	0	0	2	3	2	1.52215	0.010202
A6H7G2	Drebrin-like protein OS=Bos taurus GN=DBNL PE=2 SV=1 - [DBNL_BOVIN]	2	0	0	5	2	4	1.52005	0.0404258
Q920B9	FACT complex subunit SPT16 OS=Mus musculus GN=Supt16h PE=1 SV=2 - [SP16H_MOUSE]	0	0	0	3	1	2	1.51773	0.0130287
P80025	Lactoperoxidase OS=Bos taurus GN=LPO PE=1 SV=1 - [PERL_BOVIN]	0	0	0	1	3	2	1.50046	0.0425853
O75694	Nuclear pore complex protein Nup155 OS=Homo sapiens GN=NUP155 PE=1 SV=1 - [NU155_HUMAN]	0	0	0	2	1	3	1.49382	0.0122016
P13383	Nucleolin OS=Rattus norvegicus GN=Ncl PE=1 SV=3 - [NUCL_RAT]	0	0	0	2	1	3	1.49382	0.0122016
A4FUD6	Engulfment and cell motility protein 2 OS=Bos taurus GN=ELMO2 PE=2 SV=1 - [ELMO2_BOVIN]	0	0	0	0	4	3	1.48884	0.0266817
Q63945	Protein SET OS=Rattus norvegicus GN=Set PE=2 SV=2 - [SET_RAT]	0	0	0	3	2	1	1.48293	0.0117169
P29804	Pyruvate dehydrogenase E1 component subunit alpha, somatic form, mitochondrial (Fragment) OS=Sus scrofa GN=PDHA1 PE=1 SV=1 - [ODPA_PIG]	0	0	0	3	2	1	1.48293	0.0117169
Q9BRR9	Rho GTPase-activating protein 9 OS=Homo sapiens GN=ARHGAP9 PE=1 SV=2 - [RHG09_HUMAN]	0	0	0	3	2	1	1.48293	0.0117169
Q00361	ATP synthase subunit e, mitochondrial OS=Bos taurus GN=ATP5I PE=1 SV=2 - [ATP5I_BOVIN]	0	0	0	1	5	1	1.47789	0.0157794
Q3SZF3	Heterogeneous nuclear ribonucleoprotein H2 OS=Bos taurus GN=HNRNPH2 PE=2 SV=1 - [HNRH2_BOVIN]	0	0	2	0	0	11	1.47774	0.848709
O00567	Nucleolar protein 56 OS=Homo sapiens GN=NOP56 PE=1 SV=4 - [NOP56_HUMAN]	0	0	0	2	2	2	1.45841	0.00911816
Q3MHG1	Serine palmitoyltransferase 1 OS=Bos taurus GN=SPTLC1 PE=2 SV=1 - [SPTC1_BOVIN]	0	0	0	2	2	2	1.45841	0.00911816
P00429	Cytochrome c oxidase subunit 6B1 OS=Bos taurus GN=COX6B1 PE=1 SV=2 - [CX6B1_BOVIN]	1	1	0	3	3	5	1.4383	0.0196731
Q4VA53	Sister chromatid cohesion protein PDS5 homolog B OS=Mus musculus GN=Pds5b PE=1 SV=1 - [PDS5B_MOUSE]	0	0	0	1	2	3	1.43353	0.010698
Q3T0P6	Phosphoglycerate kinase 1 OS=Bos taurus GN=PGK1 PE=2 SV=3 - [PGK1_BOVIN]	19	9	1	18	29	34	1.42889	0.0305134
Q16539	Mitogen-activated protein kinase 14 OS=Homo sapiens GN=MAPK14 PE=1 SV=3 - [MK14_HUMAN]	1	0	0	3	2	3	1.42566	0.0234197
P79403	Neutral alpha-glucosidase AB OS=Sus scrofa GN=GANAB PE=1 SV=1 - [GANAB_PIG]	1	1	0	2	3	6	1.42198	0.029237
P31404	V-type proton ATPase catalytic subunit A OS=Bos taurus GN=ATP6V1A PE=2 SV=2 - [VATA_BOVIN]	3	2	3	3	10	14	1.41677	0.0334171
Q29451	Lysosomal alpha-mannosidase OS=Bos taurus GN=MAN2B1 PE=1 SV=4 - [MA2B1_BOVIN]	0	0	0	1	3	2	1.3966	0.00983715
Q1JPB0	Leukocyte elastase inhibitor OS=Bos taurus GN=SERPINB1 PE=2 SV=2 - [ILEU_BOVIN]	0	0	0	2	4	0	1.38499	0.0373672
A6YRY8	40S ribosomal protein SA OS=Ovis aries GN=RPSA PE=2 SV=1 - [RSSA_SHEEP]	5	3	1	6	13	10	1.38166	0.00934814
Q3T0L2	Endoplasmic reticulum resident protein 44 OS=Bos taurus GN=ERP44 PE=2 SV=1 - [ERP44_BOVIN]	4	4	1	7	13	9	1.37737	0.00782442
Q8NF50	Dedicator of cytokinesis protein 8 OS=Homo sapiens GN=DOCK8 PE=1 SV=3 - [DOCK8_HUMAN]	0	0	0	2	0	3	1.37609	0.0527344
P00390	Glutathione reductase, mitochondrial OS=Homo sapiens GN=GSR PE=1 SV=2 - [GSHR_HUMAN]	0	1	0	0	5	4	1.36919	0.0758099
P21281	V-type proton ATPase subunit B, brain isoform OS=Homo sapiens GN=ATP6V1B2 PE=1 SV=3 - [VATB2_HUMAN]	2	2	1	4	6	8	1.36776	0.0154527
Q4R4U9	Serine--tRNA ligase, cytoplasmic OS=Macaca fascicularis GN=SARS PE=2 SV=3 - [SYSC_MACFA]	12	10	9	20	40	25	1.36642	0.00158563
P10173	Fumarate hydratase, mitochondrial OS=Sus scrofa GN=FH PE=1 SV=1 - [FUMH_PIG]	0	0	0	1	4	1	1.35874	0.0149504
P31800	Cytochrome b-c1 complex subunit 1, mitochondrial OS=Bos taurus GN=UQCRC1 PE=1 SV=2 - [QCR1_BOVIN]	0	1	0	2	3	3	1.34345	0.0221987
P80021	ATP synthase subunit alpha, mitochondrial OS=Sus scrofa GN=ATP5A1 PE=1 SV=2 - [ATPA_PIG]	9	12	19	29	31	41	1.34065	0.00828068
Q3ZCA2	Cleavage and polyadenylation specificity factor subunit 5 OS=Bos taurus GN=NUDT21 PE=2 SV=1 - [CPSF5_BOVIN]	0	0	0	2	1	2	1.33762	0.0163973
A4K2M3	Serine/threonine-protein kinase 4 OS=Papio anubis GN=STK4 PE=1 SV=1 - [STK4_PAPAN]	0	0	0	2	1	2	1.33762	0.0163973
Q3SYU7	Transportin-1 OS=Bos taurus GN=TNPO1 PE=2 SV=2 - [TNPO1_BOVIN]	0	0	0	2	1	2	1.33762	0.0163973
Q2TBV3	Electron transfer flavoprotein subunit beta OS=Bos taurus GN=ETFB PE=2 SV=3 - [ETFB_BOVIN]	0	0	0	3	2	0	1.32552	0.0443044
Q3SZN0	Septin-6 OS=Bos taurus GN=SEPT6 PE=2 SV=1 - [SEPT6_BOVIN]	0	0	0	3	2	0	1.32552	0.0443044
Q5E956	Triosephosphate isomerase OS=Bos taurus GN=TPI1 PE=2 SV=3 - [TPIS_BOVIN]	1	2	2	8	3	5	1.31981	0.0539111
O77768	Heterogeneous nuclear ribonucleoprotein C OS=Oryctolagus cuniculus GN=HNRNPC PE=2 SV=1 - [HNRPC_RABIT]	0	0	0	2	2	1	1.29813	0.0161548
P13696	Phosphatidylethanolamine-binding protein 1 OS=Bos taurus GN=PEBP1 PE=1 SV=2 - [PEBP1_BOVIN]	1	0	0	3	2	2	1.29644	0.0367452
P15467	Ribonuclease 4 OS=Bos taurus GN=RNASE4 PE=1 SV=4 - [RNAS4_BOVIN]	0	0	1	3	2	2	1.29069	0.0367452
Q3MHN5	Vitamin D-binding protein OS=Bos taurus GN=GC PE=2 SV=1 - [VTDB_BOVIN]	7	0	0	4	8	9	1.2786	0.0449121
Q2KJH9	4-trimethylaminobutyraldehyde dehydrogenase OS=Bos taurus GN=ALDH9A1 PE=2 SV=1 - [AL9A1_BOVIN]	0	1	0	2	1	4	1.27432	0.0554398
A4Z6H1	Adenylosuccinate synthetase isozyme 2 OS=Sus scrofa GN=ADSS PE=2 SV=1 - [PURA2_PIG]	0	0	0	1	2	2	1.27027	0.0161548
O00154	Cytosolic acyl coenzyme A thioester hydrolase OS=Homo sapiens GN=ACOT7 PE=1 SV=3 - [BACH_HUMAN]	0	0	0	1	2	2	1.27027	0.0161548
Q9BUJ2	Heterogeneous nuclear ribonucleoprotein U-like protein 1 OS=Homo sapiens GN=HNRNPUL1 PE=1 SV=2 - [HNRL1_HUMAN]	0	0	0	1	2	2	1.27027	0.0161548
Q13045	Protein flightless-1 homolog OS=Homo sapiens GN=FLII PE=1 SV=2 - [FLII_HUMAN]	0	0	0	1	2	2	1.27027	0.0161548
Q1LZ97	RAS guanyl-releasing protein 4 OS=Bos taurus GN=RASGRP4 PE=2 SV=1 - [GRP4_BOVIN]	0	0	0	1	2	2	1.27027	0.0161548
O09181	SUMO-conjugating enzyme UBC9 OS=Mesocricetus auratus GN=UBE2I PE=2 SV=1 - [UBC9_MESAU]	0	0	0	1	2	2	1.27027	0.0161548
P08631	Tyrosine-protein kinase HCK OS=Homo sapiens GN=HCK PE=1 SV=5 - [HCK_HUMAN]	0	2	9	2	15	15	1.26064	0.146498
Q2KI07	ADP-ribosylation factor-like protein 8B OS=Bos taurus GN=ARL8B PE=2 SV=1 - [ARL8B_BOVIN]	2	4	1	5	2	13	1.25465	0.232313
O46674	Sarcoplasmic/endoplasmic reticulum calcium ATPase 2 OS=Canis familiaris GN=ATP2A2 PE=2 SV=1 - [AT2A2_CANFA]	2	2	2	4	8	7	1.25135	0.0157794
Q7Z5R6	Amyloid beta A4 precursor protein-binding family B member 1-interacting protein OS=Homo sapiens GN=APBB1IP PE=1 SV=1 - [AB1IP_HUMAN]	0	0	0	1	3	1	1.22888	0.0174481
Q8BMF4	Dihydrolipoyllysine-residue acetyltransferase component of pyruvate dehydrogenase complex, mitochondrial OS=Mus musculus GN=Dlat PE=1 SV=2 - [ODP2_MOUSE]	0	0	0	1	3	1	1.22888	0.0174481
Q3UQ44	Ras GTPase-activating-like protein IQGAP2 OS=Mus musculus GN=Iqgap2 PE=1 SV=2 - [IQGA2_MOUSE]	0	2	2	4	2	7	1.2198	0.092937
P08166	Adenylate kinase 2, mitochondrial OS=Bos taurus GN=AK2 PE=1 SV=2 - [KAD2_BOVIN]	0	1	1	3	3	3	1.21842	0.0409647
A6QLR4	Flotillin-2 OS=Bos taurus GN=FLOT2 PE=2 SV=1 - [FLOT2_BOVIN]	3	3	2	5	6	11	1.20564	0.0309617
O08808	Protein diaphanous homolog 1 OS=Mus musculus GN=Diaph1 PE=1 SV=1 - [DIAP1_MOUSE]	0	0	0	0	3	2	1.19966	0.0299724
O97593	Structural maintenance of chromosomes protein 1A OS=Bos taurus GN=SMC1A PE=1 SV=1 - [SMC1A_BOVIN]	0	0	0	0	3	2	1.19966	0.0299724
P17697	Clusterin OS=Bos taurus GN=CLU PE=1 SV=1 - [CLUS_BOVIN]	78	55	57	74	284	98	1.19522	0.0625026
Q3T0Q4	Nucleoside diphosphate kinase B OS=Bos taurus GN=NME2 PE=1 SV=1 - [NDKB_BOVIN]	1	1	2	0	6	8	1.18756	0.212771
O55012	Phosphatidylinositol-binding clathrin assembly protein OS=Rattus norvegicus GN=Picalm PE=1 SV=1 - [PICAL_RAT]	0	0	0	1	4	0	1.1863	0.0571368
Q8SQA4	CD97 antigen OS=Bos taurus GN=CD97 PE=2 SV=1 - [CD97_BOVIN]	0	1	1	3	5	1	1.1626	0.0495826
C8BKD0	Flap endonuclease 1 OS=Ovis aries GN=FEN1 PE=2 SV=1 - [FEN1_SHEEP]	0	0	0	2	1	1	1.16245	0.0305134
Q0VD48	Vacuolar protein sorting-associated protein 4B OS=Bos taurus GN=VPS4B PE=2 SV=1 - [VPS4B_BOVIN]	1	1	4	3	5	9	1.16001	0.0651045
Q5E9F7	Cofilin-1 OS=Bos taurus GN=CFL1 PE=2 SV=3 - [COF1_BOVIN]	22	17	16	48	46	25	1.14814	0.0224674
P81265	Polymeric immunoglobulin receptor OS=Bos taurus GN=PIGR PE=2 SV=1 - [PIGR_BOVIN]	4	3	4	9	6	11	1.13238	0.0335898
Q91ZW3	SWI/SNF-related matrix-associated actin-dependent regulator of chromatin subfamily A member 5 OS=Mus musculus GN=Smarca5 PE=1 SV=1 - [SMCA5_MOUSE]	0	0	0	1	1	2	1.13181	0.0305134
Q60432	Hypoxia up-regulated protein 1 OS=Cricetulus griseus GN=HYOU1 PE=2 SV=1 - [HYOU1_CRIGR]	1	0	0	0	5	2	1.12492	0.109969
Q9ET30	Transmembrane 9 superfamily member 3 OS=Mus musculus GN=Tm9sf3 PE=1 SV=1 - [TM9S3_MOUSE]	0	0	1	2	2	2	1.12425	0.0628704
P13214	Annexin A4 OS=Bos taurus GN=ANXA4 PE=1 SV=2 - [ANXA4_BOVIN]	16	13	13	25	26	39	1.12254	0.013528
P36925	Interleukin-8 OS=Ovis aries GN=IL8 PE=3 SV=1 - [IL8_SHEEP]	0	0	0	2	2	0	1.11781	0.0398484
Q08DP0	Phosphoglucomutase-1 OS=Bos taurus GN=PGM1 PE=2 SV=1 - [PGM1_BOVIN]	0	0	0	2	2	0	1.11781	0.0398484
O75533	Splicing factor 3B subunit 1 OS=Homo sapiens GN=SF3B1 PE=1 SV=3 - [SF3B1_HUMAN]	0	0	0	2	2	0	1.11781	0.0398484
O95758	Polypyrimidine tract-binding protein 3 OS=Homo sapiens GN=PTBP3 PE=1 SV=2 - [PTBP3_HUMAN]	2	1	0	3	4	3	1.08745	0.0607993
P17095	High mobility group protein HMG-I/HMG-Y OS=Mus musculus GN=Hmga1 PE=1 SV=4 - [HMGA1_MOUSE]	0	0	0	1	2	1	1.08617	0.0305134
A7MB64	Inositol 1,4,5-trisphosphate receptor-interacting protein OS=Bos taurus GN=ITPRIP PE=2 SV=1 - [IPRI_BOVIN]	0	0	0	1	2	1	1.08617	0.0305134
Q62733	Lamina-associated polypeptide 2, isoform beta OS=Rattus norvegicus GN=Tmpo PE=1 SV=3 - [LAP2_RAT]	0	0	0	1	2	1	1.08617	0.0305134
Q03252	Lamin-B2 OS=Homo sapiens GN=LMNB2 PE=1 SV=3 - [LMNB2_HUMAN]	0	0	0	1	2	2	1.08617	0.0305134
Q9BZQ8	Protein Niban OS=Homo sapiens GN=FAM129A PE=1 SV=1 - [NIBAN_HUMAN]	0	0	0	1	2	1	1.08617	0.0305134
P00735	Prothrombin OS=Bos taurus GN=F2 PE=1 SV=2 - [THRB_BOVIN]	0	0	0	1	2	1	1.08617	0.0305134
Q86YV0	RAS protein activator like-3 OS=Homo sapiens GN=RASAL3 PE=1 SV=2 - [RASL3_HUMAN]	0	0	0	1	2	1	1.08617	0.0305134
Q92888	Rho guanine nucleotide exchange factor 1 OS=Homo sapiens GN=ARHGEF1 PE=1 SV=2 - [ARHG1_HUMAN]	0	0	0	1	2	1	1.08617	0.0305134
P22087	rRNA 2'-O-methyltransferase fibrillarin OS=Homo sapiens GN=FBL PE=1 SV=2 - [FBRL_HUMAN]	0	0	0	1	2	1	1.08617	0.0305134
Q6PD03	Serine/threonine-protein phosphatase 2A 56 kDa regulatory subunit alpha isoform OS=Mus musculus GN=Ppp2r5a PE=2 SV=1 - [2A5A_MOUSE]	0	0	0	1	2	1	1.08617	0.0305134
O46629	Trifunctional enzyme subunit beta, mitochondrial OS=Bos taurus GN=HADHB PE=2 SV=1 - [ECHB_BOVIN]	0	0	0	1	2	1	1.08617	0.0305134
P52193	Calreticulin OS=Bos taurus GN=CALR PE=1 SV=2 - [CALR_BOVIN]	41	25	24	58	72	54	1.0702	0.00292087
P61603	10 kDa heat shock protein, mitochondrial OS=Bos taurus GN=HSPE1 PE=3 SV=2 - [CH10_BOVIN]	0	0	0	0	2	2	1.05388	0.0352045
Q3TDQ1	Dolichyl-diphosphooligosaccharide--protein glycosyltransferase subunit STT3B OS=Mus musculus GN=Stt3b PE=1 SV=2 - [STT3B_MOUSE]	0	0	0	0	2	2	1.05388	0.0352045
Q6ZPF4	Formin-like protein 3 OS=Mus musculus GN=Fmnl3 PE=1 SV=2 - [FMNL3_MOUSE]	0	0	0	0	2	2	1.05388	0.0352045
Q7YS37	Glucose-6-phosphate 1-dehydrogenase OS=Bos indicus GN=G6PD PE=2 SV=3 - [G6PD_BOSIN]	1	1	2	2	1	8	1.04831	0.313444
Q63081	Protein disulfide-isomerase A6 OS=Rattus norvegicus GN=Pdia6 PE=1 SV=2 - [PDIA6_RAT]	6	7	5	10	16	14	1.04273	0.00977753
Q9QZR6	Septin-9 OS=Rattus norvegicus GN=Sept9 PE=1 SV=1 - [SEPT9_RAT]	0	0	0	0	3	1	1.00568	0.0476988
Q9UGM3	Deleted in malignant brain tumors 1 protein OS=Homo sapiens GN=DMBT1 PE=1 SV=2 - [DMBT1_HUMAN]	1	3	1	3	3	7	1.00441	0.0932585
Q3ZBF7	Prostaglandin E synthase 3 OS=Bos taurus GN=PTGES3 PE=1 SV=1 - [TEBP_BOVIN]	1	1	1	3	3	3	0.997448	0.0944907
Q0VCK5	AP-2 complex subunit alpha-2 OS=Bos taurus GN=AP2A2 PE=1 SV=1 - [AP2A2_BOVIN]	0	1	1	2	2	3	0.975559	0.107551
Q9Y3Q3	Transmembrane emp24 domain-containing protein 3 OS=Homo sapiens GN=TMED3 PE=1 SV=1 - [TMED3_HUMAN]	1	0	0	2	2	1	0.969711	0.110585
Q32PX7	Far upstream element-binding protein 1 OS=Rattus norvegicus GN=Fubp1 PE=1 SV=1 - [FUBP1_RAT]	0	0	0	1	1	1	0.927802	0.0592326
Q3SWW9	Serine/threonine-protein phosphatase PP1-beta catalytic subunit OS=Bos taurus GN=PPP1CB PE=2 SV=1 - [PP1B_BOVIN]	4	1	0	0	15	0	0.921791	0.785792
Q3SX14	Gelsolin OS=Bos taurus GN=GSN PE=2 SV=1 - [GELS_BOVIN]	62	41	38	77	94	85	0.915506	0.00388086
Q99MZ8	LIM and SH3 domain protein 1 OS=Rattus norvegicus GN=Lasp1 PE=1 SV=1 - [LASP1_RAT]	4	4	4	10	4	9	0.911708	0.132347
P04074	Sodium/potassium-transporting ATPase subunit alpha-1 OS=Ovis aries GN=ATP1A1 PE=1 SV=1 - [AT1A1_SHEEP]	3	4	5	8	7	9	0.908085	0.0543908
A1A4I4	Serine/threonine-protein kinase N1 OS=Bos taurus GN=PKN1 PE=2 SV=1 - [PKN1_BOVIN]	1	0	0	3	0	1	0.906531	0.312277
P49410	Elongation factor Tu, mitochondrial OS=Bos taurus GN=TUFM PE=1 SV=1 - [EFTU_BOVIN]	1	2	1	1	6	4	0.894192	0.0848234
O46411	Cytosolic purine 5'-nucleotidase OS=Bos taurus GN=NT5C2 PE=1 SV=1 - [5NTC_BOVIN]	0	0	0	0	1	2	0.89172	0.0612744
Q9N285	Mitochondrial carrier homolog 2 OS=Bos taurus GN=MTCH2 PE=2 SV=2 - [MTCH2_BOVIN]	0	0	0	0	1	2	0.89172	0.0612744
Q9UFW8	CGG triplet repeat-binding protein 1 OS=Homo sapiens GN=CGGBP1 PE=1 SV=2 - [CGBP1_HUMAN]	0	0	0	1	2	0	0.875133	0.0597483
Q3MHZ8	Galectin-9 OS=Bos taurus GN=LGALS9 PE=2 SV=1 - [LEG9_BOVIN]	0	0	0	1	2	0	0.875133	0.0597483
Q6ZMV7	Leucine-, glutamate- and lysine-rich protein 1 OS=Homo sapiens GN=LEKR1 PE=2 SV=2 - [LEKR1_HUMAN]	0	0	0	1	2	0	0.875133	0.0597483
Q9JKP5	Muscleblind-like protein 1 OS=Mus musculus GN=Mbnl1 PE=1 SV=1 - [MBNL1_MOUSE]	0	0	0	1	2	0	0.875133	0.0597483
Q29RZ0	Acetyl-CoA acetyltransferase, mitochondrial OS=Bos taurus GN=ACAT1 PE=2 SV=1 - [THIL_BOVIN]	0	1	0	1	3	1	0.868424	0.110585
P58238	Proteasome activator complex subunit 1 OS=Macaca fascicularis GN=PSME1 PE=2 SV=1 - [PSME1_MACFA]	1	0	0	3	1	0	0.864098	0.281813
Q5E9C2	Dolichyl-diphosphooligosaccharide--protein glycosyltransferase subunit DAD1 OS=Bos taurus GN=DAD1 PE=3 SV=3 - [DAD1_BOVIN]	2	2	2	3	4	6	0.848391	0.122185
P55262	Adenosine kinase OS=Cricetulus griseus GN=ADK PE=1 SV=2 - [ADK_CRIGR]	0	0	0	0	2	1	0.83766	0.0593507
Q8IUI8	Cytokine receptor-like factor 3 OS=Homo sapiens GN=CRLF3 PE=1 SV=2 - [CRLF3_HUMAN]	0	0	0	0	2	1	0.83766	0.0593507
Q07536	Methylmalonate-semialdehyde dehydrogenase [acylating], mitochondrial OS=Bos taurus GN=ALDH6A1 PE=1 SV=1 - [MMSA_BOVIN]	0	0	0	0	2	1	0.83766	0.0593507
P84097	Rho-related GTP-binding protein RhoG OS=Cricetus cricetus GN=RHOG PE=2 SV=1 - [RHOG_CRICR]	13	15	13	31	17	21	0.83226	0.124882
Q4FZY0	EF-hand domain-containing protein D2 OS=Rattus norvegicus GN=Efhd2 PE=1 SV=1 - [EFHD2_RAT]	2	1	1	4	3	2	0.824637	0.184723
A6NC98	Coiled-coil domain-containing protein 88B OS=Homo sapiens GN=CCDC88B PE=1 SV=1 - [CC88B_HUMAN]	0	1	1	1	2	3	0.806408	0.175058
P80311	Peptidyl-prolyl cis-trans isomerase B OS=Bos taurus GN=PPIB PE=1 SV=4 - [PPIB_BOVIN]	10	10	11	18	17	18	0.794578	0.0255574
Q3SWY3	Inosine-5'-monophosphate dehydrogenase 2 OS=Bos taurus GN=IMPDH2 PE=2 SV=1 - [IMDH2_BOVIN]	3	0	0	0	5	3	0.776782	0.288235
A2VE99	Septin-11 OS=Bos taurus GN=SEPT11 PE=2 SV=1 - [SEP11_BOVIN]	1	1	0	1	3	2	0.774171	0.175058
Q9H0U3	Magnesium transporter protein 1 OS=Homo sapiens GN=MAGT1 PE=1 SV=1 - [MAGT1_HUMAN]	0	1	0	1	1	2	0.771358	0.196222
Q08DN8	Flotillin-1 OS=Bos taurus GN=FLOT1 PE=2 SV=1 - [FLOT1_BOVIN]	5	6	5	8	8	12	0.764936	0.0787325
P49006	MARCKS-related protein OS=Homo sapiens GN=MARCKSL1 PE=1 SV=2 - [MRP_HUMAN]	2	1	0	2	2	3	0.758585	0.225635
Q8IZW8	Tensin-4 OS=Homo sapiens GN=TNS4 PE=1 SV=3 - [TENS4_HUMAN]	1	1	1	2	2	3	0.754589	0.225635
Q5EAD2	D-3-phosphoglycerate dehydrogenase OS=Bos taurus GN=PHGDH PE=2 SV=3 - [SERA_BOVIN]	1	3	4	5	6	4	0.728013	0.159879
Q9NYU2	UDP-glucose:glycoprotein glucosyltransferase 1 OS=Homo sapiens GN=UGGT1 PE=1 SV=3 - [UGGG1_HUMAN]	0	1	0	1	2	1	0.725719	0.196222
P20072	Annexin A7 OS=Bos taurus GN=ANXA7 PE=1 SV=2 - [ANXA7_BOVIN]	5	6	6	8	6	14	0.717309	0.175058
A5D785	Exportin-2 OS=Bos taurus GN=CSE1L PE=2 SV=1 - [XPO2_BOVIN]	1	0	0	1	3	0	0.710664	0.209832
Q2YDL5	Peptidyl-prolyl cis-trans isomerase FKBP11 OS=Bos taurus GN=FKBP11 PE=2 SV=1 - [FKB11_BOVIN]	14	11	11	23	16	17	0.7058	0.0845542
Q5E9R3	EH domain-containing protein 1 OS=Bos taurus GN=EHD1 PE=2 SV=1 - [EHD1_BOVIN]	11	10	12	13	17	23	0.694995	0.0483637
A7MBI7	Catechol O-methyltransferase OS=Bos taurus GN=COMT PE=2 SV=1 - [COMT_BOVIN]	2	1	1	2	3	3	0.664215	0.269693
Q9XSY9	Osteopontin OS=Ovis aries GN=SPP1 PE=2 SV=1 - [OSTP_SHEEP]	11	5	6	0	41	2	0.654802	0.541044
P14234	Tyrosine-protein kinase Fgr OS=Mus musculus GN=Fgr PE=1 SV=2 - [FGR_MOUSE]	2	2	10	6	9	8	0.653596	0.180098
Q5RAG2	Extended synaptotagmin-1 OS=Pongo abelii GN=ESYT1 PE=2 SV=2 - [ESYT1_PONAB]	1	1	0	1	2	2	0.647836	0.279367
P02722	ADP/ATP translocase 1 OS=Bos taurus GN=SLC25A4 PE=1 SV=3 - [ADT1_BOVIN]	4	6	8	0	15	16	0.630348	0.941383
P04653	Alpha-S1-casein OS=Ovis aries GN=CSN1S1 PE=1 SV=3 - [CASA1_SHEEP]	155	108	111	61	399	153	0.629293	0.517896
A6QPY0	Dolichyl-diphosphooligosaccharide--protein glycosyltransferase 48 kDa subunit OS=Bos taurus GN=DDOST PE=2 SV=2 - [OST48_BOVIN]	4	3	5	3	9	8	0.607253	0.171289
P31976	Ezrin OS=Bos taurus GN=EZR PE=1 SV=2 - [EZRI_BOVIN]	24	13	17	23	35	23	0.602647	0.0301519
Q13636	Ras-related protein Rab-31 OS=Homo sapiens GN=RAB31 PE=1 SV=1 - [RAB31_HUMAN]	0	1	3	2	1	4	0.588023	0.399191
A6QLU1	Glycerol-3-phosphate dehydrogenase, mitochondrial OS=Bos taurus GN=GPD2 PE=2 SV=1 - [GPDM_BOVIN]	0	0	0	0	2	0	0.583256	0.196305
P61420	V-type proton ATPase subunit d 1 OS=Bos taurus GN=ATP6V0D1 PE=1 SV=1 - [VA0D1_BOVIN]	2	2	2	3	3	4	0.578443	0.337094
P14604	Enoyl-CoA hydratase, mitochondrial OS=Rattus norvegicus GN=Echs1 PE=1 SV=1 - [ECHM_RAT]	1	0	0	0	1	2	0.5633	0.341351
Q28034	Glucosidase 2 subunit beta OS=Bos taurus GN=PRKCSH PE=2 SV=1 - [GLU2B_BOVIN]	1	1	2	2	2	3	0.559478	0.386337
Q17R06	Ras-related protein Rab-21 OS=Bos taurus GN=RAB21 PE=2 SV=1 - [RAB21_BOVIN]	4	5	5	6	2	12	0.557475	0.61425
Q08E20	S-formylglutathione hydrolase OS=Bos taurus GN=ESD PE=2 SV=1 - [ESTD_BOVIN]	5	2	0	4	4	3	0.544339	0.364596
Q15208	Serine/threonine-protein kinase 38 OS=Homo sapiens GN=STK38 PE=1 SV=1 - [STK38_HUMAN]	1	1	0	2	1	1	0.540024	0.439026
Q64L89	Microsomal glutathione S-transferase 1 OS=Bos taurus GN=MGST1 PE=2 SV=1 - [MGST1_BOVIN]	6	6	3	7	7	8	0.533796	0.259212
P08582	Melanotransferrin OS=Homo sapiens GN=MFI2 PE=1 SV=2 - [TRFM_HUMAN]	13	11	7	19	2	18	0.497795	0.975324
P13752	BOLA class I histocompatibility antigen, alpha chain BL3-6 OS=Bos taurus PE=2 SV=1 - [HA1A_BOVIN]	4	1	2	2	5	4	0.496089	0.364596
O70492	Sorting nexin-3 OS=Mus musculus GN=Snx3 PE=1 SV=3 - [SNX3_MOUSE]	1	1	1	2	1	2	0.489532	0.501224
P61077	Ubiquitin-conjugating enzyme E2 D3 OS=Homo sapiens GN=UBE2D3 PE=1 SV=1 - [UB2D3_HUMAN]	3	2	2	2	5	4	0.481805	0.364596
Q3SZU5	Signal peptidase complex subunit 3 OS=Bos taurus GN=SPCS3 PE=2 SV=1 - [SPCS3_BOVIN]	2	3	2	3	1	6	0.478876	0.504858
A5PJ65	Protein RER1 OS=Bos taurus GN=RER1 PE=2 SV=2 - [RER1_BOVIN]	1	1	1	3	2	0	0.477434	0.501224
Q3SZI6	Dolichyl-diphosphooligosaccharide--protein glycosyltransferase subunit 2 OS=Bos taurus GN=RPN2 PE=2 SV=1 - [RPN2_BOVIN]	12	12	13	7	13	30	0.461385	0.613535
P54149	Mitochondrial peptide methionine sulfoxide reductase OS=Bos taurus GN=MSRA PE=1 SV=2 - [MSRA_BOVIN]	0	2	3	1	3	4	0.450457	0.423555
P13135	Calpain small subunit 1 OS=Bos taurus GN=CAPNS1 PE=2 SV=1 - [CPNS1_BOVIN]	2	4	3	3	5	5	0.428136	0.403983
P53620	Coatomer subunit gamma-1 OS=Bos taurus GN=COPG1 PE=1 SV=1 - [COPG1_BOVIN]	3	0	0	1	3	1	0.407572	0.481364
P09215	Protein kinase C delta type OS=Rattus norvegicus GN=Prkcd PE=1 SV=1 - [KPCD_RAT]	3	0	1	0	2	4	0.388441	0.608974
P63330	Serine/threonine-protein phosphatase 2A catalytic subunit alpha isoform OS=Mus musculus GN=Ppp2ca PE=1 SV=1 - [PP2AA_MOUSE]	3	0	1	0	2	4	0.388441	0.608974
A3KMV5	Ubiquitin-like modifier-activating enzyme 1 OS=Bos taurus GN=UBA1 PE=2 SV=1 - [UBA1_BOVIN]	9	9	8	11	15	8	0.385993	0.300919
C9J798	Putative Ras GTPase-activating protein 4B OS=Homo sapiens GN=RASA4B PE=5 SV=2 - [RAS4B_HUMAN]	0	1	1	2	0	1	0.385579	0.673005
P63103	14-3-3 protein zeta/delta OS=Bos taurus GN=YWHAZ PE=1 SV=1 - [1433Z_BOVIN]	25	19	22	20	36	29	0.380718	0.114805
Q0P5A6	26S proteasome non-ATPase regulatory subunit 5 OS=Bos taurus GN=PSMD5 PE=2 SV=1 - [PSMD5_BOVIN]	0	2	3	2	2	3	0.370181	0.578031
Q8MJ50	Osteoclast-stimulating factor 1 OS=Bos taurus GN=OSTF1 PE=2 SV=1 - [OSTF1_BOVIN]	6	4	2	5	12	0	0.362133	0.943354
Q17QC0	Membrane-associated progesterone receptor component 1 OS=Bos taurus GN=PGRMC1 PE=2 SV=3 - [PGRC1_BOVIN]	1	1	2	3	0	2	0.358811	0.745673
Q8TCT9	Minor histocompatibility antigen H13 OS=Homo sapiens GN=HM13 PE=1 SV=1 - [HM13_HUMAN]	5	3	2	3	5	5	0.337418	0.536633
P80513	Mesencephalic astrocyte-derived neurotrophic factor OS=Bos taurus GN=MANF PE=1 SV=2 - [MANF_BOVIN]	0	1	1	2	1	0	0.335955	0.673005
Q1JPA0	Aldehyde dehydrogenase family 3 member B1 OS=Bos taurus GN=ALDH3B1 PE=2 SV=1 - [AL3B1_BOVIN]	2	6	5	3	6	8	0.335613	0.469296
Q95JH0	1-acyl-sn-glycerol-3-phosphate acyltransferase alpha OS=Ovis aries GN=AGPAT1 PE=2 SV=1 - [PLCA_SHEEP]	4	3	2	2	4	5	0.256614	0.654593
Q28250	Signal peptidase complex subunit 2 OS=Canis familiaris GN=SPCS2 PE=1 SV=1 - [SPCS2_CANFA]	4	2	1	3	2	3	0.242577	0.787144
P0C1G6	Switch-associated protein 70 OS=Bos taurus GN=SWAP70 PE=1 SV=1 - [SWP70_BOVIN]	0	1	2	1	2	1	0.23405	0.716132
Q61990	Poly(rC)-binding protein 2 OS=Mus musculus GN=Pcbp2 PE=1 SV=1 - [PCBP2_MOUSE]	15	12	11	13	11	18	0.233058	0.61425
Q9WUT3	Ribosomal protein S6 kinase alpha-2 OS=Mus musculus GN=Rps6ka2 PE=2 SV=1 - [KS6A2_MOUSE]	2	3	0	1	1	4	0.229	0.774493
Q3ZC13	AP-2 complex subunit mu OS=Bos taurus GN=AP2M1 PE=1 SV=1 - [AP2M1_BOVIN]	1	2	1	0	1	4	0.223648	0.768237
P62157	Calmodulin OS=Bos taurus GN=CALM PE=1 SV=2 - [CALM_BOVIN]	5	8	12	9	5	13	0.219971	0.796413
P11151	Lipoprotein lipase OS=Bos taurus GN=LPL PE=1 SV=2 - [LIPL_BOVIN]	26	39	50	21	40	69	0.217209	0.791111
Q6QAT4	Beta-2-microglobulin OS=Ovis aries GN=B2M PE=3 SV=1 - [B2MG_SHEEP]	4	4	4	4	6	4	0.21654	0.685443
Q0Z7W6	Thioredoxin-related transmembrane protein 1 OS=Bos taurus GN=TMX1 PE=2 SV=1 - [TMX1_BOVIN]	1	3	4	2	3	4	0.171179	0.795416
Q0VCJ8	Methyltransferase-like protein 9 OS=Bos taurus GN=METTL9 PE=2 SV=1 - [METL9_BOVIN]	2	1	0	2	0	1	0.168605	0.976852
Q2KJH4	WD repeat-containing protein 1 OS=Bos taurus GN=WDR1 PE=2 SV=3 - [WDR1_BOVIN]	24	18	17	19	21	23	0.167081	0.651907
P25685	DnaJ homolog subfamily B member 1 OS=Homo sapiens GN=DNAJB1 PE=1 SV=4 - [DNJB1_HUMAN]	1	1	1	2	0	1	0.164609	0.976852
P11586	C-1-tetrahydrofolate synthase, cytoplasmic OS=Homo sapiens GN=MTHFD1 PE=1 SV=3 - [C1TC_HUMAN]	2	1	1	0	3	2	0.159974	0.745673
Q3MHL4	Adenosylhomocysteinase OS=Bos taurus GN=AHCY PE=2 SV=3 - [SAHH_BOVIN]	5	5	5	2	7	8	0.159593	0.706712
Q5RBL9	Reticulon-3 OS=Pongo abelii GN=RTN3 PE=2 SV=1 - [RTN3_PONAB]	1	4	6	3	4	5	0.151251	0.810008
Q9P289	Serine/threonine-protein kinase MST4 OS=Homo sapiens GN=MST4 PE=1 SV=2 - [MST4_HUMAN]	2	2	2	3	1	2	0.139035	0.971844
Q62448	Eukaryotic translation initiation factor 4 gamma 2 OS=Mus musculus GN=Eif4g2 PE=1 SV=2 - [IF4G2_MOUSE]	1	1	2	2	1	1	0.119256	0.975324
Q10567	AP-1 complex subunit beta-1 OS=Homo sapiens GN=AP1B1 PE=1 SV=2 - [AP1B1_HUMAN]	7	4	2	1	5	8	0.1129	0.867829
P50580	Proliferation-associated protein 2G4 OS=Mus musculus GN=Pa2g4 PE=1 SV=3 - [PA2G4_MOUSE]	3	1	1	1	5	0	0.111081	0.848709
P29562	Eukaryotic initiation factor 4A-I (Fragment) OS=Oryctolagus cuniculus GN=EIF4A1 PE=1 SV=2 - [IF4A1_RABIT]	23	11	12	10	18	20	0.109798	0.769717
Q9GMB0	Dolichyl-diphosphooligosaccharide--protein glycosyltransferase subunit 1 OS=Sus scrofa GN=RPN1 PE=1 SV=1 - [RPN1_PIG]	15	11	17	11	14	19	0.106085	0.83621
O75348	V-type proton ATPase subunit G 1 OS=Homo sapiens GN=ATP6V1G1 PE=1 SV=3 - [VATG1_HUMAN]	1	2	1	2	1	1	0.103113	0.975324
Q0P5K3	Ubiquitin-conjugating enzyme E2 N OS=Bos taurus GN=UBE2N PE=2 SV=1 - [UBE2N_BOVIN]	2	2	2	1	5	1	0.0991949	0.776299
Q32PI5	Serine/threonine-protein phosphatase 2A 65 kDa regulatory subunit A alpha isoform OS=Bos taurus GN=PPP2R1A PE=1 SV=1 - [2AAA_BOVIN]	10	7	3	4	8	9	0.0973066	0.829727
Q9D8B3	Charged multivesicular body protein 4b OS=Mus musculus GN=Chmp4b PE=2 SV=2 - [CHM4B_MOUSE]	1	2	3	2	2	2	0.0769277	0.971844
Q923U0	TOM1-like protein 1 OS=Mus musculus GN=Tom1l1 PE=1 SV=1 - [TM1L1_MOUSE]	2	2	0	0	5	0	0.0554977	0.769717
P05943	Protein S100-A10 OS=Rattus norvegicus GN=S100a10 PE=1 SV=2 - [S10AA_RAT]	4	4	0	2	7	0	0.051979	0.981662
O00203	AP-3 complex subunit beta-1 OS=Homo sapiens GN=AP3B1 PE=1 SV=3 - [AP3B1_HUMAN]	2	0	0	0	1	1	0.051682	0.97914
D3ZTX0	Transmembrane emp24 domain-containing protein 7 OS=Rattus norvegicus GN=Tmed7 PE=1 SV=1 - [TMED7_RAT]	4	0	2	0	3	3	0.0235106	0.971844
P22352	Glutathione peroxidase 3 OS=Homo sapiens GN=GPX3 PE=1 SV=2 - [GPX3_HUMAN]	3	0	0	0	2	1	0.0163555	0.842815
A7YY49	Surfeit locus protein 4 OS=Bos taurus GN=SURF4 PE=2 SV=1 - [SURF4_BOVIN]	10	8	7	6	8	10	0.0142319	0.971844
Q3T054	GTP-binding nuclear protein Ran OS=Bos taurus GN=RAN PE=2 SV=3 - [RAN_BOVIN]	5	6	6	7	6	3	0.0141333	0.938568
Q7L1Q6	Basic leucine zipper and W2 domain-containing protein 1 OS=Homo sapiens GN=BZW1 PE=1 SV=1 - [BZW1_HUMAN]	1	1	3	1	3	1	0.0138187	0.974282
P38657	Protein disulfide-isomerase A3 OS=Bos taurus GN=PDIA3 PE=2 SV=1 - [PDIA3_BOVIN]	48	36	45	34	40	49	0.0101958	0.887639
Q0VCX5	Eukaryotic peptide chain release factor subunit 1 OS=Bos taurus GN=ETF1 PE=2 SV=3 - [ERF1_BOVIN]	1	0	1	0	2	0	-0.0172836	0.97914
Q3T133	Transmembrane emp24 domain-containing protein 9 OS=Bos taurus GN=TMED9 PE=2 SV=1 - [TMED9_BOVIN]	6	3	2	4	0	5	-0.0228085	0.704948
O35226	26S proteasome non-ATPase regulatory subunit 4 OS=Mus musculus GN=Psmd4 PE=1 SV=1 - [PSMD4_MOUSE]	1	2	0	0	2	1	-0.0289172	0.976852
P17693	HLA class I histocompatibility antigen, alpha chain G OS=Homo sapiens GN=HLA-G PE=1 SV=1 - [HLAG_HUMAN]	1	0	2	0	3	0	-0.0478665	0.95013
Q3T134	Signal peptidase complex subunit 1 OS=Bos taurus GN=SPCS1 PE=3 SV=1 - [SPCS1_BOVIN]	4	1	1	1	1	3	-0.0496638	0.819996
P42819	Serum amyloid A protein OS=Ovis aries GN=SAA1 PE=1 SV=1 - [SAA_SHEEP]	40	92	151	95	92	72	-0.0518865	0.851753
O35832	Cyclin-dependent kinase 18 OS=Rattus norvegicus GN=Cdk18 PE=1 SV=1 - [CKD18_RAT]	1	1	6	2	3	2	-0.0641624	0.885899
Q3ZCD0	CD81 antigen OS=Bos taurus GN=CD81 PE=2 SV=1 - [CD81_BOVIN]	11	8	6	8	7	7	-0.064643	0.767185
P52556	Flavin reductase (NADPH) OS=Bos taurus GN=BLVRB PE=1 SV=2 - [BLVRB_BOVIN]	2	2	2	2	2	1	-0.0805607	0.819996
Q64531	Hypoxanthine-guanine phosphoribosyltransferase (Fragment) OS=Mus spretus GN=Hprt1 PE=1 SV=3 - [HPRT_MUSSP]	3	1	4	1	3	3	-0.082431	0.854034
Q0VCX2	78 kDa glucose-regulated protein OS=Bos taurus GN=HSPA5 PE=2 SV=1 - [GRP78_BOVIN]	58	62	61	50	77	40	-0.0882336	0.662229
A3KN22	NEDD8-conjugating enzyme Ubc12 OS=Bos taurus GN=UBE2M PE=2 SV=1 - [UBC12_BOVIN]	1	3	2	2	2	1	-0.096142	0.819996
Q14974	Importin subunit beta-1 OS=Homo sapiens GN=KPNB1 PE=1 SV=2 - [IMB1_HUMAN]	9	4	3	2	5	7	-0.10419	0.79735
P15246	Protein-L-isoaspartate(D-aspartate) O-methyltransferase OS=Bos taurus GN=PCMT1 PE=1 SV=2 - [PIMT_BOVIN]	2	3	1	1	2	2	-0.121255	0.819996
Q95M18	Endoplasmin OS=Bos taurus GN=HSP90B1 PE=2 SV=1 - [ENPL_BOVIN]	32	31	34	22	36	28	-0.132959	0.5757
Q9CYL5	Golgi-associated plant pathogenesis-related protein 1 OS=Mus musculus GN=Glipr2 PE=2 SV=3 - [GAPR1_MOUSE]	2	2	5	3	2	2	-0.133254	0.696724
O70503	Estradiol 17-beta-dehydrogenase 12 OS=Mus musculus GN=Hsd17b12 PE=2 SV=1 - [DHB12_MOUSE]	3	2	1	0	2	3	-0.134019	0.819996
A7MBJ5	Cullin-associated NEDD8-dissociated protein 1 OS=Bos taurus GN=CAND1 PE=2 SV=1 - [CAND1_BOVIN]	1	3	3	1	3	2	-0.134105	0.840144
P46459	Vesicle-fusing ATPase OS=Homo sapiens GN=NSF PE=1 SV=3 - [NSF_HUMAN]	1	2	2	1	2	1	-0.143206	0.796413
Q2QDE9	Deoxyribonuclease-1-like 1 OS=Bos taurus GN=DNASE1L1 PE=2 SV=1 - [DNSL1_BOVIN]	1	3	1	1	2	1	-0.157426	0.796413
Q7Z7H5	Transmembrane emp24 domain-containing protein 4 OS=Homo sapiens GN=TMED4 PE=1 SV=1 - [TMED4_HUMAN]	0	2	1	0	0	2	-0.161522	0.698752
Q3T030	26S protease regulatory subunit 6B OS=Bos taurus GN=PSMC4 PE=2 SV=1 - [PRS6B_BOVIN]	2	2	0	0	1	2	-0.164169	0.767185
Q2KJI2	Dolichyl-diphosphooligosaccharide--protein glycosyltransferase subunit STT3A OS=Bos taurus GN=STT3A PE=2 SV=1 - [STT3A_BOVIN]	2	2	1	0	2	2	-0.172408	0.796413
Q5E9A3	Poly(rC)-binding protein 1 OS=Bos taurus GN=PCBP1 PE=2 SV=1 - [PCBP1_BOVIN]	23	22	27	21	22	17	-0.173566	0.421114
Q865S1	AP-3 complex subunit delta-1 OS=Bos taurus GN=AP3D1 PE=1 SV=2 - [AP3D1_BOVIN]	0	2	1	1	1	0	-0.180383	0.715586
O60749	Sorting nexin-2 OS=Homo sapiens GN=SNX2 PE=1 SV=2 - [SNX2_HUMAN]	1	1	2	0	2	1	-0.205538	0.767185
A1A4J1	6-phosphofructokinase, liver type OS=Bos taurus GN=PFKL PE=2 SV=1 - [K6PL_BOVIN]	1	2	2	0	3	1	-0.223693	0.796413
P49256	Vesicular integral-membrane protein VIP36 OS=Canis familiaris GN=LMAN2 PE=1 SV=1 - [LMAN2_CANFA]	5	8	7	3	6	7	-0.23618	0.604556
P49951	Clathrin heavy chain 1 OS=Bos taurus GN=CLTC PE=1 SV=1 - [CLH1_BOVIN]	86	54	57	29	62	71	-0.241458	0.403983
P31946	14-3-3 protein beta/alpha OS=Homo sapiens GN=YWHAB PE=1 SV=3 - [1433B_HUMAN]	21	19	21	10	29	13	-0.242242	0.529516
Q13177	Serine/threonine-protein kinase PAK 2 OS=Homo sapiens GN=PAK2 PE=1 SV=3 - [PAK2_HUMAN]	2	0	0	0	1	0	-0.242467	0.631408
Q2HJ54	Phosphatidylinositol transfer protein alpha isoform OS=Bos taurus GN=PITPNA PE=1 SV=3 - [PIPNA_BOVIN]	1	0	0	0	0	0	-0.248712	0.288667
Q8BI08	Protein MAL2 OS=Mus musculus GN=Mal2 PE=1 SV=1 - [MAL2_MOUSE]	4	13	20	20	2	3	-0.265867	0.491348
O75369	Filamin-B OS=Homo sapiens GN=FLNB PE=1 SV=2 - [FLNB_HUMAN]	3	4	0	4	0	0	-0.27373	0.463931
Q15836	Vesicle-associated membrane protein 3 OS=Homo sapiens GN=VAMP3 PE=1 SV=3 - [VAMP3_HUMAN]	2	2	3	0	2	3	-0.27463	0.638492
Q3ZBH0	T-complex protein 1 subunit beta OS=Bos taurus GN=CCT2 PE=1 SV=3 - [TCPB_BOVIN]	9	6	3	1	10	4	-0.282955	0.671395
P60334	Cysteine dioxygenase type 1 OS=Mus musculus GN=Cdo1 PE=1 SV=1 - [CDO1_MOUSE]	2	1	2	1	1	1	-0.284119	0.547247
P29797	Guanine nucleotide-binding protein G(s) subunit alpha OS=Sus scrofa GN=GNAS PE=2 SV=1 - [GNAS_PIG]	15	11	0	13	5	0	-0.285598	0.854034
Q3ZC84	Cytosolic non-specific dipeptidase OS=Bos taurus GN=CNDP2 PE=2 SV=1 - [CNDP2_BOVIN]	20	18	13	6	22	14	-0.28743	0.470644
Q15833	Syntaxin-binding protein 2 OS=Homo sapiens GN=STXBP2 PE=1 SV=2 - [STXB2_HUMAN]	6	5	7	2	3	8	-0.297117	0.458382
Q15008	26S proteasome non-ATPase regulatory subunit 6 OS=Homo sapiens GN=PSMD6 PE=1 SV=1 - [PSMD6_HUMAN]	2	3	2	1	3	1	-0.299309	0.638492
Q58CS7	Charged multivesicular body protein 3 OS=Bos taurus GN=CHMP3 PE=2 SV=4 - [CHMP3_BOVIN]	1	2	2	1	1	1	-0.301575	0.547247
P68102	Eukaryotic translation initiation factor 2 subunit 1 OS=Bos taurus GN=EIF2S1 PE=2 SV=2 - [IF2A_BOVIN]	5	3	2	0	6	2	-0.303234	0.716132
Q3SZ87	Translocon-associated protein subunit gamma OS=Bos taurus GN=SSR3 PE=2 SV=1 - [SSRG_BOVIN]	2	3	4	2	2	2	-0.309529	0.516168
Q5FVQ4	Malectin OS=Rattus norvegicus GN=Mlec PE=2 SV=1 - [MLEC_RAT]	5	4	4	3	3	3	-0.310476	0.476406
Q28735	Transmembrane emp24 domain-containing protein 10 OS=Oryctolagus cuniculus GN=TMED10 PE=1 SV=1 - [TMEDA_RABIT]	11	6	3	2	6	7	-0.311328	0.546672
P05307	Protein disulfide-isomerase OS=Bos taurus GN=P4HB PE=1 SV=1 - [PDIA1_BOVIN]	34	30	32	23	15	32	-0.315329	0.255838
P19803	Rho GDP-dissociation inhibitor 1 OS=Bos taurus GN=ARHGDIA PE=1 SV=3 - [GDIR1_BOVIN]	12	19	24	13	14	14	-0.323983	0.267783
B2LT65	Toll-like receptor 2 OS=Ovis aries GN=TLR2 PE=2 SV=1 - [TLR2_SHEEP]	24	12	24	10	8	25	-0.325523	0.389472
O75695	Protein XRP2 OS=Homo sapiens GN=RP2 PE=1 SV=4 - [XRP2_HUMAN]	4	1	1	0	3	1	-0.354516	0.600873
P35585	AP-1 complex subunit mu-1 OS=Mus musculus GN=Ap1m1 PE=1 SV=3 - [AP1M1_MOUSE]	3	1	2	0	3	1	-0.357295	0.600873
Q32L40	T-complex protein 1 subunit alpha OS=Bos taurus GN=TCP1 PE=1 SV=1 - [TCPA_BOVIN]	0	4	5	2	3	1	-0.359877	0.552821
P13753	BOLA class I histocompatibility antigen, alpha chain BL3-7 OS=Bos taurus PE=2 SV=1 - [HA1B_BOVIN]	3	3	2	0	1	4	-0.367742	0.478774
P32322	Pyrroline-5-carboxylate reductase 1, mitochondrial OS=Homo sapiens GN=PYCR1 PE=1 SV=2 - [P5CR1_HUMAN]	1	1	1	1	0	0	-0.370147	0.365329
Q3SZV3	Elongation factor 1-gamma OS=Bos taurus GN=EEF1G PE=2 SV=1 - [EF1G_BOVIN]	10	10	22	7	10	13	-0.372545	0.376378
A2VDZ9	Vesicle-associated membrane protein-associated protein B OS=Bos taurus GN=VAPB PE=2 SV=1 - [VAPB_BOVIN]	0	1	2	1	0	0	-0.374182	0.365329
P61981	14-3-3 protein gamma OS=Homo sapiens GN=YWHAG PE=1 SV=2 - [1433G_HUMAN]	17	14	20	7	23	9	-0.390955	0.302735
P51692	Signal transducer and activator of transcription 5B OS=Homo sapiens GN=STAT5B PE=1 SV=2 - [STA5B_HUMAN]	0	2	1	1	0	0	-0.392595	0.365329
P61162	Alpha-centractin OS=Canis familiaris GN=ACTR1A PE=2 SV=1 - [ACTZ_CANFA]	9	8	3	3	6	5	-0.394694	0.387417
P63323	40S ribosomal protein S12 OS=Mus musculus GN=Rps12 PE=1 SV=2 - [RS12_MOUSE]	3	4	3	1	5	1	-0.403613	0.547247
Q0II26	Aminoacyl tRNA synthase complex-interacting multifunctional protein 2 OS=Bos taurus GN=AIMP2 PE=2 SV=1 - [AIMP2_BOVIN]	2	2	0	0	1	1	-0.408413	0.476406
Q8VHE0	Translocation protein SEC63 homolog OS=Mus musculus GN=Sec63 PE=1 SV=4 - [SEC63_MOUSE]	2	1	0	0	0	1	-0.415707	0.365329
Q7M2U8	Apolipoprotein E OS=Ovis aries GN=APOE PE=2 SV=1 - [APOE_SHEEP]	14	17	24	11	8	18	-0.418624	0.246956
Q2KJ51	Angiopoietin-related protein 4 OS=Bos taurus GN=ANGPTL4 PE=2 SV=1 - [ANGL4_BOVIN]	2	2	2	0	4	0	-0.422828	0.599825
P35605	Coatomer subunit beta' OS=Bos taurus GN=COPB2 PE=1 SV=3 - [COPB2_BOVIN]	7	8	8	2	7	7	-0.432222	0.346515
O70493	Sorting nexin-12 OS=Mus musculus GN=Snx12 PE=2 SV=1 - [SNX12_MOUSE]	1	2	2	2	0	0	-0.439643	0.310082
P63243	Guanine nucleotide-binding protein subunit beta-2-like 1 OS=Bos taurus GN=GNB2L1 PE=2 SV=3 - [GBLP_BOVIN]	12	9	7	3	11	6	-0.440324	0.335347
Q6B855	Transketolase OS=Bos taurus GN=TKT PE=2 SV=1 - [TKT_BOVIN]	31	23	23	13	22	19	-0.444393	0.0868904
P18654	Ribosomal protein S6 kinase alpha-3 OS=Mus musculus GN=Rps6ka3 PE=1 SV=2 - [KS6A3_MOUSE]	4	6	4	1	3	5	-0.446378	0.373106
Q2YDE4	Proteasome subunit alpha type-6 OS=Bos taurus GN=PSMA6 PE=1 SV=1 - [PSA6_BOVIN]	2	2	2	1	1	1	-0.45089	0.379092
O43390	Heterogeneous nuclear ribonucleoprotein R OS=Homo sapiens GN=HNRNPR PE=1 SV=1 - [HNRPR_HUMAN]	0	2	3	0	3	0	-0.450948	0.513951
Q3SZI4	14-3-3 protein theta OS=Bos taurus GN=YWHAQ PE=2 SV=1 - [1433T_BOVIN]	24	21	22	10	24	14	-0.453288	0.133327
Q5R9S8	Transmembrane protein 43 OS=Pongo abelii GN=TMEM43 PE=2 SV=1 - [TMM43_PONAB]	2	1	1	0	2	0	-0.45643	0.476406
P08037	Beta-1,4-galactosyltransferase 1 OS=Bos taurus GN=B4GALT1 PE=1 SV=3 - [B4GT1_BOVIN]	3	3	4	0	2	4	-0.464138	0.387858
P63009	AP-2 complex subunit beta OS=Bos taurus GN=AP2B1 PE=1 SV=2 - [AP2B1_BOVIN]	6	4	4	1	0	7	-0.464204	0.236919
Q2KI42	26S proteasome non-ATPase regulatory subunit 11 OS=Bos taurus GN=PSMD11 PE=2 SV=3 - [PSD11_BOVIN]	5	1	0	0	1	2	-0.46573	0.673005
Q8BKC5	Importin-5 OS=Mus musculus GN=Ipo5 PE=1 SV=3 - [IPO5_MOUSE]	1	2	1	0	2	0	-0.476084	0.476406
Q3SZK8	Na(+)/H(+) exchange regulatory cofactor NHE-RF1 OS=Bos taurus GN=SLC9A3R1 PE=2 SV=1 - [NHRF1_BOVIN]	7	9	5	5	4	4	-0.477454	0.233906
P62993	Growth factor receptor-bound protein 2 OS=Homo sapiens GN=GRB2 PE=1 SV=1 - [GRB2_HUMAN]	1	2	2	1	0	1	-0.479478	0.310082
Q5FWI3	Transmembrane protein 2 OS=Mus musculus GN=Tmem2 PE=1 SV=1 - [TMEM2_MOUSE]	1	2	2	1	0	1	-0.479478	0.310082
Q865V6	Macrophage-capping protein OS=Bos taurus GN=CAPG PE=2 SV=1 - [CAPG_BOVIN]	14	12	13	5	14	8	-0.483276	0.21053
O88370	Phosphatidylinositol 5-phosphate 4-kinase type-2 gamma OS=Rattus norvegicus GN=Pip4k2c PE=1 SV=1 - [PI42C_RAT]	2	1	0	0	1	0	-0.490763	0.365329
Q2HJG5	Vacuolar protein sorting-associated protein 35 OS=Bos taurus GN=VPS35 PE=2 SV=1 - [VPS35_BOVIN]	7	10	13	4	9	7	-0.492662	0.225923
Q3ZBT1	Transitional endoplasmic reticulum ATPase OS=Bos taurus GN=VCP PE=2 SV=1 - [TERA_BOVIN]	38	25	21	12	25	20	-0.507892	0.0952569
Q58DA7	Glutaredoxin-3 OS=Bos taurus GN=GLRX3 PE=2 SV=1 - [GLRX3_BOVIN]	1	2	0	0	1	0	-0.513249	0.365329
O09061	Proteasome subunit beta type-1 OS=Mus musculus GN=Psmb1 PE=1 SV=1 - [PSB1_MOUSE]	1	2	0	0	1	0	-0.513249	0.365329
Q5E959	Serine-threonine kinase receptor-associated protein OS=Bos taurus GN=STRAP PE=2 SV=1 - [STRAP_BOVIN]	2	0	0	0	0	0	-0.516087	0.225635
Q9XSJ0	Ubiquitin carboxyl-terminal hydrolase isozyme L5 OS=Bos taurus GN=UCHL5 PE=2 SV=1 - [UCHL5_BOVIN]	2	0	0	0	0	0	-0.516087	0.225635
O75534	Cold shock domain-containing protein E1 OS=Homo sapiens GN=CSDE1 PE=1 SV=2 - [CSDE1_HUMAN]	0	2	1	0	1	0	-0.517208	0.365329
Q3B7Z2	Oxysterol-binding protein 1 OS=Mus musculus GN=Osbp PE=1 SV=3 - [OSBP1_MOUSE]	2	2	1	0	0	2	-0.517276	0.310082
Q3T0V3	Eukaryotic translation initiation factor 3 subunit K OS=Bos taurus GN=EIF3K PE=2 SV=1 - [EIF3K_BOVIN]	2	1	2	1	1	0	-0.521769	0.310082
P00349	6-phosphogluconate dehydrogenase, decarboxylating OS=Ovis aries GN=PGD PE=1 SV=4 - [6PGD_SHEEP]	41	31	43	15	19	40	-0.528031	0.131441
Q3SZH7	Leukotriene A-4 hydrolase OS=Bos taurus GN=LTA4H PE=2 SV=3 - [LKHA4_BOVIN]	5	3	0	0	5	0	-0.534817	0.456681
Q12913	Receptor-type tyrosine-protein phosphatase eta OS=Homo sapiens GN=PTPRJ PE=1 SV=3 - [PTPRJ_HUMAN]	5	3	3	4	0	1	-0.540431	0.204844
Q9H0N0	Ras-related protein Rab-6C OS=Homo sapiens GN=RAB6C PE=1 SV=2 - [RAB6C_HUMAN]	1	1	0	0	0	0	-0.542722	0.129014
P27105	Erythrocyte band 7 integral membrane protein OS=Homo sapiens GN=STOM PE=1 SV=3 - [STOM_HUMAN]	178	160	189	159	115	59	-0.545451	0.11615
Q95135	Excitatory amino acid transporter 3 OS=Bos taurus GN=SLC1A1 PE=2 SV=1 - [EAA3_BOVIN]	49	30	22	16	8	37	-0.556936	0.249266
A6QLP7	Translocon-associated protein subunit alpha OS=Bos taurus GN=SSR1 PE=2 SV=1 - [SSRA_BOVIN]	8	3	3	0	7	2	-0.557324	0.379092
P11023	Ras-related protein Rab-3A OS=Bos taurus GN=RAB3A PE=1 SV=3 - [RAB3A_BOVIN]	6	28	41	14	22	13	-0.560106	0.715802
Q17QE5	Calcium and integrin-binding protein 1 OS=Bos taurus GN=CIB1 PE=2 SV=1 - [CIB1_BOVIN]	3	1	1	0	1	1	-0.561339	0.310082
P06623	2',3'-cyclic-nucleotide 3'-phosphodiesterase OS=Bos taurus GN=CNP PE=2 SV=2 - [CN37_BOVIN]	17	14	7	7	7	9	-0.561512	0.146498
P62753	40S ribosomal protein S6 OS=Homo sapiens GN=RPS6 PE=1 SV=1 - [RS6_HUMAN]	9	12	13	7	9	5	-0.562096	0.126021
P68509	14-3-3 protein eta OS=Bos taurus GN=YWHAH PE=1 SV=2 - [1433F_BOVIN]	5	12	18	4	17	3	-0.564163	0.396516
Q2KJ25	26S proteasome non-ATPase regulatory subunit 12 OS=Bos taurus GN=PSMD12 PE=2 SV=3 - [PSD12_BOVIN]	1	1	2	1	0	0	-0.565258	0.213725
B0LSW3	Platelet-activating factor acetylhydrolase IB subunit alpha OS=Felis catus GN=PAFAH1B1 PE=2 SV=1 - [LIS1_FELCA]	4	4	0	1	2	1	-0.572964	0.321828
P04654	Alpha-S2-casein OS=Ovis aries GN=CSN1S2 PE=2 SV=1 - [CASA2_SHEEP]	116	139	180	36	226	54	-0.574619	0.183436
Q5BQE6	Delta(24)-sterol reductase OS=Rattus norvegicus GN=Dhcr24 PE=2 SV=2 - [DHC24_RAT]	2	2	0	1	0	0	-0.577949	0.214765
P49257	Protein ERGIC-53 OS=Homo sapiens GN=LMAN1 PE=1 SV=2 - [LMAN1_HUMAN]	2	2	0	1	0	0	-0.577949	0.214765
Q3T0K2	T-complex protein 1 subunit gamma OS=Bos taurus GN=CCT3 PE=1 SV=1 - [TCPG_BOVIN]	16	9	9	5	10	6	-0.581762	0.126021
A2Q0Z0	Elongation factor 1-alpha 1 OS=Equus caballus GN=EEF1A1 PE=2 SV=1 - [EF1A1_HORSE]	164	122	42	36	92	89	-0.585608	0.481367
D0VWQ3	Ribosomal protein L18 OS=Canis familiaris GN=RPL18 PE=1 SV=2 - [RL18_CANFA]	4	8	10	4	6	3	-0.587848	0.185698
Q95MI7	Acyl-CoA desaturase OS=Capra hircus GN=SCD PE=2 SV=1 - [ACOD_CAPHI]	5	3	0	0	2	2	-0.592321	0.429812
Q3ZCC9	Protein SEC13 homolog OS=Bos taurus GN=SEC13 PE=2 SV=1 - [SEC13_BOVIN]	5	2	1	1	3	0	-0.59636	0.320817
P56937	3-keto-steroid reductase OS=Homo sapiens GN=HSD17B7 PE=1 SV=1 - [DHB7_HUMAN]	10	7	2	0	8	4	-0.60851	0.390699
Q2KHU8	Eukaryotic translation initiation factor 2 subunit 3 OS=Bos taurus GN=EIF2S3 PE=2 SV=1 - [IF2G_BOVIN]	8	6	6	2	7	3	-0.608533	0.218343
Q3SZ65	Eukaryotic initiation factor 4A-II OS=Bos taurus GN=EIF4A2 PE=2 SV=1 - [IF4A2_BOVIN]	13	10	13	7	8	6	-0.611396	0.0805116
P04899	Guanine nucleotide-binding protein G(i) subunit alpha-2 OS=Homo sapiens GN=GNAI2 PE=1 SV=3 - [GNAI2_HUMAN]	72	60	67	47	26	44	-0.612316	0.0633275
Q8SPF8	BPI fold-containing family B member 1 OS=Bos taurus GN=BPIFB1 PE=2 SV=1 - [BPIB1_BOVIN]	3	1	2	1	0	1	-0.613079	0.197657
P17980	26S protease regulatory subunit 6A OS=Homo sapiens GN=PSMC3 PE=1 SV=3 - [PRS6A_HUMAN]	3	2	1	1	0	1	-0.626027	0.197657
B2GUV7	Eukaryotic translation initiation factor 5B OS=Rattus norvegicus GN=Eif5b PE=1 SV=1 - [IF2P_RAT]	2	2	0	0	0	1	-0.627505	0.213725
A6QLG5	40S ribosomal protein S9 OS=Bos taurus GN=RPS9 PE=2 SV=1 - [RS9_BOVIN]	18	4	9	0	14	6	-0.627564	0.328491
Q61696	Heat shock 70 kDa protein 1A OS=Mus musculus GN=Hspa1a PE=1 SV=2 - [HS71A_MOUSE]	0	0	73	12	24	9	-0.629861	0.13882
P08239	Guanine nucleotide-binding protein G(o) subunit alpha OS=Bos taurus GN=GNAO1 PE=1 SV=4 - [GNAO_BOVIN]	27	18	18	13	5	17	-0.630495	0.126021
Q76LV2	Heat shock protein HSP 90-alpha OS=Bos taurus GN=HSP90AA1 PE=2 SV=3 - [HS90A_BOVIN]	99	78	98	42	70	59	-0.637477	0.00227388
Q5R8Y6	Transmembrane 9 superfamily member 2 OS=Pongo abelii GN=TM9SF2 PE=2 SV=1 - [TM9S2_PONAB]	5	3	0	0	3	1	-0.64052	0.458182
Q5E964	26S proteasome non-ATPase regulatory subunit 13 OS=Bos taurus GN=PSMD13 PE=2 SV=1 - [PSD13_BOVIN]	2	3	1	1	0	1	-0.641621	0.197657
P63212	Guanine nucleotide-binding protein G(I)/G(S)/G(O) subunit gamma-2 OS=Bos taurus GN=GNG2 PE=1 SV=2 - [GBG2_BOVIN]	4	0	0	0	1	0	-0.662977	0.746715
P35285	Ras-related protein Rab-22A OS=Mus musculus GN=Rab22a PE=1 SV=2 - [RB22A_MOUSE]	4	1	3	2	1	0	-0.663879	0.173299
Q2TBX5	Translocon-associated protein subunit delta OS=Bos taurus GN=SSR4 PE=2 SV=1 - [SSRD_BOVIN]	10	8	13	1	12	6	-0.674551	0.154977
P79134	Annexin A6 OS=Bos taurus GN=ANXA6 PE=1 SV=2 - [ANXA6_BOVIN]	8	7	6	0	10	3	-0.675267	0.213725
P35276	Ras-related protein Rab-3D OS=Mus musculus GN=Rab3d PE=1 SV=1 - [RAB3D_MOUSE]	21	35	48	20	23	18	-0.676042	0.11276
P11234	Ras-related protein Ral-B OS=Homo sapiens GN=RALB PE=1 SV=1 - [RALB_HUMAN]	12	7	10	5	3	7	-0.676261	0.0709618
Q14203	Dynactin subunit 1 OS=Homo sapiens GN=DCTN1 PE=1 SV=3 - [DCTN1_HUMAN]	2	2	0	0	1	0	-0.702561	0.213725
Q17QT7	Protein FAM49A OS=Bos taurus GN=FAM49A PE=2 SV=1 - [FA49A_BOVIN]	2	2	0	0	1	0	-0.702561	0.213725
Q8BX70	Vacuolar protein sorting-associated protein 13C OS=Mus musculus GN=Vps13c PE=1 SV=2 - [VP13C_MOUSE]	1	2	1	0	1	0	-0.706012	0.213725
P86218	Oligosaccharyltransferase complex subunit OSTC OS=Canis familiaris GN=OSTC PE=1 SV=1 - [OSTC_CANFA]	5	2	1	1	1	1	-0.707642	0.176528
P81447	Glycosylation-dependent cell adhesion molecule 1 OS=Capra hircus GN=GLYCAM1 PE=1 SV=2 - [GLCM1_CAPHI]	33	33	41	37	14	5	-0.710488	0.121449
P26882	Peptidyl-prolyl cis-trans isomerase D OS=Bos taurus GN=PPID PE=1 SV=6 - [PPID_BOVIN]	2	2	2	0	1	1	-0.731215	0.197657
Q2KJ93	Cell division control protein 42 homolog OS=Bos taurus GN=CDC42 PE=1 SV=1 - [CDC42_BOVIN]	19	16	19	3	5	21	-0.733121	0.114891
P29341	Polyadenylate-binding protein 1 OS=Mus musculus GN=Pabpc1 PE=1 SV=2 - [PABP1_MOUSE]	9	8	10	3	5	6	-0.738786	0.0705043
Q06AU2	Ras-related protein Rap-2a OS=Sus scrofa GN=RAP2A PE=2 SV=1 - [RAP2A_PIG]	7	9	13	5	2	7	-0.748101	0.092937
Q3ZCI9	T-complex protein 1 subunit theta OS=Bos taurus GN=CCT8 PE=1 SV=3 - [TCPQ_BOVIN]	9	8	7	1	7	5	-0.755311	0.110475
Q9Y3A5	Ribosome maturation protein SBDS OS=Homo sapiens GN=SBDS PE=1 SV=4 - [SBDS_HUMAN]	2	3	5	2	2	0	-0.756571	0.147257
Q2KJ46	26S proteasome non-ATPase regulatory subunit 3 OS=Bos taurus GN=PSMD3 PE=2 SV=1 - [PSMD3_BOVIN]	7	4	3	1	5	1	-0.757128	0.176145
O14672	Disintegrin and metalloproteinase domain-containing protein 10 OS=Homo sapiens GN=ADAM10 PE=1 SV=1 - [ADA10_HUMAN]	4	3	4	2	0	2	-0.763997	0.0997004
Q56K10	40S ribosomal protein S15 OS=Bos taurus GN=RPS15 PE=2 SV=3 - [RS15_BOVIN]	2	1	0	0	0	0	-0.764383	0.0660821
Q4KLG9	AN1-type zinc finger protein 2B OS=Rattus norvegicus GN=Zfand2b PE=2 SV=1 - [ZFN2B_RAT]	2	1	0	0	0	0	-0.764383	0.0660821
Q8BGU5	Cyclin-Y OS=Mus musculus GN=Ccny PE=1 SV=1 - [CCNY_MOUSE]	2	1	0	0	0	0	-0.764383	0.0660821
O18875	Sodium- and chloride-dependent creatine transporter 1 OS=Bos taurus GN=SLC6A8 PE=2 SV=1 - [SC6A8_BOVIN]	2	1	0	0	0	0	-0.764383	0.0660821
Q08E24	Store-operated calcium entry-associated regulatory factor OS=Bos taurus GN=TMEM66 PE=2 SV=1 - [SARAF_BOVIN]	2	1	0	0	0	0	-0.764383	0.0660821
Q2KJ84	Transmembrane emp24 domain-containing protein 5 OS=Bos taurus GN=TMED5 PE=2 SV=1 - [TMED5_BOVIN]	2	1	0	0	0	0	-0.764383	0.0660821
Q4R7L5	ATP-dependent RNA helicase DDX1 OS=Macaca fascicularis GN=DDX1 PE=2 SV=1 - [DDX1_MACFA]	3	2	3	1	2	0	-0.764902	0.173299
Q8K0C9	GDP-mannose 4,6 dehydratase OS=Mus musculus GN=Gmds PE=2 SV=1 - [GMDS_MOUSE]	1	1	1	0	0	0	-0.768379	0.0632144
Q5RBR8	Eukaryotic translation initiation factor 4H OS=Pongo abelii GN=EIF4H PE=2 SV=1 - [IF4H_PONAB]	1	2	4	1	0	1	-0.769194	0.126021
P62833	Ras-related protein Rap-1A OS=Bos taurus GN=RAP1A PE=1 SV=1 - [RAP1A_BOVIN]	25	30	43	20	12	19	-0.769982	0.0597483
Q14344	Guanine nucleotide-binding protein subunit alpha-13 OS=Homo sapiens GN=GNA13 PE=1 SV=2 - [GNA13_HUMAN]	18	20	26	8	10	16	-0.772634	0.0305381
P14480	Fibrinogen beta chain OS=Rattus norvegicus GN=Fgb PE=1 SV=4 - [FIBB_RAT]	15	45	65	38	16	10	-0.772681	0.331762
P56701	26S proteasome non-ATPase regulatory subunit 2 OS=Bos taurus GN=PSMD2 PE=1 SV=2 - [PSMD2_BOVIN]	5	5	5	1	3	3	-0.775518	0.126021
Q9D2R0	Acetoacetyl-CoA synthetase OS=Mus musculus GN=Aacs PE=1 SV=1 - [AACS_MOUSE]	3	1	1	0	0	1	-0.780431	0.12349
P09487	Alkaline phosphatase, tissue-nonspecific isozyme OS=Bos taurus GN=ALPL PE=1 SV=2 - [PPBT_BOVIN]	32	42	49	19	28	21	-0.784627	0.00977753
Q8BU30	Isoleucine--tRNA ligase, cytoplasmic OS=Mus musculus GN=Iars PE=2 SV=2 - [SYIC_MOUSE]	1	2	0	0	0	0	-0.786869	0.0676641
Q6F5E8	Leucine-rich repeat-containing protein 16C OS=Homo sapiens GN=RLTPR PE=1 SV=2 - [LR16C_HUMAN]	1	2	0	0	0	0	-0.786869	0.0676641
P62333	26S protease regulatory subunit 10B OS=Homo sapiens GN=PSMC6 PE=1 SV=1 - [PRS10_HUMAN]	5	7	2	1	1	4	-0.789684	0.167338
Q8QZT4	Protein crumbs homolog 3 OS=Mus musculus GN=Crb3 PE=2 SV=1 - [CRUM3_MOUSE]	1	2	2	0	0	1	-0.800993	0.12349
P11017	Guanine nucleotide-binding protein G(I)/G(S)/G(T) subunit beta-2 OS=Bos taurus GN=GNB2 PE=2 SV=3 - [GBB2_BOVIN]	61	58	70	33	46	24	-0.813983	0.00352903
Q9QZA2	Programmed cell death 6-interacting protein OS=Rattus norvegicus GN=Pdcd6ip PE=1 SV=2 - [PDC6I_RAT]	16	13	11	7	8	5	-0.815925	0.0264068
Q27954	Coatomer subunit alpha OS=Bos taurus GN=COPA PE=1 SV=1 - [COPA_BOVIN]	15	13	9	5	9	5	-0.818183	0.0362812
P63097	Guanine nucleotide-binding protein G(i) subunit alpha-1 OS=Bos taurus GN=GNAI1 PE=2 SV=2 - [GNAI1_BOVIN]	19	45	59	21	18	25	-0.81885	0.196178
P61106	Ras-related protein Rab-14 OS=Homo sapiens GN=RAB14 PE=1 SV=4 - [RAB14_HUMAN]	27	40	57	18	20	27	-0.822176	0.0639171
P02702	Folate receptor alpha OS=Bos taurus GN=FOLR1 PE=1 SV=3 - [FOLR1_BOVIN]	16	18	40	10	8	19	-0.822609	0.158355
P25417	Cystatin-B OS=Bos taurus GN=CSTB PE=1 SV=1 - [CYTB_BOVIN]	1	4	5	0	2	2	-0.831586	0.155255
P04272	Annexin A2 OS=Bos taurus GN=ANXA2 PE=1 SV=2 - [ANXA2_BOVIN]	77	85	105	44	43	53	-0.832133	0.00943205
P61223	Ras-related protein Rap-1b OS=Bos taurus GN=RAP1B PE=2 SV=1 - [RAP1B_BOVIN]	25	32	51	16	11	27	-0.838717	0.0901976
P28801	Glutathione S-transferase P OS=Bos taurus GN=GSTP1 PE=1 SV=2 - [GSTP1_BOVIN]	16	8	13	0	0	17	-0.848482	0.0557624
Q5EAC6	Hsp90 co-chaperone Cdc37 OS=Bos taurus GN=CDC37 PE=2 SV=1 - [CDC37_BOVIN]	6	5	3	2	4	0	-0.858633	0.107572
P33176	Kinesin-1 heavy chain OS=Homo sapiens GN=KIF5B PE=1 SV=1 - [KINH_HUMAN]	2	5	4	1	1	2	-0.858636	0.0997004
Q76I82	40S ribosomal protein S15a OS=Bos taurus GN=RPS15A PE=2 SV=1 - [RS15A_BOVIN]	7	2	5	1	4	1	-0.862006	0.111677
Q3T0S3	Tetraspanin-1 OS=Bos taurus GN=TSPAN1 PE=2 SV=1 - [TSN1_BOVIN]	3	2	4	0	1	2	-0.864225	0.112992
P47758	Signal recognition particle receptor subunit beta OS=Mus musculus GN=Srprb PE=1 SV=1 - [SRPRB_MOUSE]	3	2	2	0	1	1	-0.866531	0.123445
P48643	T-complex protein 1 subunit epsilon OS=Homo sapiens GN=CCT5 PE=1 SV=1 - [TCPE_HUMAN]	3	2	2	0	1	1	-0.866531	0.123445
P56399	Ubiquitin carboxyl-terminal hydrolase 5 OS=Mus musculus GN=Usp5 PE=1 SV=1 - [UBP5_MOUSE]	6	2	4	1	0	3	-0.875196	0.0958774
Q19PY3	tRNA-splicing ligase RtcB homolog OS=Sus scrofa PE=2 SV=1 - [RTCB_PIG]	2	2	5	1	2	0	-0.882979	0.113429
A7MB16	Eukaryotic translation initiation factor 3 subunit B OS=Bos taurus GN=EIF3B PE=2 SV=1 - [EIF3B_BOVIN]	6	4	3	1	2	2	-0.884141	0.0866161
Q9D1G5	Leucine-rich repeat-containing protein 57 OS=Mus musculus GN=Lrrc57 PE=2 SV=1 - [LRC57_MOUSE]	3	3	2	1	0	1	-0.900831	0.0763166
P00171	Cytochrome b5 OS=Bos taurus GN=CYB5A PE=1 SV=3 - [CYB5_BOVIN]	1	3	4	1	0	1	-0.905458	0.0832687
Q3MHH4	Glutamine--tRNA ligase OS=Bos taurus GN=QARS PE=2 SV=1 - [SYQ_BOVIN]	4	3	3	2	1	0	-0.907338	0.0724543
Q86YS6	Ras-related protein Rab-43 OS=Homo sapiens GN=RAB43 PE=1 SV=1 - [RAB43_HUMAN]	9	3	0	0	0	4	-0.908479	0.375921
Q2HJI8	Ras-related protein Rab-8B OS=Bos taurus GN=RAB8B PE=2 SV=1 - [RAB8B_BOVIN]	19	40	70	26	20	16	-0.91564	0.210177
Q2TA46	Ubiquitin-like protein 3 OS=Bos taurus GN=UBL3 PE=3 SV=1 - [UBL3_BOVIN]	1	3	2	1	0	0	-0.916333	0.0716353
Q2T9X2	T-complex protein 1 subunit delta OS=Bos taurus GN=CCT4 PE=1 SV=3 - [TCPD_BOVIN]	8	6	8	2	2	5	-0.918991	0.0387561
P20340	Ras-related protein Rab-6A OS=Homo sapiens GN=RAB6A PE=1 SV=3 - [RAB6A_HUMAN]	13	31	48	14	13	17	-0.922554	0.191995
Q3MHR0	Acyl-protein thioesterase 1 OS=Bos taurus GN=LYPLA1 PE=2 SV=1 - [LYPA1_BOVIN]	5	5	5	1	3	2	-0.925778	0.0743083
P62976	Polyubiquitin OS=Cricetulus griseus PE=2 SV=2 - [UBIQP_CRIGR]	84	171	187	104	39	64	-0.930371	0.117178
Q3ZC42	Alcohol dehydrogenase class-3 OS=Bos taurus GN=ADH5 PE=2 SV=1 - [ADHX_BOVIN]	3	2	2	0	2	0	-0.930751	0.123445
P02672	Fibrinogen alpha chain OS=Bos taurus GN=FGA PE=1 SV=5 - [FIBA_BOVIN]	17	34	35	5	16	22	-0.935216	0.0904246
P50397	Rab GDP dissociation inhibitor beta OS=Bos taurus GN=GDI2 PE=2 SV=3 - [GDIB_BOVIN]	26	22	22	6	9	18	-0.936591	0.0231672
Q3MHL7	T-complex protein 1 subunit zeta OS=Bos taurus GN=CCT6A PE=1 SV=3 - [TCPZ_BOVIN]	11	5	3	1	4	3	-0.936676	0.113871
Q0VCK0	Bifunctional purine biosynthesis protein PURH OS=Bos taurus GN=ATIC PE=2 SV=1 - [PUR9_BOVIN]	3	1	0	0	0	0	-0.956501	0.0646551
Q5I0G4	Glycine--tRNA ligase (Fragment) OS=Rattus norvegicus GN=Gars PE=1 SV=1 - [SYG_RAT]	3	1	0	0	0	0	-0.956501	0.0646551
Q3SZC4	NSFL1 cofactor p47 OS=Bos taurus GN=NSFL1C PE=2 SV=1 - [NSF1C_BOVIN]	2	1	1	0	0	0	-0.959978	0.0334171
A6QLU7	Protein FAM115C OS=Bos taurus GN=FAM115C PE=2 SV=1 - [F115C_BOVIN]	2	1	1	0	0	0	-0.959978	0.0334171
Q8TCT8	Signal peptide peptidase-like 2A OS=Homo sapiens GN=SPPL2A PE=1 SV=2 - [SPP2A_HUMAN]	2	1	1	0	0	0	-0.959978	0.0334171
Q00004	Signal recognition particle subunit SRP68 OS=Canis familiaris GN=SRP68 PE=1 SV=1 - [SRP68_CANFA]	2	1	1	0	0	0	-0.959978	0.0334171
P30385	Class I histocompatibility antigen, Gogo-C*0201 alpha chain OS=Gorilla gorilla gorilla PE=2 SV=1 - [1C02_GORGO]	2	4	6	0	5	0	-0.962845	0.126301
A5PK51	Nicotinate phosphoribosyltransferase OS=Bos taurus GN=NAPRT PE=2 SV=2 - [PNCB_BOVIN]	1	1	2	0	0	0	-0.963491	0.0334171
B0BNA1	SH3 domain-containing YSC84-like protein 1 OS=Rattus norvegicus GN=Sh3yl1 PE=2 SV=1 - [SH3Y1_RAT]	1	1	2	0	0	0	-0.963491	0.0334171
Q3ZBQ1	Ubiquitin domain-containing protein 1 OS=Bos taurus GN=UBTD1 PE=2 SV=1 - [UBTD1_BOVIN]	1	1	2	0	0	0	-0.963491	0.0334171
P97300	Neuroplastin OS=Mus musculus GN=Nptn PE=1 SV=3 - [NPTN_MOUSE]	8	7	6	3	2	3	-0.967924	0.0308658
Q07014	Tyrosine-protein kinase Lyn OS=Rattus norvegicus GN=Lyn PE=1 SV=3 - [LYN_RAT]	28	25	34	10	16	15	-0.974848	0.00388086
P82197	Pyridoxal kinase OS=Ovis aries GN=PDXK PE=1 SV=1 - [PDXK_SHEEP]	23	16	15	4	14	8	-0.975362	0.0161548
Q2TA08	BAG family molecular chaperone regulator 5 OS=Bos taurus GN=BAG5 PE=2 SV=1 - [BAG5_BOVIN]	2	2	0	0	0	0	-0.976182	0.0437963
P47740	Fatty aldehyde dehydrogenase OS=Mus musculus GN=Aldh3a2 PE=2 SV=2 - [AL3A2_MOUSE]	2	2	0	0	0	0	-0.976182	0.0437963
P18246	Gap junction alpha-1 protein OS=Bos taurus GN=GJA1 PE=2 SV=2 - [CXA1_BOVIN]	2	2	0	0	0	0	-0.976182	0.0437963
P14056	Serine/threonine-protein kinase A-Raf OS=Rattus norvegicus GN=Araf PE=2 SV=1 - [ARAF_RAT]	2	2	0	0	0	0	-0.976182	0.0437963
P23298	Protein kinase C eta type OS=Mus musculus GN=Prkch PE=1 SV=2 - [KPCL_MOUSE]	0	2	2	0	0	0	-0.983119	0.0445254
O08688	Calpain-5 OS=Mus musculus GN=Capn5 PE=2 SV=1 - [CAN5_MOUSE]	9	8	5	2	0	6	-0.989824	0.0746758
Q27968	DnaJ homolog subfamily C member 3 OS=Bos taurus GN=DNAJC3 PE=1 SV=1 - [DNJC3_BOVIN]	7	5	4	1	3	2	-0.996375	0.053487
Q3ZBU9	UBX domain-containing protein 4 OS=Bos taurus GN=UBXN4 PE=2 SV=2 - [UBXN4_BOVIN]	5	3	0	0	1	1	-0.998727	0.186238
P62717	60S ribosomal protein L18a OS=Mus musculus GN=Rpl18a PE=1 SV=1 - [RL18A_MOUSE]	7	4	8	2	3	2	-1.01789	0.0342753
P02669	Kappa-casein OS=Ovis aries GN=CSN3 PE=1 SV=2 - [CASK_SHEEP]	123	100	114	27	133	18	-1.02153	0.0450903
Q9TRY0	Peptidyl-prolyl cis-trans isomerase FKBP4 OS=Bos taurus GN=FKBP4 PE=1 SV=4 - [FKBP4_BOVIN]	2	2	2	0	1	0	-1.02536	0.0709618
A8YXY3	15 kDa selenoprotein OS=Bos taurus GN=SEP15 PE=2 SV=2 - [SEP15_BOVIN]	7	3	0	0	2	1	-1.02695	0.365137
Q3T178	Vacuolar protein sorting-associated protein 28 homolog OS=Bos taurus GN=VPS28 PE=2 SV=1 - [VPS28_BOVIN]	1	2	3	0	1	0	-1.02816	0.0709618
A4FV54	Ras-related protein Rab-8A OS=Bos taurus GN=RAB8A PE=2 SV=1 - [RAB8A_BOVIN]	27	45	73	28	20	16	-1.02836	0.0873278
Q08849	Syntaxin-3 OS=Rattus norvegicus GN=Stx3 PE=2 SV=1 - [STX3_RAT]	0	4	5	1	0	1	-1.03213	0.229209
Q56JX3	60S ribosomal protein L31 OS=Bos taurus GN=RPL31 PE=2 SV=1 - [RL31_BOVIN]	2	2	3	1	0	0	-1.0386	0.042936
P55259	Pancreatic secretory granule membrane major glycoprotein GP2 OS=Homo sapiens GN=GP2 PE=2 SV=3 - [GP2_HUMAN]	9	16	21	4	8	8	-1.04046	0.0338334
Q3T0B7	40S ribosomal protein S27-like OS=Bos taurus GN=RPS27L PE=3 SV=3 - [RS27L_BOVIN]	1	3	2	0	1	0	-1.04095	0.0709618
Q08DZ3	ELMO domain-containing protein 2 OS=Bos taurus GN=ELMOD2 PE=1 SV=1 - [ELMD2_BOVIN]	4	3	4	1	1	1	-1.04199	0.0484251
A2Q0Z1	Heat shock cognate 71 kDa protein OS=Equus caballus GN=HSPA8 PE=2 SV=1 - [HSP7C_HORSE]	167	193	226	75	116	86	-1.04636	0.0013734
Q3T0Y8	Vesicle-associated membrane protein 8 OS=Bos taurus GN=VAMP8 PE=3 SV=1 - [VAMP8_BOVIN]	6	6	7	3	0	3	-1.0483	0.0322241
Q5E984	Translationally-controlled tumor protein OS=Bos taurus GN=TPT1 PE=2 SV=1 - [TCTP_BOVIN]	3	3	16	2	7	0	-1.05288	0.279751
P24409	Ras-related protein Rab-10 OS=Canis familiaris GN=RAB10 PE=1 SV=1 - [RAB10_CANFA]	24	45	75	27	20	15	-1.06659	0.112304
P13471	40S ribosomal protein S14 OS=Rattus norvegicus GN=Rps14 PE=2 SV=3 - [RS14_RAT]	6	7	6	2	4	1	-1.06919	0.0334368
Q9NQC3	Reticulon-4 OS=Homo sapiens GN=RTN4 PE=1 SV=2 - [RTN4_HUMAN]	4	5	5	1	0	3	-1.07056	0.0383342
Q9BGI3	Peroxiredoxin-2 OS=Bos taurus GN=PRDX2 PE=2 SV=1 - [PRDX2_BOVIN]	4	1	2	0	0	1	-1.07134	0.0511224
P55786	Puromycin-sensitive aminopeptidase OS=Homo sapiens GN=NPEPPS PE=1 SV=2 - [PSA_HUMAN]	5	3	1	1	1	0	-1.07145	0.0632119
P50502	Hsc70-interacting protein OS=Homo sapiens GN=ST13 PE=1 SV=2 - [F10A1_HUMAN]	9	10	9	3	5	3	-1.07284	0.0161548
A3KGB4	TBC1 domain family member 8B OS=Mus musculus GN=Tbc1d8b PE=2 SV=1 - [TBC8B_MOUSE]	5	2	0	0	0	1	-1.08065	0.202061
P81287	Annexin A5 OS=Bos taurus GN=ANXA5 PE=1 SV=3 - [ANXA5_BOVIN]	40	52	65	14	28	29	-1.08171	0.00953092
Q32LM2	Small glutamine-rich tetratricopeptide repeat-containing protein alpha OS=Bos taurus GN=SGTA PE=2 SV=1 - [SGTA_BOVIN]	4	5	5	2	1	1	-1.0842	0.0312489
O15371	Eukaryotic translation initiation factor 3 subunit D OS=Homo sapiens GN=EIF3D PE=1 SV=1 - [EIF3D_HUMAN]	10	3	0	0	2	2	-1.08668	0.525275
O75436	Vacuolar protein sorting-associated protein 26A OS=Homo sapiens GN=VPS26A PE=1 SV=2 - [VP26A_HUMAN]	6	5	4	1	3	1	-1.09206	0.0420209
P13497	Bone morphogenetic protein 1 OS=Homo sapiens GN=BMP1 PE=1 SV=2 - [BMP1_HUMAN]	2	3	2	0	0	1	-1.0998	0.042936
Q96LJ7	Dehydrogenase/reductase SDR family member 1 OS=Homo sapiens GN=DHRS1 PE=1 SV=1 - [DHRS1_HUMAN]	27	21	9	12	2	7	-1.10274	0.102802
P46471	26S protease regulatory subunit 7 OS=Mus musculus GN=Psmc2 PE=1 SV=5 - [PRS7_MOUSE]	8	6	5	2	1	3	-1.10384	0.023981
P41541	General vesicular transport factor p115 OS=Bos taurus GN=USO1 PE=1 SV=1 - [USO1_BOVIN]	6	3	0	0	1	1	-1.11205	0.229862
O35963	Ras-related protein Rab-33B OS=Mus musculus GN=Rab33b PE=1 SV=1 - [RB33B_MOUSE]	9	22	35	9	10	8	-1.11989	0.122328
P79106	Platelet-activating factor acetylhydrolase 2, cytoplasmic OS=Bos taurus GN=PAFAH2 PE=1 SV=1 - [PAFA2_BOVIN]	3	3	4	1	0	1	-1.12249	0.0312567
P62998	Ras-related C3 botulinum toxin substrate 1 OS=Bos taurus GN=RAC1 PE=1 SV=1 - [RAC1_BOVIN]	26	26	35	11	9	15	-1.12642	0.00638937
P01030	Complement C4 (Fragments) OS=Bos taurus GN=C4 PE=1 SV=2 - [CO4_BOVIN]	4	4	4	0	0	3	-1.12688	0.042936
Q2KHZ2	HBS1-like protein OS=Bos taurus GN=HBS1L PE=2 SV=1 - [HBS1L_BOVIN]	3	1	1	0	0	0	-1.12911	0.0205466
Q8NBS9	Thioredoxin domain-containing protein 5 OS=Homo sapiens GN=TXNDC5 PE=1 SV=2 - [TXND5_HUMAN]	3	1	1	0	0	0	-1.12911	0.0205466
Q5RDQ2	MAGUK p55 subfamily member 5 OS=Pongo abelii GN=MPP5 PE=2 SV=1 - [MPP5_PONAB]	2	1	2	0	0	0	-1.13221	0.0180596
Q14139	Ubiquitin conjugation factor E4 A OS=Homo sapiens GN=UBE4A PE=1 SV=2 - [UBE4A_HUMAN]	2	1	2	0	0	0	-1.13221	0.0180596
Q7L9L4	MOB kinase activator 1B OS=Homo sapiens GN=MOB1B PE=1 SV=3 - [MOB1B_HUMAN]	9	8	4	3	3	1	-1.13343	0.0295642
Q3T0N3	Transmembrane and coiled-coil domain-containing protein 1 OS=Bos taurus GN=TMCO1 PE=2 SV=1 - [TMCO1_BOVIN]	1	1	3	0	0	0	-1.13535	0.0207742
Q5VZK9	Leucine-rich repeat-containing protein 16A OS=Homo sapiens GN=LRRC16A PE=1 SV=1 - [LR16A_HUMAN]	3	2	0	0	0	0	-1.14353	0.0427546
Q2KII4	Transcription elongation factor B polypeptide 1 OS=Bos taurus GN=TCEB1 PE=3 SV=1 - [ELOC_BOVIN]	3	2	0	0	0	0	-1.14353	0.0427546
P40617	ADP-ribosylation factor-like protein 4A OS=Homo sapiens GN=ARL4A PE=1 SV=2 - [ARL4A_HUMAN]	2	2	1	0	0	0	-1.14658	0.0180596
Q86SQ9	Dehydrodolichyl diphosphate synthase OS=Homo sapiens GN=DHDDS PE=1 SV=3 - [DHDDS_HUMAN]	2	2	1	0	0	0	-1.14658	0.0180596
Q2HJH3	Ester hydrolase C11orf54 homolog OS=Bos taurus PE=2 SV=1 - [CK054_BOVIN]	2	2	1	0	0	0	-1.14658	0.0180596
P53816	HRAS-like suppressor 3 OS=Homo sapiens GN=PLA2G16 PE=1 SV=2 - [HRSL3_HUMAN]	2	2	1	0	0	0	-1.14658	0.0180596
Q3SYU9	Major vault protein OS=Bos taurus GN=MVP PE=2 SV=1 - [MVP_BOVIN]	2	2	1	0	0	0	-1.14658	0.0180596
Q96PB7	Noelin-3 OS=Homo sapiens GN=OLFM3 PE=2 SV=1 - [NOE3_HUMAN]	2	2	1	0	0	0	-1.14658	0.0180596
Q0VC89	Probable palmitoyltransferase ZDHHC20 OS=Bos taurus GN=ZDHHC20 PE=2 SV=1 - [ZDH20_BOVIN]	1	2	2	0	0	0	-1.14967	0.0180596
Q2T9N1	Protein FAM114A2 OS=Bos taurus GN=FAM114A1 PE=2 SV=1 - [F1142_BOVIN]	1	2	2	0	0	0	-1.14967	0.0180596
O60784	Target of Myb protein 1 OS=Homo sapiens GN=TOM1 PE=1 SV=2 - [TOM1_HUMAN]	1	2	2	0	0	0	-1.14967	0.0180596
Q5R4Q3	Translocation protein SEC62 OS=Pongo abelii GN=SEC62 PE=2 SV=1 - [SEC62_PONAB]	1	2	2	0	0	0	-1.14967	0.0180596
P09527	Ras-related protein Rab-7a OS=Rattus norvegicus GN=Rab7a PE=1 SV=2 - [RAB7A_RAT]	69	44	59	26	18	25	-1.15069	0.00650958
Q3T169	40S ribosomal protein S3 OS=Bos taurus GN=RPS3 PE=2 SV=1 - [RS3_BOVIN]	23	18	24	5	17	6	-1.15089	0.0081445
P60467	Protein transport protein Sec61 subunit beta OS=Canis familiaris GN=SEC61B PE=1 SV=2 - [SC61B_CANFA]	2	5	5	1	1	1	-1.15435	0.0362812
Q5E988	40S ribosomal protein S5 OS=Bos taurus GN=RPS5 PE=2 SV=3 - [RS5_BOVIN]	13	6	6	2	5	2	-1.15485	0.0307534
A6H7B0	Plasmolipin OS=Bos taurus GN=PLLP PE=2 SV=1 - [PLLP_BOVIN]	20	13	8	8	2	4	-1.15485	0.055052
P35979	60S ribosomal protein L12 OS=Mus musculus GN=Rpl12 PE=1 SV=2 - [RL12_MOUSE]	14	9	10	4	5	3	-1.15658	0.00977753
Q3MHX6	Protein OS-9 OS=Bos taurus GN=OS9 PE=2 SV=1 - [OS9_BOVIN]	3	2	2	0	1	0	-1.16068	0.042936
P46776	60S ribosomal protein L27a OS=Homo sapiens GN=RPL27A PE=1 SV=2 - [RL27A_HUMAN]	5	4	8	2	2	1	-1.16133	0.0246972
Q9JJK2	LanC-like protein 2 OS=Mus musculus GN=Lancl2 PE=1 SV=1 - [LANC2_MOUSE]	3	2	3	1	0	0	-1.16209	0.0266817
Q2HJ33	Obg-like ATPase 1 OS=Bos taurus GN=OLA1 PE=2 SV=1 - [OLA1_BOVIN]	2	2	3	0	1	0	-1.16321	0.042936
Q9TUM6	Perilipin-2 OS=Bos taurus GN=PLIN2 PE=2 SV=1 - [PLIN2_BOVIN]	516	424	350	167	232	165	-1.16496	0.00172009
Q9GKE8	Leukocyte surface antigen CD47 OS=Sus scrofa GN=CD47 PE=1 SV=1 - [CD47_PIG]	4	6	7	2	2	1	-1.17474	0.0229121
A5A6M4	Eukaryotic translation initiation factor 3 subunit L OS=Pan troglodytes GN=EIF3L PE=2 SV=1 - [EIF3L_PANTR]	6	3	1	1	1	0	-1.17637	0.0628184
P84080	ADP-ribosylation factor 1 OS=Bos taurus GN=ARF1 PE=1 SV=2 - [ARF1_BOVIN]	45	62	68	18	31	25	-1.17901	0.00324123
P29678	Dual specificity mitogen-activated protein kinase kinase 1 OS=Oryctolagus cuniculus GN=MAP2K1 PE=1 SV=2 - [MP2K1_RABIT]	3	4	3	1	1	0	-1.19135	0.0310705
P00712	Alpha-lactalbumin OS=Capra hircus GN=LALBA PE=1 SV=1 - [LALBA_CAPHI]	18	14	17	12	3	1	-1.21405	0.0349632
P53994	Ras-related protein Rab-2A OS=Mus musculus GN=Rab2a PE=1 SV=1 - [RAB2A_MOUSE]	20	27	50	9	13	16	-1.2141	0.0399473
P62330	ADP-ribosylation factor 6 OS=Homo sapiens GN=ARF6 PE=1 SV=2 - [ARF6_HUMAN]	12	11	10	2	6	4	-1.21949	0.00841169
O43396	Thioredoxin-like protein 1 OS=Homo sapiens GN=TXNL1 PE=1 SV=3 - [TXNL1_HUMAN]	13	7	5	2	3	3	-1.22528	0.0246972
P04973	Clathrin light chain A OS=Bos taurus GN=CLTA PE=1 SV=1 - [CLCA_BOVIN]	1	3	4	0	0	1	-1.22697	0.0367452
P35293	Ras-related protein Rab-18 OS=Mus musculus GN=Rab18 PE=2 SV=2 - [RAB18_MOUSE]	162	143	151	49	67	70	-1.22772	0.00042377
O00303	Eukaryotic translation initiation factor 3 subunit F OS=Homo sapiens GN=EIF3F PE=1 SV=1 - [EIF3F_HUMAN]	6	4	4	0	3	1	-1.23084	0.0313828
P23907	Major prion protein OS=Ovis aries GN=PRNP PE=1 SV=1 - [PRIO_SHEEP]	7	3	11	2	2	2	-1.24437	0.0312567
Q9Y679	Ancient ubiquitous protein 1 OS=Homo sapiens GN=AUP1 PE=1 SV=1 - [AUP1_HUMAN]	36	24	7	3	11	12	-1.24461	0.169862
P80457	Xanthine dehydrogenase/oxidase OS=Bos taurus GN=XDH PE=1 SV=4 - [XDH_BOVIN]	1982	1257	1111	444	737	694	-1.25326	0.0082557
Q5E9X4	Leucine-rich repeat-containing protein 59 OS=Bos taurus GN=LRRC59 PE=2 SV=1 - [LRC59_BOVIN]	23	18	12	7	4	7	-1.26056	0.0134147
Q2YDL1	Syntaxin-binding protein 6 OS=Bos taurus GN=STXBP6 PE=2 SV=1 - [STXB6_BOVIN]	3	3	5	0	0	2	-1.26263	0.028226
Q2NKZ1	T-complex protein 1 subunit eta OS=Bos taurus GN=CCT7 PE=1 SV=1 - [TCPH_BOVIN]	12	8	5	0	7	2	-1.26544	0.0536312
P35268	60S ribosomal protein L22 OS=Homo sapiens GN=RPL22 PE=1 SV=2 - [RL22_HUMAN]	7	7	10	4	3	0	-1.26973	0.018439
P34064	Proteasome subunit alpha type-5 OS=Rattus norvegicus GN=Psma5 PE=2 SV=1 - [PSA5_RAT]	4	2	3	1	0	0	-1.27586	0.0187441
Q9TU47	Eukaryotic translation initiation factor 6 OS=Bos taurus GN=EIF6 PE=2 SV=2 - [IF6_BOVIN]	5	2	3	0	2	0	-1.27601	0.0352165
P61960	Ubiquitin-fold modifier 1 OS=Homo sapiens GN=UFM1 PE=1 SV=1 - [UFM1_HUMAN]	5	1	0	0	0	0	-1.27774	0.0709618
Q9NR45	Sialic acid synthase OS=Homo sapiens GN=NANS PE=1 SV=2 - [SIAS_HUMAN]	3	1	2	0	0	0	-1.28327	0.0117169
Q32L63	Vacuolar protein sorting-associated protein VTA1 homolog OS=Bos taurus GN=VTA1 PE=2 SV=1 - [VTA1_BOVIN]	3	1	2	0	0	0	-1.28327	0.0117169
Q99MN1	Lysine--tRNA ligase OS=Mus musculus GN=Kars PE=1 SV=1 - [SYK_MOUSE]	4	3	2	1	0	0	-1.28575	0.0192559
Q0III3	Cytoplasmic dynein 1 intermediate chain 2 OS=Bos taurus GN=DYNC1I2 PE=1 SV=1 - [DC1I2_BOVIN]	3	3	3	1	0	0	-1.28786	0.0168851
Q29RV1	Protein disulfide-isomerase A4 OS=Bos taurus GN=PDIA4 PE=2 SV=1 - [PDIA4_BOVIN]	4	5	4	1	2	0	-1.28998	0.0218267
Q32L99	Prostaglandin reductase 2 OS=Bos taurus GN=PTGR2 PE=2 SV=1 - [PTGR2_BOVIN]	4	2	0	0	0	0	-1.29348	0.0482261
P86252	Transcriptional activator protein Pur-alpha (Fragments) OS=Rattus norvegicus GN=Pura PE=1 SV=1 - [PURA_RAT]	4	2	0	0	0	0	-1.29348	0.0482261
O00487	26S proteasome non-ATPase regulatory subunit 14 OS=Homo sapiens GN=PSMD14 PE=1 SV=1 - [PSDE_HUMAN]	3	2	1	0	0	0	-1.29622	0.011785
Q5E9D5	Destrin OS=Bos taurus GN=DSTN PE=2 SV=3 - [DEST_BOVIN]	3	2	1	0	0	0	-1.29622	0.011785
Q1RMU4	Erlin-2 OS=Bos taurus GN=ERLIN2 PE=2 SV=1 - [ERLN2_BOVIN]	3	2	1	0	0	0	-1.29622	0.011785
P18685	Ferritin heavy chain OS=Ovis aries GN=FTH1 PE=1 SV=3 - [FRIH_SHEEP]	3	2	1	0	0	0	-1.29622	0.011785
P50151	Guanine nucleotide-binding protein G(I)/G(S)/G(O) subunit gamma-10 OS=Homo sapiens GN=GNG10 PE=1 SV=1 - [GBG10_HUMAN]	3	2	1	0	0	0	-1.29622	0.011785
Q2TBQ8	6-phosphogluconolactonase OS=Bos taurus GN=PGLS PE=2 SV=1 - [6PGL_BOVIN]	3	3	2	0	1	0	-1.2974	0.0262968
P61221	ATP-binding cassette sub-family E member 1 OS=Homo sapiens GN=ABCE1 PE=1 SV=1 - [ABCE1_HUMAN]	3	3	2	0	1	0	-1.2974	0.0262968
Q3SYZ2	MAP kinase-activated protein kinase 3 OS=Bos taurus GN=MAPKAPK3 PE=2 SV=1 - [MAPK3_BOVIN]	2	2	2	0	0	0	-1.29898	0.010202
Q91XT6	Tandem C2 domains nuclear protein OS=Mus musculus GN=Tc2n PE=1 SV=2 - [TAC2N_MOUSE]	2	2	2	0	0	0	-1.29898	0.010202
Q3MHW7	Transmembrane protein 97 OS=Bos taurus GN=TMEM97 PE=2 SV=1 - [TMM97_BOVIN]	2	2	2	0	0	0	-1.29898	0.010202
Q148C9	Heme-binding protein 1 OS=Bos taurus GN=HEBP1 PE=2 SV=1 - [HEBP1_BOVIN]	2	5	5	0	3	0	-1.3006	0.0508165
Q9BRI3	Zinc transporter 2 OS=Homo sapiens GN=SLC30A2 PE=1 SV=1 - [ZNT2_HUMAN]	1	2	3	0	0	0	-1.30178	0.0119476
Q14152	Eukaryotic translation initiation factor 3 subunit A OS=Homo sapiens GN=EIF3A PE=1 SV=1 - [EIF3A_HUMAN]	6	4	6	1	2	1	-1.30179	0.0156261
P38409	Guanine nucleotide-binding protein subunit alpha-11 OS=Bos taurus GN=GNA11 PE=2 SV=2 - [GNA11_BOVIN]	11	17	33	6	6	9	-1.30227	0.0521389
Q91VI7	Ribonuclease inhibitor OS=Mus musculus GN=Rnh1 PE=1 SV=1 - [RINI_MOUSE]	6	4	4	1	1	1	-1.30872	0.0157969
Q2KHT7	40S ribosomal protein S27 OS=Bos taurus GN=RPS27 PE=3 SV=3 - [RS27_BOVIN]	2	4	2	0	1	0	-1.31032	0.0286259
O08547	Vesicle-trafficking protein SEC22b OS=Mus musculus GN=Sec22b PE=1 SV=3 - [SC22B_MOUSE]	7	8	10	3	2	2	-1.31431	0.00898508
Q8BVF7	Gamma-secretase subunit APH-1A OS=Mus musculus GN=Aph1a PE=2 SV=2 - [APH1A_MOUSE]	1	3	2	0	0	0	-1.31457	0.0122016
Q0IIM3	Heat shock protein 105 kDa OS=Bos taurus GN=HSPH1 PE=2 SV=1 - [HS105_BOVIN]	1	3	2	0	0	0	-1.31457	0.0122016
B4F7E8	Niban-like protein 1 OS=Rattus norvegicus GN=Fam129b PE=2 SV=1 - [NIBL1_RAT]	1	3	2	0	0	0	-1.31457	0.0122016
A1A4Q2	Prolyl-tRNA synthetase associated domain-containing protein 1 OS=Bos taurus GN=PRORSD1 PE=2 SV=1 - [PRXD1_BOVIN]	0	3	3	0	0	0	-1.31735	0.0424647
P38403	Guanine nucleotide-binding protein G(k) subunit alpha OS=Cavia porcellus GN=GNAI3 PE=2 SV=3 - [GNAI3_CAVPO]	58	48	59	24	22	14	-1.31771	0.00149749
Q12974	Protein tyrosine phosphatase type IVA 2 OS=Homo sapiens GN=PTP4A2 PE=1 SV=1 - [TP4A2_HUMAN]	3	6	7	1	2	1	-1.31866	0.0202696
P81623	Endoplasmic reticulum resident protein 29 OS=Bos taurus GN=ERP29 PE=1 SV=2 - [ERP29_BOVIN]	7	9	7	0	3	4	-1.31869	0.0161548
Q95140	60S acidic ribosomal protein P0 OS=Bos taurus GN=RPLP0 PE=2 SV=3 - [RLA0_BOVIN]	21	13	18	4	8	6	-1.32299	0.00347104
P61020	Ras-related protein Rab-5B OS=Homo sapiens GN=RAB5B PE=1 SV=1 - [RAB5B_HUMAN]	18	17	27	7	3	10	-1.3284	0.0141063
Q3ZBE9	Sterol-4-alpha-carboxylate 3-dehydrogenase, decarboxylating OS=Bos taurus GN=NSDHL PE=2 SV=1 - [NSDHL_BOVIN]	26	17	13	7	4	7	-1.32996	0.0132111
Q06AU7	Ras-related protein Rab-1B OS=Sus scrofa GN=RAB1B PE=2 SV=1 - [RAB1B_PIG]	109	102	113	38	53	32	-1.33367	0.000416794
Q95114	Lactadherin OS=Bos taurus GN=MFGE8 PE=1 SV=2 - [MFGM_BOVIN]	1213	1134	1412	485	619	397	-1.33852	0.000609971
P53619	Coatomer subunit delta OS=Bos taurus GN=ARCN1 PE=1 SV=1 - [COPD_BOVIN]	3	4	2	0	0	1	-1.34724	0.019087
P26201	Platelet glycoprotein 4 OS=Bos taurus GN=CD36 PE=1 SV=5 - [CD36_BOVIN]	11	10	18	3	3	6	-1.34724	0.0101134
Q5EA55	Golgin subfamily A member 7 OS=Bos taurus GN=GOLGA7 PE=2 SV=1 - [GOGA7_BOVIN]	5	5	4	0	1	2	-1.35341	0.0161548
F1LM93	Tyrosine-protein kinase Yes OS=Rattus norvegicus GN=Yes1 PE=1 SV=1 - [YES_RAT]	10	13	19	3	3	7	-1.36177	0.013528
F1MN90	Cell death activator CIDE-3 OS=Bos taurus GN=CIDEC PE=2 SV=1 - [CIDEC_BOVIN]	3	13	16	3	5	2	-1.3626	0.108882
P62261	14-3-3 protein epsilon OS=Bos taurus GN=YWHAE PE=2 SV=1 - [1433E_BOVIN]	54	58	60	11	40	16	-1.36856	0.00351351
P09330	Ribose-phosphate pyrophosphokinase 2 OS=Rattus norvegicus GN=Prps2 PE=1 SV=3 - [PRPS2_RAT]	3	7	5	2	1	0	-1.37554	0.0229121
Q02337	D-beta-hydroxybutyrate dehydrogenase, mitochondrial OS=Bos taurus GN=BDH1 PE=1 SV=2 - [BDH_BOVIN]	5	5	3	0	3	0	-1.38197	0.0288527
Q3MHW6	Monocarboxylate transporter 1 OS=Bos taurus GN=SLC16A1 PE=2 SV=2 - [MOT1_BOVIN]	6	10	9	3	0	3	-1.39709	0.019353
P62490	Ras-related protein Rab-11A OS=Canis familiaris GN=RAB11A PE=2 SV=3 - [RB11A_CANFA]	7	0	0	0	0	0	-1.40061	0.229794
P10160	Eukaryotic translation initiation factor 5A-1 OS=Oryctolagus cuniculus GN=EIF5A PE=1 SV=2 - [IF5A1_RABIT]	15	15	14	4	7	3	-1.40556	0.00314804
Q8WVM8	Sec1 family domain-containing protein 1 OS=Homo sapiens GN=SCFD1 PE=1 SV=4 - [SCFD1_HUMAN]	6	3	0	0	1	0	-1.4062	0.165475
Q5E983	Elongation factor 1-beta OS=Bos taurus GN=EEF1B PE=2 SV=3 - [EF1B_BOVIN]	14	12	13	5	7	0	-1.41012	0.0121474
A0AV96	RNA-binding protein 47 OS=Homo sapiens GN=RBM47 PE=1 SV=2 - [RBM47_HUMAN]	4	3	2	0	1	0	-1.41036	0.017298
Q08DI5	Ras-related protein Rap-2c OS=Bos taurus GN=RAP2C PE=2 SV=1 - [RAP2C_BOVIN]	7	9	13	4	4	0	-1.41171	0.0187441
P18203	Peptidyl-prolyl cis-trans isomerase FKBP1A OS=Bos taurus GN=FKBP1A PE=1 SV=2 - [FKB1A_BOVIN]	2	3	4	0	1	0	-1.41462	0.0174481
Q56K14	60S acidic ribosomal protein P1 OS=Bos taurus GN=RPLP1 PE=3 SV=1 - [RLA1_BOVIN]	20	9	7	0	9	3	-1.42479	0.0594026
O95573	Long-chain-fatty-acid--CoA ligase 3 OS=Homo sapiens GN=ACSL3 PE=1 SV=3 - [ACSL3_HUMAN]	95	94	94	24	34	41	-1.43073	0.000609971
P61246	40S ribosomal protein S3a (Fragment) OS=Felis catus GN=RPS3A PE=2 SV=1 - [RS3A_FELCA]	23	7	9	1	6	5	-1.43087	0.058047
Q27971	Calpain-2 catalytic subunit OS=Bos taurus GN=CAPN2 PE=2 SV=2 - [CAN2_BOVIN]	4	2	1	0	0	0	-1.4318	0.0109192
Q15286	Ras-related protein Rab-35 OS=Homo sapiens GN=RAB35 PE=1 SV=1 - [RAB35_HUMAN]	37	49	82	24	16	15	-1.43276	0.0201568
A7YY28	Alpha/beta hydrolase domain-containing protein 14B OS=Bos taurus GN=ABHD14B PE=2 SV=1 - [ABHEB_BOVIN]	3	2	2	0	0	0	-1.4343	0.00689584
P51153	Ras-related protein Rab-13 OS=Homo sapiens GN=RAB13 PE=1 SV=1 - [RAB13_HUMAN]	16	22	41	14	3	6	-1.43454	0.0451565
P16333	Cytoplasmic protein NCK1 OS=Homo sapiens GN=NCK1 PE=1 SV=1 - [NCK1_HUMAN]	2	2	3	0	0	0	-1.43683	0.00689584
O88956	Lipid phosphate phosphohydrolase 1 OS=Cavia porcellus GN=PPAP2A PE=2 SV=1 - [LPP1_CAVPO]	2	2	3	0	0	0	-1.43683	0.00689584
Q5E953	Ubiquitin-fold modifier-conjugating enzyme 1 OS=Bos taurus GN=UFC1 PE=2 SV=1 - [UFC1_BOVIN]	2	2	3	0	0	0	-1.43683	0.00689584
P25686	DnaJ homolog subfamily B member 2 OS=Homo sapiens GN=DNAJB2 PE=1 SV=3 - [DNJB2_HUMAN]	1	2	4	0	0	0	-1.43939	0.0112265
Q9QXT0	Protein canopy homolog 2 OS=Mus musculus GN=Cnpy2 PE=2 SV=1 - [CNPY2_MOUSE]	1	2	4	0	0	0	-1.43939	0.0112265
Q08DE8	Ras-related protein Rab-7b OS=Bos taurus GN=RAB7B PE=2 SV=1 - [RAB7B_BOVIN]	5	3	2	0	0	1	-1.44007	0.0161548
Q0IIM8	TBC1 domain family member 8B OS=Homo sapiens GN=TBC1D8B PE=1 SV=2 - [TBC8B_HUMAN]	4	3	3	0	0	1	-1.44203	0.0117169
Q5EAD6	60S ribosomal protein L15 OS=Bos taurus GN=RPL15 PE=2 SV=3 - [RL15_BOVIN]	3	4	11	1	2	1	-1.44275	0.0443044
O43583	Density-regulated protein OS=Homo sapiens GN=DENR PE=1 SV=2 - [DENR_HUMAN]	3	3	1	0	0	0	-1.44598	0.00911816
Q9ULC3	Ras-related protein Rab-23 OS=Homo sapiens GN=RAB23 PE=1 SV=1 - [RAB23_HUMAN]	3	3	1	0	0	0	-1.44598	0.00911816
P35080	Profilin-2 OS=Homo sapiens GN=PFN2 PE=1 SV=3 - [PROF2_HUMAN]	2	3	2	0	0	0	-1.44848	0.00697705
O14818	Proteasome subunit alpha type-7 OS=Homo sapiens GN=PSMA7 PE=1 SV=1 - [PSA7_HUMAN]	2	3	2	0	0	0	-1.44848	0.00697705
Q0P5F3	Protein lin-7 homolog C OS=Bos taurus GN=LIN7C PE=2 SV=1 - [LIN7C_BOVIN]	2	3	2	0	0	0	-1.44848	0.00697705
O35547	Long-chain-fatty-acid--CoA ligase 4 OS=Rattus norvegicus GN=Acsl4 PE=2 SV=1 - [ACSL4_RAT]	20	18	17	7	0	8	-1.45327	0.0222333
P04896	Guanine nucleotide-binding protein G(s) subunit alpha isoforms short OS=Bos taurus GN=GNAS PE=1 SV=1 - [GNAS2_BOVIN]	43	39	47	13	14	15	-1.46116	0.00081595
Q95122	Monocyte differentiation antigen CD14 OS=Bos taurus GN=CD14 PE=2 SV=2 - [CD14_BOVIN]	7	10	11	3	2	2	-1.46243	0.00654746
P46638	Ras-related protein Rab-11B OS=Mus musculus GN=Rab11b PE=1 SV=3 - [RB11B_MOUSE]	26	24	37	8	7	12	-1.46251	0.00358771
Q5E958	40S ribosomal protein S8 OS=Bos taurus GN=RPS8 PE=2 SV=3 - [RS8_BOVIN]	11	4	10	0	5	2	-1.4645	0.0274182
Q8N5I4	Dehydrogenase/reductase SDR family member on chromosome X OS=Homo sapiens GN=DHRSX PE=2 SV=2 - [DHRSX_HUMAN]	5	9	15	1	4	3	-1.4769	0.0255504
Q3T0W9	60S ribosomal protein L19 OS=Bos taurus GN=RPL19 PE=2 SV=1 - [RL19_BOVIN]	4	7	11	2	2	1	-1.48411	0.0159209
Q3T0R1	40S ribosomal protein S18 OS=Bos taurus GN=RPS18 PE=2 SV=3 - [RS18_BOVIN]	5	7	11	1	0	4	-1.48515	0.0274182
P62871	Guanine nucleotide-binding protein G(I)/G(S)/G(T) subunit beta-1 OS=Bos taurus GN=GNB1 PE=1 SV=3 - [GBB1_BOVIN]	158	125	107	33	67	37	-1.48525	0.00124916
P35980	60S ribosomal protein L18 OS=Mus musculus GN=Rpl18 PE=2 SV=3 - [RL18_MOUSE]	5	6	13	1	3	2	-1.48563	0.019168
P97554	DnaJ homolog subfamily B member 9 OS=Rattus norvegicus GN=Dnajb9 PE=2 SV=2 - [DNJB9_RAT]	3	4	5	0	2	0	-1.48922	0.0161548
Q5E966	Eukaryotic translation initiation factor 3 subunit I OS=Bos taurus GN=EIF3I PE=2 SV=1 - [EIF3I_BOVIN]	3	4	5	0	2	0	-1.48922	0.0161548
Q56JV3	GTP-binding protein Rheb OS=Bos taurus GN=RHEB PE=2 SV=1 - [RHEB_BOVIN]	4	4	3	1	0	0	-1.50037	0.00943205
P23458	Tyrosine-protein kinase JAK1 OS=Homo sapiens GN=JAK1 PE=1 SV=2 - [JAK1_HUMAN]	6	3	1	0	1	0	-1.51319	0.0334171
Q3SZA1	Rho-related GTP-binding protein RhoF OS=Bos taurus GN=RHOF PE=2 SV=1 - [RHOF_BOVIN]	13	19	29	4	6	8	-1.51836	0.0113474
Q5E947	Peroxiredoxin-1 OS=Bos taurus GN=PRDX1 PE=2 SV=1 - [PRDX1_BOVIN]	40	30	34	7	18	9	-1.52089	0.00113647
Q28294	Guanine nucleotide-binding protein G(q) subunit alpha OS=Canis familiaris GN=GNAQ PE=2 SV=2 - [GNAQ_CANFA]	14	22	32	7	4	8	-1.53881	0.0159984
A1XQU3	60S ribosomal protein L14 OS=Sus scrofa GN=RPL14 PE=2 SV=1 - [RL14_PIG]	4	3	7	1	1	0	-1.54236	0.011785
Q2HJD5	Ethylmalonyl-CoA decarboxylase OS=Bos taurus GN=ECHDC1 PE=2 SV=1 - [ECHD1_BOVIN]	4	1	3	0	0	0	-1.54724	0.00769978
Q56JX6	40S ribosomal protein S28 OS=Bos taurus GN=RPS28 PE=3 SV=1 - [RS28_BOVIN]	3	2	3	0	0	0	-1.56033	0.0047713
Q9UM54	Unconventional myosin-VI OS=Homo sapiens GN=MYO6 PE=1 SV=4 - [MYO6_HUMAN]	3	2	3	0	0	0	-1.56033	0.0047713
P62935	Peptidyl-prolyl cis-trans isomerase A OS=Bos taurus GN=PPIA PE=1 SV=2 - [PPIA_BOVIN]	202	183	93	25	83	56	-1.56184	0.0170249
Q56JX5	40S ribosomal protein S25 OS=Bos taurus GN=RPS25 PE=2 SV=1 - [RS25_BOVIN]	5	7	11	1	2	2	-1.56464	0.00902746
Q5EA88	Glycerol-3-phosphate dehydrogenase [NAD(+)], cytoplasmic OS=Bos taurus GN=GPD1 PE=2 SV=3 - [GPDA_BOVIN]	1	2	5	0	0	0	-1.56502	0.0125008
Q3T0L5	Epithelial cell adhesion molecule OS=Bos taurus GN=EPCAM PE=2 SV=1 - [EPCAM_BOVIN]	4	3	1	0	0	0	-1.56875	0.00839752
P34932	Heat shock 70 kDa protein 4 OS=Homo sapiens GN=HSPA4 PE=1 SV=4 - [HSP74_HUMAN]	6	4	3	0	2	0	-1.57115	0.0141683
Q0V8H6	Putative helicase MOV-10 OS=Bos taurus GN=MOV10 PE=2 SV=1 - [MOV10_BOVIN]	5	4	4	0	2	0	-1.57275	0.0109192
E2RKA8	60S ribosomal protein L32 OS=Canis familiaris GN=RPL32 PE=1 SV=1 - [RL32_CANFA]	4	4	5	0	2	0	-1.57438	0.0109874
P61585	Transforming protein RhoA OS=Bos taurus GN=RHOA PE=1 SV=1 - [RHOA_BOVIN]	51	43	57	11	11	23	-1.57469	0.0023807
Q92963	GTP-binding protein Rit1 OS=Homo sapiens GN=RIT1 PE=1 SV=1 - [RIT1_HUMAN]	4	4	0	0	0	0	-1.57943	0.042936
B2RXS4	Plexin-B2 OS=Mus musculus GN=Plxnb2 PE=1 SV=1 - [PLXB2_MOUSE]	3	4	1	0	0	0	-1.58167	0.00888561
A6QPF8	Transmembrane protein 120B OS=Bos taurus GN=TMEM120B PE=2 SV=1 - [T120B_BOVIN]	1	4	3	0	0	0	-1.58624	0.00901075
Q3SYR7	60S ribosomal protein L9 OS=Bos taurus GN=RPL9 PE=2 SV=1 - [RL9_BOVIN]	17	3	6	0	3	3	-1.58652	0.0894587
Q3SYW6	Eukaryotic translation initiation factor 3 subunit C OS=Bos taurus GN=EIF3C PE=2 SV=1 - [EIF3C_BOVIN]	3	5	9	1	2	0	-1.59306	0.0188133
A7Z035	Clathrin interactor 1 OS=Bos taurus GN=CLINT1 PE=2 SV=1 - [EPN4_BOVIN]	5	5	4	0	1	1	-1.59765	0.00767165
O75911	Short-chain dehydrogenase/reductase 3 OS=Homo sapiens GN=DHRS3 PE=1 SV=2 - [DHRS3_HUMAN]	21	13	15	3	1	8	-1.60435	0.0112265
P38377	Protein transport protein Sec61 subunit alpha isoform 1 OS=Canis familiaris GN=SEC61A1 PE=1 SV=3 - [S61A1_CANFA]	6	8	8	1	0	3	-1.60884	0.00914849
Q2KJA1	Endophilin-A2 OS=Bos taurus GN=SH3GL1 PE=2 SV=1 - [SH3G1_BOVIN]	3	3	5	0	1	0	-1.61832	0.00911816
Q3ZBG9	Phospholipid scramblase 2 OS=Bos taurus GN=PLSCR2 PE=2 SV=1 - [PLS2_BOVIN]	15	7	20	2	2	6	-1.62522	0.0183536
Q3SZ90	60S ribosomal protein L13a OS=Bos taurus GN=RPL13A PE=2 SV=3 - [RL13A_BOVIN]	6	6	5	0	2	1	-1.63258	0.00691771
Q3SZN2	Protein transport protein Sec23B OS=Bos taurus GN=SEC23B PE=2 SV=1 - [SC23B_BOVIN]	4	4	4	0	0	1	-1.64237	0.00669516
P81125	Alpha-soluble NSF attachment protein OS=Bos taurus GN=NAPA PE=1 SV=1 - [SNAA_BOVIN]	35	31	38	6	12	12	-1.6429	0.000839023
Q3T0T7	GTP-binding protein SAR1b OS=Bos taurus GN=SAR1B PE=2 SV=1 - [SAR1B_BOVIN]	23	20	32	6	2	11	-1.64425	0.00916481
Q4U0F3	Heat shock 70 kDa protein 1B OS=Bos mutus grunniens GN=HSPA1B PE=2 SV=1 - [HS71B_BOSMU]	42	55	67	12	42	0	-1.64462	0.0264581
Q2KJG3	Asparagine--tRNA ligase, cytoplasmic OS=Bos taurus GN=NARS PE=2 SV=3 - [SYNC_BOVIN]	9	4	1	0	2	0	-1.6488	0.0693126
Q3T0X6	40S ribosomal protein S16 OS=Bos taurus GN=RPS16 PE=2 SV=3 - [RS16_BOVIN]	30	11	12	1	10	4	-1.6508	0.0351785
Q3SZF2	ADP-ribosylation factor 4 OS=Bos taurus GN=ARF4 PE=2 SV=3 - [ARF4_BOVIN]	40	77	100	15	29	22	-1.65478	0.0161548
Q9NR19	Acetyl-coenzyme A synthetase, cytoplasmic OS=Homo sapiens GN=ACSS2 PE=1 SV=1 - [ACSA_HUMAN]	16	12	15	2	6	3	-1.66313	0.00207436
P12970	60S ribosomal protein L7a OS=Mus musculus GN=Rpl7a PE=2 SV=2 - [RL7A_MOUSE]	20	15	14	2	7	4	-1.66331	0.00222732
Q3T0V4	40S ribosomal protein S11 OS=Bos taurus GN=RPS11 PE=2 SV=3 - [RS11_BOVIN]	16	5	8	1	2	3	-1.67072	0.0180596
P10462	Protein S100-A2 OS=Bos taurus GN=S100A2 PE=1 SV=1 - [S10A2_BOVIN]	4	3	6	1	0	0	-1.67219	0.00760527
Q58DS9	Ras-related protein Rab-5C OS=Bos taurus GN=RAB5C PE=2 SV=1 - [RAB5C_BOVIN]	59	32	41	12	12	12	-1.681	0.00207436
O60739	Eukaryotic translation initiation factor 1b OS=Homo sapiens GN=EIF1B PE=1 SV=2 - [EIF1B_HUMAN]	2	3	4	0	0	0	-1.68824	0.00428094
Q96KN1	Protein FAM84B OS=Homo sapiens GN=FAM84B PE=1 SV=1 - [FA84B_HUMAN]	2	3	4	0	0	0	-1.68824	0.00428094
P18066	Ras-related protein Rab-5A OS=Canis familiaris GN=RAB5A PE=1 SV=1 - [RAB5A_CANFA]	26	22	32	7	4	9	-1.69138	0.00222732
Q3T087	60S ribosomal protein L11 OS=Bos taurus GN=RPL11 PE=2 SV=3 - [RL11_BOVIN]	5	9	17	1	4	2	-1.69974	0.0266059
P63321	Ras-related protein Ral-A OS=Mus musculus GN=Rala PE=1 SV=1 - [RALA_MOUSE]	13	8	13	2	2	3	-1.71755	0.00289326
P02676	Fibrinogen beta chain OS=Bos taurus GN=FGB PE=1 SV=2 - [FIBB_BOVIN]	47	140	229	51	31	32	-1.72557	0.100866
P26640	Valine--tRNA ligase OS=Homo sapiens GN=VARS PE=1 SV=4 - [SYVC_HUMAN]	6	4	3	0	0	1	-1.72602	0.00721212
A7YW98	Arginine--tRNA ligase, cytoplasmic OS=Bos taurus GN=RARS PE=2 SV=1 - [SYRC_BOVIN]	8	4	3	0	2	0	-1.72811	0.0157794
P41439	Folate receptor gamma OS=Homo sapiens GN=FOLR3 PE=1 SV=1 - [FOLR3_HUMAN]	13	6	16	2	6	0	-1.7406	0.0192497
P07514	NADH-cytochrome b5 reductase 3 OS=Bos taurus GN=CYB5R3 PE=1 SV=3 - [NB5R3_BOVIN]	55	64	78	13	10	29	-1.74602	0.00439008
Q2HJD0	FAS-associated factor 2 OS=Bos taurus GN=FAF2 PE=2 SV=1 - [FAF2_BOVIN]	37	27	15	6	4	9	-1.75068	0.0126631
Q717R8	Elongation factor 1-delta OS=Ovis aries GN=EEF1D PE=2 SV=1 - [EF1D_SHEEP]	16	18	23	2	6	6	-1.75969	0.00185278
Q56JX8	40S ribosomal protein S13 OS=Bos taurus GN=RPS13 PE=2 SV=3 - [RS13_BOVIN]	7	6	6	0	2	1	-1.76118	0.00457248
Q3T067	Saccharopine dehydrogenase-like oxidoreductase OS=Bos taurus GN=SCCPDH PE=2 SV=1 - [SCPDL_BOVIN]	23	37	55	9	3	16	-1.76248	0.0210607
Q9N2J2	Phospholipid hydroperoxide glutathione peroxidase, mitochondrial OS=Bos taurus GN=GPX4 PE=2 SV=2 - [GPX4_BOVIN]	5	2	3	0	0	0	-1.77955	0.0040181
Q3ZCF0	Dynactin subunit 2 OS=Bos taurus GN=DCTN2 PE=2 SV=1 - [DCTN2_BOVIN]	4	2	4	0	0	0	-1.78153	0.00340539
O60543	Cell death activator CIDE-A OS=Homo sapiens GN=CIDEA PE=1 SV=1 - [CIDEA_HUMAN]	49	66	46	8	14	21	-1.78166	0.00307243
Q80UP5	Ankyrin repeat domain-containing protein 13A OS=Mus musculus GN=Ankrd13a PE=1 SV=2 - [AN13A_MOUSE]	3	2	5	0	0	0	-1.78354	0.0040978
Q9HC38	Glyoxalase domain-containing protein 4 OS=Homo sapiens GN=GLOD4 PE=1 SV=1 - [GLOD4_HUMAN]	5	3	2	0	0	0	-1.78875	0.00418652
Q2T9L8	Methionine--tRNA ligase, cytoplasmic OS=Bos taurus GN=MARS PE=2 SV=1 - [SYMC_BOVIN]	5	3	2	0	0	0	-1.78875	0.00418652
P50851	Lipopolysaccharide-responsive and beige-like anchor protein OS=Homo sapiens GN=LRBA PE=1 SV=4 - [LRBA_HUMAN]	4	3	3	0	0	0	-1.7907	0.00289326
Q3T171	60S ribosomal protein L36 OS=Bos taurus GN=RPL36 PE=3 SV=3 - [RL36_BOVIN]	8	7	6	1	1	1	-1.7942	0.00328318
Q14642	Type I inositol 1,4,5-trisphosphate 5-phosphatase OS=Homo sapiens GN=INPP5A PE=2 SV=1 - [I5P1_HUMAN]	2	3	5	0	0	0	-1.79468	0.00428094
A1XQU9	40S ribosomal protein S20 OS=Sus scrofa GN=RPS20 PE=3 SV=1 - [RS20_PIG]	5	8	5	1	0	1	-1.79946	0.00595453
O14908	PDZ domain-containing protein GIPC1 OS=Homo sapiens GN=GIPC1 PE=1 SV=2 - [GIPC1_HUMAN]	3	4	3	0	0	0	-1.80179	0.00303771
Q58DW5	60S ribosomal protein L5 OS=Bos taurus GN=RPL5 PE=2 SV=3 - [RL5_BOVIN]	16	4	3	0	3	1	-1.80403	0.0771271
A5PK63	40S ribosomal protein S17 OS=Bos taurus GN=RPS17 PE=2 SV=1 - [RS17_BOVIN]	12	5	2	0	3	0	-1.80594	0.0500045
P62070	Ras-related protein R-Ras2 OS=Homo sapiens GN=RRAS2 PE=1 SV=1 - [RRAS2_HUMAN]	8	8	9	1	1	2	-1.8064	0.0027504
Q3T0D7	GTP-binding protein SAR1a OS=Bos taurus GN=SAR1A PE=2 SV=1 - [SAR1A_BOVIN]	21	30	54	6	5	14	-1.8192	0.0185082
Q03113	Guanine nucleotide-binding protein subunit alpha-12 OS=Homo sapiens GN=GNA12 PE=1 SV=4 - [GNA12_HUMAN]	3	7	0	0	0	0	-1.82895	0.0521389
O97680	Thioredoxin OS=Bos taurus GN=TXN PE=2 SV=3 - [THIO_BOVIN]	5	6	11	0	0	3	-1.83242	0.0156268
Q56JZ1	60S ribosomal protein L13 OS=Bos taurus GN=RPL13 PE=2 SV=3 - [RL13_BOVIN]	8	9	16	0	5	2	-1.83589	0.0106652
Q01685	Translocating chain-associated membrane protein 1 OS=Canis familiaris GN=TRAM1 PE=1 SV=2 - [TRAM1_CANFA]	10	12	8	2	1	2	-1.84065	0.00307726
P60604	Ubiquitin-conjugating enzyme E2 G2 OS=Homo sapiens GN=UBE2G2 PE=1 SV=1 - [UB2G2_HUMAN]	9	5	5	1	0	1	-1.84104	0.00515067
O09044	Synaptosomal-associated protein 23 OS=Mus musculus GN=Snap23 PE=1 SV=1 - [SNP23_MOUSE]	26	25	23	3	5	9	-1.84755	0.0013734
P18892	Butyrophilin subfamily 1 member A1 OS=Bos taurus GN=BTN1A1 PE=1 SV=2 - [BT1A1_BOVIN]	1603	1469	1500	390	668	268	-1.87219	0.000522046
Q4R6R4	Basic leucine zipper and W2 domain-containing protein 2 OS=Macaca fascicularis GN=BZW2 PE=2 SV=1 - [BZW2_MACFA]	8	3	3	0	1	0	-1.87305	0.0103316
Q9DAM7	UPF0444 transmembrane protein C12orf23 homolog OS=Mus musculus PE=2 SV=1 - [CL023_MOUSE]	8	12	9	4	0	0	-1.87414	0.0117169
Q3TXS7	26S proteasome non-ATPase regulatory subunit 1 OS=Mus musculus GN=Psmd1 PE=1 SV=1 - [PSMD1_MOUSE]	6	3	5	0	1	0	-1.87608	0.00491854
P60904	DnaJ homolog subfamily C member 5 OS=Mus musculus GN=Dnajc5 PE=1 SV=1 - [DNJC5_MOUSE]	17	15	14	3	3	3	-1.88383	0.00124916
P30742	40S ribosomal protein S26 OS=Cricetus cricetus GN=RPS26 PE=3 SV=3 - [RS26_CRICR]	6	3	2	0	0	0	-1.88643	0.00457248
O76094	Signal recognition particle subunit SRP72 OS=Homo sapiens GN=SRP72 PE=1 SV=3 - [SRP72_HUMAN]	6	3	2	0	0	0	-1.88643	0.00457248
Q76LV1	Heat shock protein HSP 90-beta OS=Bos taurus GN=HSP90AB1 PE=2 SV=3 - [HS90B_BOVIN]	97	79	110	28	47	0	-1.88905	0.0154749
A2AFS3	UPF0577 protein KIAA1324 OS=Mus musculus GN=Kiaa1324 PE=2 SV=1 - [K1324_MOUSE]	4	3	4	0	0	0	-1.89008	0.00231273
Q5R5V3	Glycerol-3-phosphate dehydrogenase 1-like protein OS=Pongo abelii GN=GPD1L PE=2 SV=1 - [GPD1L_PONAB]	5	5	4	0	1	0	-1.8918	0.0040978
Q969X5	Endoplasmic reticulum-Golgi intermediate compartment protein 1 OS=Homo sapiens GN=ERGIC1 PE=1 SV=1 - [ERGI1_HUMAN]	5	4	2	0	0	0	-1.89679	0.00352903
Q643R3	Lysophospholipid acyltransferase LPCAT4 OS=Homo sapiens GN=LPCAT4 PE=1 SV=1 - [LPCT4_HUMAN]	4	4	3	0	0	0	-1.8986	0.00237547
Q9Y617	Phosphoserine aminotransferase OS=Homo sapiens GN=PSAT1 PE=1 SV=2 - [SERC_HUMAN]	4	4	3	0	0	0	-1.8986	0.00237547
Q17R14	Unconventional myosin-Id OS=Bos taurus GN=MYO1D PE=2 SV=1 - [MYO1D_BOVIN]	4	4	3	0	0	0	-1.8986	0.00237547
P62191	26S protease regulatory subunit 4 OS=Homo sapiens GN=PSMC1 PE=1 SV=1 - [PRS4_HUMAN]	3	4	4	0	0	0	-1.90043	0.0023807
Q58DG6	F-box/LRR-repeat protein 20 OS=Bos taurus GN=FBXL20 PE=2 SV=2 - [FXL20_BOVIN]	3	4	4	0	0	0	-1.90043	0.0023807
Q29RK4	UV excision repair protein RAD23 homolog B OS=Bos taurus GN=RAD23B PE=2 SV=1 - [RD23B_BOVIN]	2	6	6	0	1	0	-1.90344	0.00977753
Q91W10	Zinc transporter ZIP8 OS=Mus musculus GN=Slc39a8 PE=2 SV=1 - [S39A8_MOUSE]	1	4	6	0	0	0	-1.90416	0.00920858
P10897	Cytochrome b561 OS=Bos taurus GN=CYB561 PE=1 SV=2 - [CY561_BOVIN]	5	5	1	0	0	0	-1.9053	0.00831884
P07814	Bifunctional glutamate/proline--tRNA ligase OS=Homo sapiens GN=EPRS PE=1 SV=5 - [SYEP_HUMAN]	6	9	10	1	3	0	-1.9054	0.00503013
A7MBJ4	Receptor-type tyrosine-protein phosphatase F OS=Bos taurus GN=PTPRF PE=2 SV=1 - [PTPRF_BOVIN]	4	6	1	0	0	0	-1.91556	0.00969473
P12799	Fibrinogen gamma-B chain OS=Bos taurus GN=FGG PE=1 SV=1 - [FIBG_BOVIN]	20	65	90	8	16	19	-1.91655	0.0632144
P81127	Gamma-soluble NSF attachment protein OS=Bos taurus GN=NAPG PE=1 SV=3 - [SNAG_BOVIN]	14	16	15	3	1	4	-1.92192	0.00207436
Q3SYU2	Elongation factor 2 OS=Bos taurus GN=EEF2 PE=2 SV=3 - [EF2_BOVIN]	115	81	80	9	32	29	-1.93322	0.00163601
O60506	Heterogeneous nuclear ribonucleoprotein Q OS=Homo sapiens GN=SYNCRIP PE=1 SV=2 - [HNRPQ_HUMAN]	9	8	4	0	3	0	-1.94448	0.0116798
O18789	40S ribosomal protein S2 OS=Bos taurus GN=RPS2 PE=2 SV=2 - [RS2_BOVIN]	12	6	7	2	1	0	-1.96262	0.00503013
P60228	Eukaryotic translation initiation factor 3 subunit E OS=Homo sapiens GN=EIF3E PE=1 SV=1 - [EIF3E_HUMAN]	7	2	3	0	0	0	-1.96986	0.00515067
Q58DQ3	60S ribosomal protein L6 OS=Bos taurus GN=RPL6 PE=2 SV=3 - [RL6_BOVIN]	12	12	16	2	3	2	-1.97265	0.00144334
P30671	Guanine nucleotide-binding protein G(I)/G(S)/G(O) subunit gamma-7 OS=Bos taurus GN=GNG7 PE=1 SV=1 - [GBG7_BOVIN]	4	4	4	0	0	0	-1.99104	0.00187809
Q3T0D5	60S ribosomal protein L30 OS=Bos taurus GN=RPL30 PE=3 SV=3 - [RL30_BOVIN]	21	6	8	1	0	4	-1.9957	0.0292213
Q862I1	60S ribosomal protein L24 OS=Bos taurus GN=RPL24 PE=2 SV=2 - [RL24_BOVIN]	6	7	4	1	0	0	-1.99835	0.00423691
Q92616	Translational activator GCN1 OS=Homo sapiens GN=GCN1L1 PE=1 SV=6 - [GCN1L_HUMAN]	4	5	3	0	0	0	-1.999	0.00232402
Q2TBG8	Ubiquitin carboxyl-terminal hydrolase isozyme L3 OS=Bos taurus GN=UCHL3 PE=2 SV=1 - [UCHL3_BOVIN]	3	5	4	0	0	0	-2.00071	0.00232886
P61356	60S ribosomal protein L27 OS=Bos taurus GN=RPL27 PE=2 SV=2 - [RL27_BOVIN]	10	4	5	0	2	0	-2.00095	0.00902746
Q3SZ52	Ubiquitin-conjugating enzyme E2 variant 1 OS=Bos taurus GN=UBE2V1 PE=2 SV=1 - [UB2V1_BOVIN]	2	6	4	0	0	0	-2.01034	0.00428094
Q3SYX0	Protein NDRG1 OS=Bos taurus GN=NDRG1 PE=2 SV=1 - [NDRG1_BOVIN]	6	9	10	1	1	1	-2.01668	0.0025728
P47961	40S ribosomal protein S4 OS=Cricetulus griseus GN=RPS4 PE=2 SV=2 - [RS4_CRIGR]	11	13	22	2	3	3	-2.0238	0.00299483
Q3MHE8	Signal recognition particle receptor subunit alpha OS=Bos taurus GN=SRPR PE=2 SV=1 - [SRPR_BOVIN]	7	3	6	0	1	0	-2.02686	0.00428094
P42899	60S acidic ribosomal protein P2 OS=Bos taurus GN=RPLP2 PE=3 SV=1 - [RLA2_BOVIN]	12	12	20	0	8	1	-2.0286	0.010202
Q96HN2	Putative adenosylhomocysteinase 3 OS=Homo sapiens GN=AHCYL2 PE=1 SV=1 - [SAHH3_HUMAN]	5	5	7	0	0	1	-2.03712	0.00313543
P15103	Glutamine synthetase OS=Bos taurus GN=GLUL PE=2 SV=4 - [GLNA_BOVIN]	7	2	4	0	0	0	-2.05798	0.00388174
A6QR46	Ras-related protein Rab-6B OS=Bos taurus GN=RAB6B PE=2 SV=1 - [RAB6B_BOVIN]	10	3	0	0	0	0	-2.06086	0.0536312
Q5E946	Protein DJ-1 OS=Bos taurus GN=PARK7 PE=2 SV=1 - [PARK7_BOVIN]	7	3	3	0	0	0	-2.06556	0.00324123
Q8HZT6	Retinol dehydrogenase 10 OS=Bos taurus GN=RDH10 PE=1 SV=1 - [RDH10_BOVIN]	37	29	20	3	10	5	-2.06614	0.00216217
D3Z8L7	Ras-related protein R-Ras OS=Rattus norvegicus GN=Rras PE=1 SV=1 - [RRAS_RAT]	14	4	13	0	1	3	-2.08659	0.0156696
Q07983	GTPase KRas OS=Monodelphis domestica GN=KRAS PE=1 SV=1 - [RASK_MONDO]	14	16	24	2	2	5	-2.09002	0.00249098
Q4GZT4	ATP-binding cassette sub-family G member 2 OS=Bos taurus GN=ABCG2 PE=2 SV=2 - [ABCG2_BOVIN]	215	219	274	34	57	69	-2.09098	0.000522046
Q8WML4	Mucin-1 OS=Bos taurus GN=MUC1 PE=1 SV=1 - [MUC1_BOVIN]	81	49	39	20	8	4	-2.10127	0.00898508
P84466	Lanosterol synthase OS=Bos taurus GN=LSS PE=1 SV=2 - [ERG7_BOVIN]	56	61	78	14	9	16	-2.10271	0.00110807
P62992	Ubiquitin-40S ribosomal protein S27a OS=Bos taurus GN=RPS27A PE=1 SV=2 - [RS27A_BOVIN]	97	116	128	35	39	0	-2.11081	0.0112915
P79098	Aminopeptidase N OS=Bos taurus GN=ANPEP PE=2 SV=4 - [AMPN_BOVIN]	45	80	104	7	29	16	-2.11631	0.0082557
Q8MI01	Mucin-15 OS=Bos taurus GN=MUC15 PE=1 SV=1 - [MUC15_BOVIN]	16	23	30	4	4	4	-2.1323	0.00182559
Q58DW0	60S ribosomal protein L4 OS=Bos taurus GN=RPL4 PE=2 SV=3 - [RL4_BOVIN]	27	23	26	6	4	3	-2.13859	0.00081595
Q1RMJ6	Rho-related GTP-binding protein RhoC OS=Bos taurus GN=RHOC PE=2 SV=1 - [RHOC_BOVIN]	10	29	52	0	8	10	-2.15225	0.0538135
Q27966	Unconventional myosin-Ic OS=Bos taurus GN=MYO1C PE=1 SV=3 - [MYO1C_BOVIN]	7	5	2	0	0	0	-2.16242	0.00388086
Q07130	UTP--glucose-1-phosphate uridylyltransferase OS=Bos taurus GN=UGP2 PE=1 SV=2 - [UGPA_BOVIN]	54	63	58	8	22	7	-2.17412	0.00084411
Q14204	Cytoplasmic dynein 1 heavy chain 1 OS=Homo sapiens GN=DYNC1H1 PE=1 SV=5 - [DYHC1_HUMAN]	34	35	39	4	11	6	-2.18528	0.000512743
Q8CFX8	Alanine--tRNA ligase, cytoplasmic OS=Mesocricetus auratus GN=Aars PE=2 SV=1 - [SYAC_MESAU]	4	8	6	0	1	0	-2.19727	0.00369181
P62822	Ras-related protein Rab-1A OS=Canis familiaris GN=RAB1A PE=1 SV=3 - [RAB1A_CANFA]	126	116	114	11	53	15	-2.21318	0.00118861
Q3T025	60S ribosomal protein L17 OS=Bos taurus GN=RPL17 PE=2 SV=3 - [RL17_BOVIN]	7	4	4	0	0	0	-2.23308	0.00172009
Q2LGB5	Toll-interacting protein OS=Bos taurus GN=TOLLIP PE=2 SV=1 - [TOLIP_BOVIN]	7	4	4	0	0	0	-2.23308	0.00172009
Q04637	Eukaryotic translation initiation factor 4 gamma 1 OS=Homo sapiens GN=EIF4G1 PE=1 SV=4 - [IF4G1_HUMAN]	5	4	6	0	0	0	-2.23597	0.00150079
Q9JK41	High affinity copper uptake protein 1 OS=Rattus norvegicus GN=Slc31a1 PE=2 SV=1 - [COPT1_RAT]	7	7	7	1	0	0	-2.24516	0.00187809
Q6ICB0	Desumoylating isopeptidase 1 OS=Homo sapiens GN=DESI1 PE=1 SV=1 - [DESI1_HUMAN]	3	5	7	0	0	0	-2.2456	0.0022024
Q9XSI3	60S ribosomal protein L10 OS=Bos taurus GN=RPL10 PE=2 SV=4 - [RL10_BOVIN]	9	8	10	0	3	0	-2.2508	0.00307243
A0JNJ3	Spartin OS=Bos taurus GN=SPG20 PE=2 SV=1 - [SPG20_BOVIN]	3	7	5	0	0	0	-2.2589	0.0023807
O15127	Secretory carrier-associated membrane protein 2 OS=Homo sapiens GN=SCAMP2 PE=1 SV=2 - [SCAM2_HUMAN]	19	17	16	0	4	4	-2.26376	0.00150079
P37980	Inorganic pyrophosphatase OS=Bos taurus GN=PPA1 PE=1 SV=2 - [IPYR_BOVIN]	11	11	17	0	2	3	-2.26566	0.00222732
Q5R9R4	60S ribosomal protein L7 OS=Pongo abelii GN=RPL7 PE=2 SV=1 - [RL7_PONAB]	30	20	23	4	3	4	-2.2714	0.000816885
Q1LZA3	Asparagine synthetase [glutamine-hydrolyzing] OS=Bos taurus GN=ASNS PE=2 SV=3 - [ASNS_BOVIN]	7	4	5	0	0	0	-2.30688	0.00150079
Q2HJ94	DnaJ homolog subfamily A member 2 OS=Bos taurus GN=DNAJA2 PE=2 SV=1 - [DNJA2_BOVIN]	17	18	18	2	6	0	-2.31194	0.00205084
Q9EQP2	EH domain-containing protein 4 OS=Mus musculus GN=Ehd4 PE=1 SV=1 - [EHD4_MOUSE]	29	40	56	6	7	8	-2.31349	0.00187809
Q765N9	Claudin-3 OS=Bos taurus GN=CLDN3 PE=2 SV=1 - [CLD3_BOVIN]	5	7	4	0	0	0	-2.32869	0.00167515
Q29308	40S ribosomal protein S19 (Fragment) OS=Sus scrofa GN=RPS19 PE=2 SV=3 - [RS19_PIG]	12	8	9	0	3	0	-2.33753	0.00307243
Q3ZCJ2	Alcohol dehydrogenase [NADP(+)] OS=Bos taurus GN=AKR1A1 PE=2 SV=1 - [AK1A1_BOVIN]	11	6	4	0	1	0	-2.36037	0.00459597
Q3T145	Malate dehydrogenase, cytoplasmic OS=Bos taurus GN=MDH1 PE=2 SV=3 - [MDHC_BOVIN]	6	6	9	0	1	0	-2.36581	0.00187809
Q9Y5P6	Mannose-1-phosphate guanyltransferase beta OS=Homo sapiens GN=GMPPB PE=1 SV=2 - [GMPPB_HUMAN]	10	4	3	0	0	0	-2.37324	0.0040978
Q9DBE0	Cysteine sulfinic acid decarboxylase OS=Mus musculus GN=Csad PE=2 SV=1 - [CSAD_MOUSE]	7	5	5	0	0	0	-2.38317	0.00124916
Q24JY1	60S ribosomal protein L23a OS=Bos taurus GN=RPL23A PE=2 SV=1 - [RL23A_BOVIN]	5	6	6	0	0	0	-2.39184	0.00122815
Q5EA19	ADP-ribosylation factor-like protein 15 OS=Bos taurus GN=ARL15 PE=2 SV=1 - [ARL15_BOVIN]	19	15	20	2	0	4	-2.41107	0.00187809
Q9H2M9	Rab3 GTPase-activating protein non-catalytic subunit OS=Homo sapiens GN=RAB3GAP2 PE=1 SV=1 - [RBGPR_HUMAN]	8	9	6	0	0	1	-2.41281	0.00187809
Q5EA79	Aldose 1-epimerase OS=Bos taurus GN=GALM PE=2 SV=1 - [GALM_BOVIN]	6	6	6	0	0	0	-2.45689	0.00105936
Q5E954	DnaJ homolog subfamily A member 1 OS=Bos taurus GN=DNAJA1 PE=2 SV=2 - [DNJA1_BOVIN]	22	18	22	2	1	4	-2.49347	0.00086165
Q71SP7	Fatty acid synthase OS=Bos taurus GN=FASN PE=2 SV=1 - [FAS_BOVIN]	424	344	377	29	119	63	-2.49348	0.000506487
Q3SYS6	Calcineurin B homologous protein 1 OS=Bos taurus GN=CHP1 PE=2 SV=1 - [CHP1_BOVIN]	48	46	36	5	4	9	-2.52472	0.000801436
Q58DW6	Ras-related protein Rab-25 OS=Bos taurus GN=RAB25 PE=2 SV=1 - [RAB25_BOVIN]	12	21	32	2	1	4	-2.56643	0.0065099
P17248	Tryptophan--tRNA ligase, cytoplasmic OS=Bos taurus GN=WARS PE=1 SV=3 - [SYWC_BOVIN]	12	7	6	0	1	0	-2.57677	0.00207436
Q3T057	60S ribosomal protein L23 OS=Bos taurus GN=RPL23 PE=2 SV=2 - [RL23_BOVIN]	18	15	15	0	3	2	-2.5849	0.000988305
Q80UJ7	Rab3 GTPase-activating protein catalytic subunit OS=Mus musculus GN=Rab3gap1 PE=2 SV=4 - [RB3GP_MOUSE]	7	9	4	0	0	0	-2.59581	0.00172009
Q863B3	Staphylococcal nuclease domain-containing protein 1 OS=Bos taurus GN=SND1 PE=1 SV=1 - [SND1_BOVIN]	68	44	40	3	17	3	-2.63124	0.00213533
Q8N7R7	Cyclin-Y-like protein 1 OS=Homo sapiens GN=CCNYL1 PE=1 SV=2 - [CCYL1_HUMAN]	5	7	9	0	0	0	-2.64561	0.0012205
Q0IID9	Glycerol kinase OS=Bos taurus GN=GK PE=2 SV=1 - [GLPK_BOVIN]	9	7	6	0	0	0	-2.69719	0.000988305
Q5BLZ2	Perilipin-3 OS=Sus scrofa GN=PLIN3 PE=2 SV=1 - [PLIN3_PIG]	19	28	28	2	3	3	-2.69759	0.000801436
Q0VC36	14-3-3 protein sigma OS=Bos taurus GN=SFN PE=2 SV=1 - [1433S_BOVIN]	12	10	0	0	0	0	-2.7089	0.0449121
Q9Z1A6	Vigilin OS=Rattus norvegicus GN=Hdlbp PE=1 SV=1 - [VIGLN_RAT]	11	8	9	0	1	0	-2.7226	0.00105936
Q6BBL6	Claudin-4 OS=Bos taurus GN=CLDN4 PE=2 SV=1 - [CLD4_BOVIN]	11	8	4	0	0	0	-2.75382	0.00187809
Q3SZJ9	Phosphomannomutase 2 OS=Bos taurus GN=PMM2 PE=2 SV=1 - [PMM2_BOVIN]	6	8	9	0	0	0	-2.75883	0.000988305
Q99536	Synaptic vesicle membrane protein VAT-1 homolog OS=Homo sapiens GN=VAT1 PE=1 SV=2 - [VAT1_HUMAN]	15	11	21	1	0	2	-2.77004	0.00163601
Q3T0S6	60S ribosomal protein L8 OS=Bos taurus GN=RPL8 PE=2 SV=3 - [RL8_BOVIN]	13	11	11	0	2	0	-2.78393	0.00117189
Q3ZBA8	Protein NDRG2 OS=Bos taurus GN=NDRG2 PE=2 SV=1 - [NDRG2_BOVIN]	8	18	23	2	0	1	-2.81141	0.00689584
A3FPG8	Glycerol-3-phosphate acyltransferase 4 OS=Bos taurus GN=AGPAT6 PE=3 SV=1 - [GPAT4_BOVIN]	18	24	29	2	1	3	-2.82811	0.000988305
P27708	CAD protein OS=Homo sapiens GN=CAD PE=1 SV=3 - [PYR1_HUMAN]	14	6	5	0	0	0	-2.84416	0.00232402
Q3ZBZ8	Stress-induced-phosphoprotein 1 OS=Bos taurus GN=STIP1 PE=2 SV=1 - [STIP1_BOVIN]	14	13	10	0	2	0	-2.86066	0.00127056
Q15042	Rab3 GTPase-activating protein catalytic subunit OS=Homo sapiens GN=RAB3GAP1 PE=1 SV=3 - [RB3GP_HUMAN]	6	10	9	0	0	0	-2.86912	0.00102011
P53791	Sodium/glucose cotransporter 1 OS=Ovis aries GN=SLC5A1 PE=2 SV=1 - [SC5A1_SHEEP]	75	51	56	5	9	7	-2.87286	0.000361206
P33121	Long-chain-fatty-acid--CoA ligase 1 OS=Homo sapiens GN=ACSL1 PE=1 SV=1 - [ACSL1_HUMAN]	64	82	94	2	11	16	-2.89753	0.00126208
P12931	Proto-oncogene tyrosine-protein kinase Src OS=Homo sapiens GN=SRC PE=1 SV=3 - [SRC_HUMAN]	10	9	7	0	0	0	-2.9092	0.00084411
Q3T000	Synaptobrevin homolog YKT6 OS=Bos taurus GN=YKT6 PE=2 SV=1 - [YKT6_BOVIN]	26	22	26	2	2	2	-2.91291	0.000421551
Q6XUZ5	Isocitrate dehydrogenase [NADP] cytoplasmic OS=Ovis aries GN=IDH1 PE=2 SV=1 - [IDHC_SHEEP]	102	49	64	3	15	8	-2.91324	0.00172009
Q4TZH2	Fatty acid-binding protein, heart OS=Bos mutus grunniens GN=FABP3 PE=3 SV=3 - [FABPH_BOSMU]	89	113	178	7	22	18	-2.93528	0.00187809
Q9TR36	Phosphatidylinositol transfer protein beta isoform OS=Bos taurus GN=PITPNB PE=1 SV=3 - [PIPNB_BOVIN]	13	11	9	0	1	0	-2.93898	0.000988305
Q29465	Tyrosine--tRNA ligase, cytoplasmic OS=Bos taurus GN=YARS PE=2 SV=4 - [SYYC_BOVIN]	9	13	13	0	1	0	-3.02316	0.00102011
Q05927	5'-nucleotidase OS=Bos taurus GN=NT5E PE=1 SV=2 - [5NTD_BOVIN]	14	12	13	1	0	0	-3.03062	0.00084411
P47856	Glutamine--fructose-6-phosphate aminotransferase [isomerizing] 1 OS=Mus musculus GN=Gfpt1 PE=1 SV=3 - [GFPT1_MOUSE]	30	15	8	0	2	1	-3.0721	0.00902746
Q9XSA7	Chloride intracellular channel protein 4 OS=Bos taurus GN=CLIC4 PE=2 SV=3 - [CLIC4_BOVIN]	18	11	15	0	2	0	-3.07705	0.00105936
P39872	60S ribosomal protein L3 OS=Bos taurus GN=RPL3 PE=2 SV=2 - [RL3_BOVIN]	33	14	8	0	2	1	-3.11796	0.011785
Q27960	Sodium-dependent phosphate transport protein 2B OS=Bos taurus GN=SLC34A2 PE=1 SV=1 - [NPT2B_BOVIN]	26	26	27	1	1	3	-3.15524	0.00047928
Q5E9P6	Seipin OS=Bos taurus GN=BSCL2 PE=2 SV=1 - [BSCL2_BOVIN]	6	13	23	0	0	1	-3.18396	0.00706301
P62631	Elongation factor 1-alpha 2 OS=Mus musculus GN=Eef1a2 PE=1 SV=1 - [EF1A2_MOUSE]	16	16	0	0	0	0	-3.18927	0.0450903
P51977	Retinal dehydrogenase 1 OS=Ovis aries GN=ALDH1A1 PE=1 SV=2 - [AL1A1_SHEEP]	52	35	35	2	6	2	-3.20271	0.000512743
Q5GJ77	Glycerol-3-phosphate acyltransferase 1, mitochondrial OS=Bos taurus GN=GPAM PE=2 SV=1 - [GPAT1_BOVIN]	19	29	39	1	3	2	-3.20613	0.0013734
Q66K14	TBC1 domain family member 9B OS=Homo sapiens GN=TBC1D9B PE=1 SV=3 - [TBC9B_HUMAN]	14	13	14	0	1	0	-3.22275	0.000632498
Q28024	Guanine nucleotide-binding protein G(I)/G(S)/G(O) subunit gamma-12 OS=Bos taurus GN=GNG12 PE=1 SV=2 - [GBG12_BOVIN]	45	36	23	1	5	2	-3.22663	0.00124916
Q2KI18	Patatin-like phospholipase domain-containing protein 2 OS=Bos taurus GN=PNPLA2 PE=2 SV=1 - [PLPL2_BOVIN]	23	13	19	0	0	2	-3.2487	0.00124916
P79381	Epoxide hydrolase 1 OS=Sus scrofa GN=EPHX1 PE=2 SV=1 - [HYEP_PIG]	14	17	18	1	0	0	-3.34054	0.000801436
P23927	Alpha-crystallin B chain OS=Mus musculus GN=Cryab PE=1 SV=2 - [CRYAB_MOUSE]	14	12	12	0	0	0	-3.39537	0.000512743
Q2KJ32	Selenium-binding protein 1 OS=Bos taurus GN=SELENBP1 PE=1 SV=1 - [SBP1_BOVIN]	73	43	60	2	6	5	-3.40581	0.000453177
Q3ZBW5	Rho-related GTP-binding protein RhoB OS=Bos taurus GN=RHOB PE=2 SV=1 - [RHOB_BOVIN]	20	14	25	1	0	0	-3.57702	0.00086165
Q01814	Plasma membrane calcium-transporting ATPase 2 OS=Homo sapiens GN=ATP2B2 PE=1 SV=2 - [AT2B2_HUMAN]	52	67	52	2	4	3	-3.757	0.000363249
Q0VCU1	Cytoplasmic aconitate hydratase OS=Bos taurus GN=ACO1 PE=2 SV=1 - [ACOC_BOVIN]	99	69	70	2	8	3	-3.8852	0.000365982
Q28298	Ribosome-binding protein 1 OS=Canis familiaris GN=RRBP1 PE=2 SV=1 - [RRBP1_CANFA]	12	21	23	0	0	0	-3.92397	0.000902516
P02694	Retinol-binding protein 1 OS=Bos taurus GN=RBP1 PE=1 SV=4 - [RET1_BOVIN]	14	30	42	0	1	1	-3.94274	0.00388086
P07589	Fibronectin OS=Bos taurus GN=FN1 PE=1 SV=4 - [FINC_BOVIN]	17	25	25	0	0	0	-4.16691	0.000522046
Q28559	Acetyl-CoA carboxylase 1 OS=Ovis aries GN=ACACA PE=2 SV=1 - [ACACA_SHEEP]	87	73	89	0	2	0	-5.49348	0.000248136
