# Supplementary material for: Neutrophil extracellular traps in sheep mastitis
Source: Vet Res. 2015 Jun 18;46(1):59. doi: 10.1186/s13567-015-0196-x (PMC4471908; doi:10.1186/s13567-015-0196-x)
Supplement: Additional file 4: — Proteins with fold changes ±1.5 and p ≤ 0.05. Only proteins having fold changes ±1.5 and p ≤ 0.05 according to the beta-binomial test are reported, together with their respective spectral counts. [file 13567_2015_196_MOESM4_ESM.xlsx]

## Sheet: Foglio1
Accession	Description	Healthy A	Healthy B	Healthy C	Mastitic A	Mastitic B	Mastitic C	Rsc_Mastitic vs Healthy	pval_adj
P21333	Filamin-A OS=Homo sapiens GN=FLNA PE=1 SV=4 - [FLNA_HUMAN]	0	0	0	101	137	124	6.67004	0.000119657
P48616	Vimentin OS=Bos taurus GN=VIM PE=1 SV=3 - [VIME_BOVIN]	0	0	0	76	96	165	6.58852	0.000789865
Q5VI41	Integrin beta-2 OS=Capra hircus GN=ITGB2 PE=2 SV=1 - [ITB2_CAPHI]	0	0	0	138	79	93	6.53083	0.00086165
P81948	Tubulin alpha-4A chain OS=Bos taurus GN=TUBA4A PE=1 SV=2 - [TBA4A_BOVIN]	0	0	0	45	146	82	6.18018	0.000609971
P05164	Myeloperoxidase OS=Homo sapiens GN=MPO PE=1 SV=1 - [PERM_HUMAN]	1	1	1	81	131	107	5.62252	3.81744e-05
Q3SWX7	Annexin A3 OS=Bos taurus GN=ANXA3 PE=2 SV=3 - [ANXA3_BOVIN]	0	1	2	85	84	74	5.27523	0.000506487
P70615	Lamin-B1 OS=Rattus norvegicus GN=Lmnb1 PE=1 SV=3 - [LMNB1_RAT]	0	0	0	45	27	42	5.10275	0.000988305
Q8SPQ0	Chitinase-3-like protein 1 OS=Capra hircus GN=CHI3L1 PE=1 SV=1 - [CH3L1_CAPHI]	0	0	0	23	62	40	5.09216	0.000518617
O75367	Core histone macro-H2A.1 OS=Homo sapiens GN=H2AFY PE=1 SV=4 - [H2AY_HUMAN]	0	0	0	42	34	34	5.02565	0.000609971
Q0VCW4	L-serine dehydratase/L-threonine deaminase OS=Bos taurus GN=SDS PE=2 SV=1 - [SDHL_BOVIN]	0	0	0	30	36	35	4.87053	0.000361206
P84227	Histone H3.2 OS=Bos taurus PE=1 SV=2 - [H32_BOVIN]	1	7	22	279	111	124	4.83767	0.0387577
Q32LP0	Fermitin family homolog 3 OS=Bos taurus GN=FERMT3 PE=2 SV=1 - [URP2_BOVIN]	0	0	0	31	29	36	4.82432	0.000522046
Q92176	Coronin-1A OS=Bos taurus GN=CORO1A PE=1 SV=3 - [COR1A_BOVIN]	0	0	0	22	22	50	4.79777	0.00137273
B6E141	Haptoglobin OS=Capra ibex GN=HP PE=2 SV=1 - [HPT_CAPIB]	0	0	0	31	38	26	4.77732	0.000361206
P45879	Voltage-dependent anion-selective channel protein 1 OS=Bos taurus GN=VDAC1 PE=1 SV=3 - [VDAC1_BOVIN]	0	0	0	38	27	24	4.74264	0.000923525
O77774	Neutrophil cytosol factor 1 OS=Bos taurus GN=NCF1 PE=2 SV=1 - [NCF1_BOVIN]	0	0	0	38	17	29	4.70097	0.00153461
Q9Y490	Talin-1 OS=Homo sapiens GN=TLN1 PE=1 SV=3 - [TLN1_HUMAN]	4	2	0	58	85	89	4.65666	0.000506487
P0C0S4	Histone H2A.Z OS=Bos taurus GN=H2AFZ PE=1 SV=2 - [H2AZ_BOVIN]	0	0	5	37	158	31	4.64544	0.00676211
O46522	Cytochrome b-245 heavy chain OS=Bos taurus GN=CYBB PE=2 SV=1 - [CY24B_BOVIN]	0	0	0	14	41	31	4.57332	0.000789865
Q7Z406	Myosin-14 OS=Homo sapiens GN=MYH14 PE=1 SV=2 - [MYH14_HUMAN]	3	0	0	49	54	40	4.54041	0.00076605
Q258K2	Myosin-9 OS=Canis familiaris GN=MYH9 PE=2 SV=1 - [MYH9_CANFA]	38	28	9	466	577	543	4.44264	0.000345764
Q9TU25	Ras-related C3 botulinum toxin substrate 2 OS=Bos taurus GN=RAC2 PE=2 SV=1 - [RAC2_BOVIN]	0	0	0	26	17	24	4.35815	0.000988305
P16401	Histone H1.5 OS=Homo sapiens GN=HIST1H1B PE=1 SV=3 - [H15_HUMAN]	2	1	1	45	43	55	4.34182	0.000586081
Q29477	Lactotransferrin OS=Capra hircus GN=LTF PE=1 SV=1 - [TRFL_CAPHI]	41	69	51	902	1196	922	4.32547	3.81744e-05
P52272	Heterogeneous nuclear ribonucleoprotein M OS=Homo sapiens GN=HNRNPM PE=1 SV=3 - [HNRPM_HUMAN]	0	0	0	16	24	22	4.17845	0.00039425
Q9CPW4	Actin-related protein 2/3 complex subunit 5 OS=Mus musculus GN=Arpc5 PE=2 SV=3 - [ARPC5_MOUSE]	0	0	0	22	20	18	4.1767	0.000575917
P05044	Sorcin OS=Cricetulus griseus GN=SRI PE=1 SV=1 - [SORCN_CRIGR]	0	0	0	12	26	25	4.17569	0.000586081
Q5MIB5	Glycogen phosphorylase, liver form OS=Ovis aries GN=PYGL PE=2 SV=3 - [PYGL_SHEEP]	0	0	0	13	16	28	4.09312	0.00112694
P54230	Cathelicidin-1 OS=Ovis aries GN=CATHL1A PE=2 SV=1 - [CTHL1_SHEEP]	7	12	9	197	155	147	4.09118	0.00102011
Q9XT27	Ceruloplasmin OS=Ovis aries GN=CP PE=2 SV=1 - [CERU_SHEEP]	0	0	0	14	25	19	4.06914	0.000409405
Q0VCG9	Pentraxin-related protein PTX3 OS=Bos taurus GN=PTX3 PE=2 SV=1 - [PTX3_BOVIN]	0	0	0	10	21	26	4.05162	0.000988305
O77775	Neutrophil cytosol factor 2 OS=Bos taurus GN=NCF2 PE=2 SV=1 - [NCF2_BOVIN]	0	0	0	24	19	9	3.99395	0.00163601
P62803	Histone H4 OS=Bos taurus PE=1 SV=2 - [H4_BOVIN]	14	23	30	393	425	217	3.96898	0.0013734
Q3T0E5	Adipocyte plasma membrane-associated protein OS=Bos taurus GN=APMAP PE=2 SV=1 - [APMAP_BOVIN]	3	2	0	31	38	57	3.9638	0.00154932
Q00839	Heterogeneous nuclear ribonucleoprotein U OS=Homo sapiens GN=HNRNPU PE=1 SV=6 - [HNRPU_HUMAN]	0	0	0	15	14	20	3.9049	0.00081595
P20000	Aldehyde dehydrogenase, mitochondrial OS=Bos taurus GN=ALDH2 PE=1 SV=2 - [ALDH2_BOVIN]	2	2	4	55	58	49	3.90156	0.000361206
Q3SYU6	Calponin-2 OS=Bos taurus GN=CNN2 PE=2 SV=3 - [CNN2_BOVIN]	0	0	0	12	14	22	3.86283	0.000988305
O75131	Copine-3 OS=Homo sapiens GN=CPNE3 PE=1 SV=1 - [CPNE3_HUMAN]	0	0	0	12	21	16	3.84384	0.000453177
P70248	Unconventional myosin-If OS=Mus musculus GN=Myo1f PE=1 SV=1 - [MYO1F_MOUSE]	0	0	1	15	21	23	3.78653	0.000609971
P35246	Pulmonary surfactant-associated protein D OS=Bos taurus GN=SFTPD PE=1 SV=2 - [SFTPD_BOVIN]	0	0	0	13	26	9	3.78404	0.00102011
A7VJC2	Heterogeneous nuclear ribonucleoproteins A2/B1 OS=Rattus norvegicus GN=Hnrnpa2b1 PE=1 SV=1 - [ROA2_RAT]	0	0	0	17	13	14	3.77552	0.00086165
Q9XSJ4	Alpha-enolase OS=Bos taurus GN=ENO1 PE=1 SV=4 - [ENOA_BOVIN]	4	2	1	42	22	65	3.77146	0.00916481
P58876	Histone H2B type 1-D OS=Homo sapiens GN=HIST1H2BD PE=1 SV=2 - [H2B1D_HUMAN]	6	16	18	136	178	248	3.76181	0.00110174
Q92841	Probable ATP-dependent RNA helicase DDX17 OS=Homo sapiens GN=DDX17 PE=1 SV=2 - [DDX17_HUMAN]	0	0	0	11	18	15	3.70809	0.000506487
Q9Y6N5	Sulfide:quinone oxidoreductase, mitochondrial OS=Homo sapiens GN=SQRDL PE=1 SV=1 - [SQRD_HUMAN]	0	0	0	16	11	14	3.69106	0.00102011
Q148J6	Actin-related protein 2/3 complex subunit 4 OS=Bos taurus GN=ARPC4 PE=1 SV=3 - [ARPC4_BOVIN]	1	0	0	19	15	18	3.66872	0.00113421
Q00655	Tyrosine-protein kinase SYK OS=Sus scrofa GN=SYK PE=1 SV=1 - [KSYK_PIG]	0	0	0	6	19	18	3.64121	0.00124916
Q2TA49	Vasodilator-stimulated phosphoprotein OS=Bos taurus GN=VASP PE=2 SV=3 - [VASP_BOVIN]	0	0	0	7	14	20	3.61909	0.0013734
Q28141	ATP-dependent RNA helicase A OS=Bos taurus GN=DHX9 PE=2 SV=1 - [DHX9_BOVIN]	0	0	0	13	11	15	3.60823	0.00086165
P19858	L-lactate dehydrogenase A chain OS=Bos taurus GN=LDHA PE=2 SV=2 - [LDHA_BOVIN]	0	0	0	11	23	7	3.56807	0.00135646
P50415	Cathelicidin-3 OS=Ovis aries GN=CATHL3 PE=2 SV=1 - [CTHL3_SHEEP]	1	1	0	35	10	11	3.56619	0.0228474
Q5E9J1	Heterogeneous nuclear ribonucleoprotein F OS=Bos taurus GN=HNRNPF PE=2 SV=3 - [HNRPF_BOVIN]	0	0	0	5	18	17	3.5398	0.00158563
P52790	Hexokinase-3 OS=Homo sapiens GN=HK3 PE=1 SV=2 - [HXK3_HUMAN]	0	0	0	10	15	13	3.52238	0.000512743
Q8NF91	Nesprin-1 OS=Homo sapiens GN=SYNE1 PE=1 SV=4 - [SYNE1_HUMAN]	0	0	0	9	11	16	3.4775	0.000987083
Q32PJ2	Apolipoprotein A-IV OS=Bos taurus GN=APOA4 PE=2 SV=1 - [APOA4_BOVIN]	0	0	0	8	23	7	3.43976	0.00159193
Q9MZ13	Voltage-dependent anion-selective channel protein 3 OS=Bos taurus GN=VDAC3 PE=2 SV=1 - [VDAC3_BOVIN]	0	0	0	14	11	9	3.43237	0.00102011
O35737	Heterogeneous nuclear ribonucleoprotein H OS=Mus musculus GN=Hnrnph1 PE=1 SV=3 - [HNRH1_MOUSE]	0	0	2	15	19	21	3.42804	0.000988305
Q9TU03	Rho GDP-dissociation inhibitor 2 OS=Bos taurus GN=ARHGDIB PE=2 SV=3 - [GDIR2_BOVIN]	0	2	0	19	16	20	3.41905	0.00163601
Q00715	Histone H2B type 1 OS=Rattus norvegicus PE=1 SV=2 - [H2B1_RAT]	6	16	18	135	178	133	3.41151	0.000361206
Q3MHR7	Actin-related protein 2/3 complex subunit 2 OS=Bos taurus GN=ARPC2 PE=1 SV=1 - [ARPC2_BOVIN]	1	2	0	19	19	26	3.39426	0.00117201
Q28085	Complement factor H OS=Bos taurus GN=CFH PE=1 SV=3 - [CFAH_BOVIN]	0	0	0	15	4	11	3.34551	0.00428094
P40673	High mobility group protein B2 OS=Bos taurus GN=HMGB2 PE=1 SV=3 - [HMGB2_BOVIN]	0	0	0	10	6	15	3.33359	0.00216217
A6H7I5	Dynamin-2 OS=Bos taurus GN=DNM2 PE=2 SV=1 - [DYN2_BOVIN]	1	0	1	15	18	18	3.33343	0.000586081
Q9UKU0	Long-chain-fatty-acid--CoA ligase 6 OS=Homo sapiens GN=ACSL6 PE=2 SV=4 - [ACSL6_HUMAN]	0	0	0	8	12	11	3.25943	0.000609971
A7E3Q8	Plastin-3 OS=Bos taurus GN=PLS3 PE=2 SV=1 - [PLST_BOVIN]	2	0	0	18	17	12	3.24584	0.00163601
P61157	Actin-related protein 3 OS=Bos taurus GN=ACTR3 PE=1 SV=3 - [ARP3_BOVIN]	5	3	4	34	50	48	3.16717	0.000361206
P41976	Superoxide dismutase [Mn], mitochondrial OS=Bos taurus GN=SOD2 PE=2 SV=1 - [SODM_BOVIN]	0	0	0	6	11	12	3.16541	0.00086165
P07156	High mobility group protein B1 (Fragment) OS=Cricetulus griseus GN=HMGB1 PE=1 SV=1 - [HMGB1_CRIGR]	0	0	0	10	6	11	3.15761	0.00171958
Q8BJS4	SUN domain-containing protein 2 OS=Mus musculus GN=Sun2 PE=1 SV=3 - [SUN2_MOUSE]	0	0	0	5	5	17	3.13057	0.00446027
O46521	Cytochrome b-245 light chain OS=Bos taurus GN=CYBA PE=2 SV=3 - [CY24A_BOVIN]	0	0	0	11	6	9	3.11793	0.00179059
P29350	Tyrosine-protein phosphatase non-receptor type 6 OS=Homo sapiens GN=PTPN6 PE=1 SV=1 - [PTN6_HUMAN]	0	1	0	6	18	14	3.11175	0.00154932
Q3T165	Prohibitin OS=Bos taurus GN=PHB PE=2 SV=1 - [PHB_BOVIN]	0	0	0	6	12	10	3.10671	0.000801436
P21856	Rab GDP dissociation inhibitor alpha OS=Bos taurus GN=GDI1 PE=1 SV=1 - [GDIA_BOVIN]	0	0	0	6	9	12	3.09255	0.00102011
Q8WN55	Polypyrimidine tract-binding protein 1 OS=Bos taurus GN=PTBP1 PE=2 SV=1 - [PTBP1_BOVIN]	3	2	1	8	41	32	3.08862	0.00888561
P06800	Receptor-type tyrosine-protein phosphatase C OS=Mus musculus GN=Ptprc PE=1 SV=3 - [PTPRC_MOUSE]	0	0	0	8	8	10	3.07092	0.000938608
P02252	Histone H1.4 OS=Oryctolagus cuniculus GN=HIST1H1E PE=1 SV=2 - [H14_RABIT]	4	6	7	47	53	62	3.06999	0.000512743
P80190	Lysozyme C, kidney isozyme OS=Ovis aries PE=1 SV=1 - [LYSCK_SHEEP]	0	0	0	5	19	5	3.06683	0.00271737
P11387	DNA topoisomerase 1 OS=Homo sapiens GN=TOP1 PE=1 SV=2 - [TOP1_HUMAN]	0	0	0	8	9	8	3.00818	0.00081595
P47843	Solute carrier family 2, facilitated glucose transporter member 3 OS=Ovis aries GN=SLC2A3 PE=2 SV=1 - [GTR3_SHEEP]	0	0	0	2	12	12	2.97238	0.00416174
Q8VC88	Grancalcin OS=Mus musculus GN=Gca PE=2 SV=1 - [GRAN_MOUSE]	0	0	0	7	7	10	2.97194	0.00105936
A7MB62	Actin-related protein 2 OS=Bos taurus GN=ACTR2 PE=1 SV=1 - [ARP2_BOVIN]	2	4	4	29	33	36	2.95153	0.000512743
Q9GL30	Phospholipase B-like 1 OS=Bos taurus GN=PLBD1 PE=2 SV=2 - [PLBL1_BOVIN]	0	0	0	6	4	13	2.94771	0.00386841
P46193	Annexin A1 OS=Bos taurus GN=ANXA1 PE=2 SV=2 - [ANXA1_BOVIN]	56	35	28	240	433	229	2.92703	0.000506487
Q9HD89	Resistin OS=Homo sapiens GN=RETN PE=2 SV=1 - [RETN_HUMAN]	0	0	0	6	10	8	2.92482	0.00081595
Q05B71	CDGSH iron-sulfur domain-containing protein 2 OS=Bos taurus GN=CISD2 PE=2 SV=1 - [CISD2_BOVIN]	0	0	0	13	3	5	2.91369	0.00697705
Q96FN4	Copine-2 OS=Homo sapiens GN=CPNE2 PE=1 SV=3 - [CPNE2_HUMAN]	0	0	0	8	3	10	2.8677	0.00429337
O02849	Protein-arginine deiminase type-3 OS=Ovis aries GN=PADI3 PE=1 SV=1 - [PADI3_SHEEP]	0	0	0	4	18	3	2.85676	0.0053301
Q92522	Histone H1x OS=Homo sapiens GN=H1FX PE=1 SV=1 - [H1X_HUMAN]	0	0	0	6	11	6	2.85526	0.000939552
P32120	Beta-arrestin-2 OS=Bos taurus GN=ARRB2 PE=1 SV=1 - [ARRB2_BOVIN]	0	0	0	8	4	9	2.8541	0.00265924
Q2UVX4	Complement C3 OS=Bos taurus GN=C3 PE=1 SV=2 - [CO3_BOVIN]	10	17	19	95	153	100	2.8516	0.000264754
P13084	Nucleophosmin OS=Rattus norvegicus GN=Npm1 PE=1 SV=1 - [NPM_RAT]	0	0	0	3	6	13	2.83762	0.00418652
Q2KJI3	Protein FAM49B OS=Bos taurus GN=FAM49B PE=2 SV=1 - [FA49B_BOVIN]	0	0	0	4	7	11	2.83321	0.00186888
P11024	NAD(P) transhydrogenase, mitochondrial OS=Bos taurus GN=NNT PE=1 SV=3 - [NNTM_BOVIN]	0	0	0	5	8	9	2.82884	0.00102011
P27214	Annexin A11 OS=Bos taurus GN=ANXA11 PE=1 SV=1 - [ANX11_BOVIN]	8	6	5	52	48	46	2.81331	0.000706867
P00336	L-lactate dehydrogenase B chain OS=Sus scrofa GN=LDHB PE=1 SV=3 - [LDHB_PIG]	0	1	1	9	17	10	2.79622	0.000988305
Q29443	Serotransferrin OS=Bos taurus GN=TF PE=2 SV=1 - [TRFE_BOVIN]	0	0	0	7	16	0	2.79566	0.043459
P28783	Protein S100-A9 OS=Bos taurus GN=S100A9 PE=1 SV=3 - [S10A9_BOVIN]	0	0	0	1	8	13	2.79036	0.00943205
Q8BYI6	Lysophosphatidylcholine acyltransferase 2 OS=Mus musculus GN=Lpcat2 PE=1 SV=1 - [PCAT2_MOUSE]	0	0	0	7	5	8	2.77099	0.00158563
Q93077	Histone H2A type 1-C OS=Homo sapiens GN=HIST1H2AC PE=1 SV=3 - [H2A1C_HUMAN]	5	7	7	21	79	55	2.77098	0.00388086
Q3UP87	Neutrophil elastase OS=Mus musculus GN=Elane PE=2 SV=1 - [ELNE_MOUSE]	0	0	0	10	3	6	2.76871	0.00501821
Q15149	Plectin OS=Homo sapiens GN=PLEC PE=1 SV=3 - [PLEC_HUMAN]	0	1	1	9	12	13	2.76399	0.00102412
Q3ZBD7	Glucose-6-phosphate isomerase OS=Bos taurus GN=GPI PE=2 SV=4 - [G6PI_BOVIN]	0	0	0	2	11	9	2.7569	0.00319805
P02316	Non-histone chromosomal protein HMG-14 OS=Bos taurus GN=HMGN1 PE=1 SV=2 - [HMGN1_BOVIN]	0	0	0	8	12	1	2.74086	0.00916481
Q56JZ9	Glia maturation factor gamma OS=Bos taurus GN=GMFG PE=2 SV=1 - [GMFG_BOVIN]	0	0	0	4	10	7	2.72949	0.00105936
P51991	Heterogeneous nuclear ribonucleoprotein A3 OS=Homo sapiens GN=HNRNPA3 PE=1 SV=2 - [ROA3_HUMAN]	0	0	0	7	5	7	2.70853	0.0015332
P80601	Ribonuclease UK114 OS=Capra hircus GN=HRSP12 PE=1 SV=3 - [UK114_CAPHI]	0	0	0	7	5	7	2.70853	0.0015332
Q96KK5	Histone H2A type 1-H OS=Homo sapiens GN=HIST1H2AH PE=1 SV=3 - [H2A1H_HUMAN]	12	15	7	60	106	67	2.66185	0.000373944
Q9BTT0	Acidic leucine-rich nuclear phosphoprotein 32 family member E OS=Homo sapiens GN=ANP32E PE=1 SV=1 - [AN32E_HUMAN]	0	0	0	4	2	12	2.65809	0.00898979
Q13838	Spliceosome RNA helicase DDX39B OS=Homo sapiens GN=DDX39B PE=1 SV=1 - [DX39B_HUMAN]	0	0	0	4	2	12	2.65809	0.00898979
P28782	Protein S100-A8 OS=Bos taurus GN=S100A8 PE=1 SV=2 - [S10A8_BOVIN]	0	0	0	9	10	0	2.65312	0.042936
Q6FI13	Histone H2A type 2-A OS=Homo sapiens GN=HIST2H2AA3 PE=1 SV=3 - [H2A2A_HUMAN]	12	14	19	60	186	64	2.64466	0.0047713
A4IF97	Myosin regulatory light chain 12B OS=Bos taurus GN=MYL12B PE=2 SV=1 - [ML12B_BOVIN]	3	5	3	26	18	38	2.64314	0.00622274
Q0V8F1	Coronin-7 OS=Bos taurus GN=CORO7 PE=2 SV=1 - [CORO7_BOVIN]	0	0	0	5	8	6	2.64095	0.000991876
P18031	Tyrosine-protein phosphatase non-receptor type 1 OS=Homo sapiens GN=PTPN1 PE=1 SV=1 - [PTN1_HUMAN]	0	0	0	4	5	9	2.61031	0.00208285
P43243	Matrin-3 OS=Homo sapiens GN=MATR3 PE=1 SV=2 - [MATR3_HUMAN]	0	0	0	5	6	7	2.60523	0.00117201
O15143	Actin-related protein 2/3 complex subunit 1B OS=Homo sapiens GN=ARPC1B PE=1 SV=3 - [ARC1B_HUMAN]	0	3	3	14	15	24	2.60499	0.00423691
Q2TBL6	Transaldolase OS=Bos taurus GN=TALDO1 PE=2 SV=1 - [TALDO_BOVIN]	0	0	0	3	9	7	2.60293	0.00148715
P31081	60 kDa heat shock protein, mitochondrial OS=Bos taurus GN=HSPD1 PE=1 SV=2 - [CH60_BOVIN]	2	2	0	14	12	13	2.54982	0.00187809
Q3T149	Heat shock protein beta-1 OS=Bos taurus GN=HSPB1 PE=2 SV=1 - [HSPB1_BOVIN]	16	8	8	59	88	51	2.54767	0.000512743
Q6AXS3	Protein DEK OS=Rattus norvegicus GN=Dek PE=2 SV=1 - [DEK_RAT]	0	0	0	4	5	8	2.5403	0.00173899
Q99829	Copine-1 OS=Homo sapiens GN=CPNE1 PE=1 SV=1 - [CPNE1_HUMAN]	0	1	0	3	10	11	2.53739	0.00465602
Q2KJD0	Tubulin beta-5 chain OS=Bos taurus GN=TUBB5 PE=2 SV=1 - [TBB5_BOVIN]	17	15	20	76	86	133	2.51169	0.00208285
O00391	Sulfhydryl oxidase 1 OS=Homo sapiens GN=QSOX1 PE=1 SV=3 - [QSOX1_HUMAN]	0	0	0	4	7	6	2.506	0.00117201
O75165	DnaJ homolog subfamily C member 13 OS=Homo sapiens GN=DNAJC13 PE=1 SV=5 - [DJC13_HUMAN]	0	0	0	5	4	7	2.49654	0.00187809
P85521	Scavenger receptor cysteine-rich type 1 protein M130 OS=Bos taurus GN=CD163 PE=1 SV=2 - [C163A_BOVIN]	0	0	0	6	5	5	2.49109	0.00152607
Q2HJ57	Coactosin-like protein OS=Bos taurus GN=COTL1 PE=2 SV=3 - [COTL1_BOVIN]	0	0	0	8	3	4	2.47611	0.00499796
B0I1T2	Unconventional myosin-Ig OS=Homo sapiens GN=MYO1G PE=1 SV=2 - [MYO1G_HUMAN]	0	0	0	4	5	7	2.46674	0.00159193
Q9BGI1	Peroxiredoxin-5, mitochondrial OS=Bos taurus GN=PRDX5 PE=2 SV=2 - [PRDX5_BOVIN]	4	5	5	13	19	16	2.4643	0.0026182
P79362	Cathelicidin-2 OS=Ovis aries GN=CATHL2 PE=2 SV=1 - [CTHL2_SHEEP]	1	3	1	12	19	13	2.46215	0.000988305
Q9P258	Protein RCC2 OS=Homo sapiens GN=RCC2 PE=1 SV=2 - [RCC2_HUMAN]	0	0	0	4	7	5	2.43063	0.00124916
Q92556	Engulfment and cell motility protein 1 OS=Homo sapiens GN=ELMO1 PE=1 SV=2 - [ELMO1_HUMAN]	0	0	0	1	10	6	2.41546	0.00689584
Q9CW03	Structural maintenance of chromosomes protein 3 OS=Mus musculus GN=Smc3 PE=1 SV=2 - [SMC3_MOUSE]	0	0	0	6	5	4	2.41493	0.0017172
P04256	Heterogeneous nuclear ribonucleoprotein A1 OS=Rattus norvegicus GN=Hnrnpa1 PE=1 SV=3 - [ROA1_RAT]	0	0	0	4	4	7	2.40793	0.00208285
P23196	DNA-(apurinic or apyrimidinic site) lyase OS=Bos taurus GN=APEX1 PE=1 SV=2 - [APEX1_BOVIN]	0	0	0	5	5	5	2.40212	0.0014725
A4FUA8	F-actin-capping protein subunit alpha-1 OS=Bos taurus GN=CAPZA1 PE=2 SV=1 - [CAZA1_BOVIN]	5	3	1	17	19	24	2.40168	0.00163601
Q29RK1	Citrate synthase, mitochondrial OS=Bos taurus GN=CS PE=1 SV=1 - [CISY_BOVIN]	0	0	0	3	4	8	2.39512	0.00325111
Q9UM07	Protein-arginine deiminase type-4 OS=Homo sapiens GN=PADI4 PE=1 SV=2 - [PADI4_HUMAN]	0	0	0	5	6	4	2.38337	0.00144334
Q9NYL9	Tropomodulin-3 OS=Homo sapiens GN=TMOD3 PE=1 SV=1 - [TMOD3_HUMAN]	1	0	0	7	5	7	2.38011	0.00329318
Q64518	Sarcoplasmic/endoplasmic reticulum calcium ATPase 3 OS=Mus musculus GN=Atp2a3 PE=2 SV=3 - [AT2A3_MOUSE]	0	0	0	5	2	7	2.379	0.00580527
Q8NCG7	Sn1-specific diacylglycerol lipase beta OS=Homo sapiens GN=DAGLB PE=1 SV=2 - [DGLB_HUMAN]	0	0	0	1	5	9	2.34998	0.00916481
Q15233	Non-POU domain-containing octamer-binding protein OS=Homo sapiens GN=NONO PE=1 SV=4 - [NONO_HUMAN]	0	0	0	2	10	4	2.34843	0.00379814
Q60710	SAM domain and HD domain-containing protein 1 OS=Mus musculus GN=Samhd1 PE=1 SV=2 - [SAMH1_MOUSE]	0	0	0	4	3	7	2.34663	0.00334968
P23246	Splicing factor, proline- and glutamine-rich OS=Homo sapiens GN=SFPQ PE=1 SV=2 - [SFPQ_HUMAN]	0	0	0	2	6	7	2.34385	0.0026182
Q5R7W2	Phosphate carrier protein, mitochondrial OS=Pongo abelii GN=SLC25A3 PE=2 SV=1 - [MPCP_PONAB]	1	1	0	5	7	12	2.33216	0.00462718
P17453	Bactericidal permeability-increasing protein OS=Bos taurus GN=BPI PE=2 SV=2 - [BPI_BOVIN]	0	0	0	4	4	6	2.3271	0.00187809
Q3SYV4	Adenylyl cyclase-associated protein 1 OS=Bos taurus GN=CAP1 PE=2 SV=3 - [CAP1_BOVIN]	7	5	6	29	32	38	2.32348	0.000801436
Q3T094	Protein ETHE1, mitochondrial OS=Bos taurus GN=ETHE1 PE=2 SV=1 - [ETHE1_BOVIN]	0	0	0	5	5	4	2.32098	0.00159916
P48818	Very long-chain specific acyl-CoA dehydrogenase, mitochondrial OS=Bos taurus GN=ACADVL PE=2 SV=3 - [ACADV_BOVIN]	0	0	0	5	5	4	2.32098	0.00159916
Q5E9F5	Transgelin-2 OS=Bos taurus GN=TAGLN2 PE=2 SV=3 - [TAGL2_BOVIN]	2	1	2	4	19	17	2.31353	0.00836706
P81947	Tubulin alpha-1B chain OS=Bos taurus PE=1 SV=2 - [TBA1B_BOVIN]	26	20	12	58	157	89	2.30567	0.00172009
Q92608	Dedicator of cytokinesis protein 2 OS=Homo sapiens GN=DOCK2 PE=1 SV=2 - [DOCK2_HUMAN]	0	0	0	2	8	5	2.30451	0.0023498
P38919	Eukaryotic initiation factor 4A-III OS=Homo sapiens GN=EIF4A3 PE=1 SV=4 - [IF4A3_HUMAN]	0	0	0	2	4	8	2.29988	0.00499796
P13796	Plastin-2 OS=Homo sapiens GN=LCP1 PE=1 SV=6 - [PLSL_HUMAN]	8	11	12	57	47	52	2.2989	0.00159176
Q28125	Intercellular adhesion molecule 3 OS=Bos taurus GN=ICAM3 PE=2 SV=1 - [ICAM3_BOVIN]	0	0	0	5	2	6	2.29649	0.00531805
P23640	Ras-related protein Rab-27A OS=Rattus norvegicus GN=Rab27a PE=1 SV=1 - [RB27A_RAT]	1	1	1	5	8	15	2.29616	0.00700173
P67975	Beta-lactoglobulin OS=Ovis orientalis musimon GN=LGB PE=1 SV=1 - [LACB_OVIMU]	39	47	71	206	332	219	2.29045	0.000361206
P36507	Dual specificity mitogen-activated protein kinase kinase 2 OS=Homo sapiens GN=MAP2K2 PE=1 SV=1 - [MP2K2_HUMAN]	0	0	0	4	2	7	2.28262	0.00604879
P80209	Cathepsin D OS=Bos taurus GN=CTSD PE=1 SV=2 - [CATD_BOVIN]	0	0	0	3	6	5	2.27332	0.00159193
Q9H8H2	Probable ATP-dependent RNA helicase DDX31 OS=Homo sapiens GN=DDX31 PE=1 SV=2 - [DDX31_HUMAN]	0	0	0	3	6	5	2.27332	0.00159193
Q8CCK0	Core histone macro-H2A.2 OS=Mus musculus GN=H2afy2 PE=1 SV=3 - [H2AW_MOUSE]	0	0	0	3	2	8	2.26864	0.00782442
Q2HJ49	Moesin OS=Bos taurus GN=MSN PE=2 SV=3 - [MOES_BOVIN]	14	0	0	23	23	28	2.26246	0.00902746
P62318	Small nuclear ribonucleoprotein Sm D3 OS=Homo sapiens GN=SNRPD3 PE=1 SV=1 - [SMD3_HUMAN]	0	0	0	2	6	6	2.25925	0.00232886
P81286	Plasminogen (Fragment) OS=Ovis aries GN=PLG PE=1 SV=1 - [PLMN_SHEEP]	0	0	0	6	5	2	2.24942	0.00379797
Q3SZ62	Phosphoglycerate mutase 1 OS=Bos taurus GN=PGAM1 PE=2 SV=3 - [PGAM1_BOVIN]	1	1	0	9	8	5	2.24418	0.00335491
Q0VCM5	Inter-alpha-trypsin inhibitor heavy chain H1 OS=Bos taurus GN=ITIH1 PE=2 SV=1 - [ITIH1_BOVIN]	0	0	0	2	11	2	2.24354	0.00862814
Q6WVG3	BTB/POZ domain-containing protein KCTD12 OS=Mus musculus GN=Kctd12 PE=1 SV=1 - [KCD12_MOUSE]	0	0	0	4	4	5	2.24149	0.00184223
P11979	Pyruvate kinase isozyme M1/M2 OS=Felis catus GN=PKM PE=1 SV=2 - [KPYM_FELCA]	8	11	11	49	50	48	2.23512	0.000609971
Q3ZBV8	Threonine--tRNA ligase, cytoplasmic OS=Bos taurus GN=TARS PE=2 SV=1 - [SYTC_BOVIN]	4	4	3	14	22	27	2.22647	0.00137279
Q32LG3	Malate dehydrogenase, mitochondrial OS=Bos taurus GN=MDH2 PE=1 SV=1 - [MDHM_BOVIN]	4	6	3	19	25	28	2.22507	0.000988305
Q13813	Spectrin alpha chain, non-erythrocytic 1 OS=Homo sapiens GN=SPTAN1 PE=1 SV=3 - [SPTN1_HUMAN]	0	0	0	5	2	5	2.20899	0.00503013
P14866	Heterogeneous nuclear ribonucleoprotein L OS=Homo sapiens GN=HNRNPL PE=1 SV=2 - [HNRPL_HUMAN]	0	0	0	3	5	5	2.20587	0.00172009
Q62261	Spectrin beta chain, non-erythrocytic 1 OS=Mus musculus GN=Sptbn1 PE=1 SV=2 - [SPTB2_MOUSE]	0	0	0	3	5	5	2.20587	0.00172009
Q58CQ2	Actin-related protein 2/3 complex subunit 1B OS=Bos taurus GN=ARPC1B PE=1 SV=4 - [ARC1B_BOVIN]	0	3	3	7	14	19	2.18762	0.00874643
Q15782	Chitinase-3-like protein 2 OS=Homo sapiens GN=CHI3L2 PE=1 SV=1 - [CH3L2_HUMAN]	0	0	0	1	13	1	2.18668	0.0235623
P23004	Cytochrome b-c1 complex subunit 2, mitochondrial OS=Bos taurus GN=UQCRC2 PE=1 SV=2 - [QCR2_BOVIN]	0	0	0	3	6	4	2.18437	0.00172009
Q2HJ97	Prohibitin-2 OS=Bos taurus GN=PHB2 PE=2 SV=1 - [PHB2_BOVIN]	1	1	0	5	11	6	2.1642	0.00242009
Q8BFZ3	Beta-actin-like protein 2 OS=Mus musculus GN=Actbl2 PE=1 SV=1 - [ACTBL_MOUSE]	51	20	22	113	136	152	2.15972	0.00140162
Q0VC22	Ecto-ADP-ribosyltransferase 5 OS=Bos taurus GN=ART5 PE=2 SV=1 - [NAR5_BOVIN]	0	0	0	6	1	4	2.15378	0.0122016
Q3MHM5	Tubulin beta-4B chain OS=Bos taurus GN=TUBB4B PE=2 SV=1 - [TBB4B_BOVIN]	20	17	20	56	72	123	2.14951	0.00615106
Q0VBZ0	Tyrosine-protein kinase CSK OS=Bos taurus GN=CSK PE=2 SV=1 - [CSK_BOVIN]	0	0	0	2	4	6	2.11962	0.00334968
Q8WY22	BRI3-binding protein OS=Homo sapiens GN=BRI3BP PE=1 SV=1 - [BRI3B_HUMAN]	0	0	0	5	2	4	2.11584	0.00507165
P14238	Tyrosine-protein kinase Fes/Fps OS=Felis catus GN=FES PE=3 SV=2 - [FES_FELCA]	0	0	0	3	5	4	2.11252	0.00185278
Q0VCY7	Serine/arginine-rich splicing factor 1 OS=Bos taurus GN=SRSF1 PE=2 SV=1 - [SRSF1_BOVIN]	0	0	0	4	6	2	2.10546	0.00292087
P15497	Apolipoprotein A-I OS=Bos taurus GN=APOA1 PE=1 SV=3 - [APOA1_BOVIN]	8	5	7	28	48	20	2.09571	0.00163601
P84336	Actin, cytoplasmic 1 OS=Camelus dromedarius GN=ACTB PE=1 SV=1 - [ACTB_CAMDR]	169	130	127	353	930	512	2.09374	0.00156689
P02561	Tropomyosin alpha-4 chain OS=Equus caballus GN=TPM4 PE=1 SV=2 - [TPM4_HORSE]	1	0	0	3	3	9	2.08536	0.0185193
P51881	ADP/ATP translocase 2 OS=Mus musculus GN=Slc25a5 PE=1 SV=3 - [ADT2_MOUSE]	2	7	4	14	31	23	2.08523	0.00167515
P14639	Serum albumin OS=Ovis aries GN=ALB PE=2 SV=1 - [ALBU_SHEEP]	6	3	0	6	30	16	2.0816	0.0229121
P98066	Tumor necrosis factor-inducible gene 6 protein OS=Homo sapiens GN=TNFAIP6 PE=1 SV=2 - [TSG6_HUMAN]	0	0	0	4	3	4	2.0769	0.00268408
P02584	Profilin-1 OS=Bos taurus GN=PFN1 PE=1 SV=2 - [PROF1_BOVIN]	31	22	11	63	162	61	2.07454	0.00615106
P19367	Hexokinase-1 OS=Homo sapiens GN=HK1 PE=1 SV=3 - [HXK1_HUMAN]	0	0	0	2	2	7	2.06814	0.00916481
Q68Y62	Carnitine O-palmitoyltransferase 1, liver isoform OS=Equus caballus GN=CPT1A PE=2 SV=1 - [CPT1A_HORSE]	0	0	0	3	3	5	2.06073	0.00299483
Q9ULV4	Coronin-1C OS=Homo sapiens GN=CORO1C PE=1 SV=1 - [COR1C_HUMAN]	0	0	0	3	3	5	2.06073	0.00299483
P31942	Heterogeneous nuclear ribonucleoprotein H3 OS=Homo sapiens GN=HNRNPH3 PE=1 SV=2 - [HNRH3_HUMAN]	0	0	0	1	6	5	2.05738	0.00493611
Q6IBS0	Twinfilin-2 OS=Homo sapiens GN=TWF2 PE=1 SV=2 - [TWF2_HUMAN]	0	0	0	4	4	3	2.05337	0.00232602
P61283	Barrier-to-autointegration factor OS=Bos taurus GN=BANF1 PE=3 SV=1 - [BAF_BOVIN]	1	1	0	2	8	10	2.05248	0.0117169
Q64399	DNA topoisomerase 2-beta OS=Cricetulus longicaudatus GN=TOP2B PE=2 SV=1 - [TOP2B_CRILO]	0	0	0	2	3	6	2.04441	0.00475646
Q5R507	F-actin-capping protein subunit beta OS=Pongo abelii GN=CAPZB PE=2 SV=2 - [CAPZB_PONAB]	6	2	5	20	18	22	2.04077	0.0021273
P55052	Fatty acid-binding protein, epidermal OS=Bos taurus GN=FABP5 PE=1 SV=4 - [FABP5_BOVIN]	0	0	0	3	4	4	2.03691	0.00216217
Q3ZBV3	Protein mago nashi homolog OS=Bos taurus GN=MAGOH PE=2 SV=1 - [MGN_BOVIN]	0	0	0	3	4	4	2.03691	0.00216217
Q58CP9	Stromal interaction molecule 1 OS=Bos taurus GN=STIM1 PE=2 SV=1 - [STIM1_BOVIN]	0	0	0	3	4	4	2.03691	0.00216217
Q3T035	Actin-related protein 2/3 complex subunit 3 OS=Bos taurus GN=ARPC3 PE=1 SV=3 - [ARPC3_BOVIN]	1	0	1	3	7	9	2.03449	0.00580083
P18653	Ribosomal protein S6 kinase alpha-1 OS=Mus musculus GN=Rps6ka1 PE=1 SV=1 - [KS6A1_MOUSE]	0	0	0	1	3	7	2.02793	0.0109192
P00829	ATP synthase subunit beta, mitochondrial OS=Bos taurus GN=ATP5B PE=1 SV=2 - [ATPB_BOVIN]	10	20	19	48	85	75	2.02678	0.00084411
P45880	Voltage-dependent anion-selective channel protein 2 OS=Homo sapiens GN=VDAC2 PE=1 SV=2 - [VDAC2_HUMAN]	4	3	5	19	22	16	2.01933	0.00102011
Q28852	ATP synthase subunit g, mitochondrial OS=Bos taurus GN=ATP5L PE=1 SV=3 - [ATP5L_BOVIN]	1	0	0	5	5	4	1.99256	0.00426746
P05156	Complement factor I OS=Homo sapiens GN=CFI PE=1 SV=2 - [CFAI_HUMAN]	0	0	0	3	2	5	1.9823	0.00503013
Q0VCY1	Vesicle-associated membrane protein-associated protein A OS=Bos taurus GN=VAPA PE=2 SV=1 - [VAPA_BOVIN]	0	0	0	3	2	5	1.9823	0.00503013
P60661	Myosin light polypeptide 6 OS=Bos taurus GN=MYL6 PE=2 SV=2 - [MYL6_BOVIN]	6	8	12	42	27	35	1.98039	0.00732143
Q6P2Q9	Pre-mRNA-processing-splicing factor 8 OS=Homo sapiens GN=PRPF8 PE=1 SV=2 - [PRP8_HUMAN]	0	0	0	2	6	3	1.97092	0.00307243
Q08DN7	Proto-oncogene vav OS=Bos taurus GN=VAV1 PE=2 SV=1 - [VAV_BOVIN]	0	0	0	2	2	6	1.96506	0.0081445
Q5R414	Cytoplasmic FMR1-interacting protein 2 OS=Pongo abelii GN=CYFIP2 PE=2 SV=1 - [CYFP2_PONAB]	0	1	1	3	7	8	1.93913	0.005522
P16638	ATP-citrate synthase OS=Rattus norvegicus GN=Acly PE=1 SV=1 - [ACLY_RAT]	0	0	0	0	6	5	1.93597	0.0334418
Q14166	Tubulin--tyrosine ligase-like protein 12 OS=Homo sapiens GN=TTLL12 PE=1 SV=2 - [TTL12_HUMAN]	0	0	0	1	3	6	1.92183	0.00934814
Q13185	Chromobox protein homolog 3 OS=Homo sapiens GN=CBX3 PE=1 SV=4 - [CBX3_HUMAN]	0	0	0	3	1	5	1.89937	0.0116745
Q3SZF8	Small nuclear ribonucleoprotein Sm D2 OS=Bos taurus GN=SNRPD2 PE=3 SV=1 - [SMD2_BOVIN]	0	0	0	4	2	3	1.89112	0.00503013
Q3ZBT5	Syntaxin-7 OS=Bos taurus GN=STX7 PE=2 SV=1 - [STX7_BOVIN]	0	0	0	4	2	3	1.89112	0.00503013
Q00PI9	Heterogeneous nuclear ribonucleoprotein U-like protein 2 OS=Mus musculus GN=Hnrnpul2 PE=1 SV=2 - [HNRL2_MOUSE]	0	0	0	2	5	3	1.88728	0.00307726
A0JN52	Splicing factor 3B subunit 3 OS=Bos taurus GN=SF3B3 PE=2 SV=1 - [SF3B3_BOVIN]	0	0	0	2	5	3	1.88728	0.00307726
P05126	Protein kinase C beta type OS=Bos taurus GN=PRKCB PE=2 SV=4 - [KPCB_BOVIN]	0	0	1	4	5	4	1.88634	0.00465602
Q63610	Tropomyosin alpha-3 chain OS=Rattus norvegicus GN=Tpm3 PE=1 SV=2 - [TPM3_RAT]	5	5	7	19	20	29	1.87518	0.00264066
P60122	RuvB-like 1 OS=Mus musculus GN=Ruvbl1 PE=1 SV=1 - [RUVB1_MOUSE]	0	0	1	4	6	3	1.86507	0.00539425
Q27970	Calpain-1 catalytic subunit OS=Bos taurus GN=CAPN1 PE=1 SV=3 - [CAN1_BOVIN]	10	3	4	18	16	17	1.85305	0.0432144
P81134	Renin receptor OS=Bos taurus GN=ATP6AP2 PE=1 SV=2 - [RENR_BOVIN]	0	0	0	0	5	5	1.85021	0.0334171
P47845	Galectin-3 OS=Oryctolagus cuniculus GN=LGALS3 PE=2 SV=2 - [LEG3_RABIT]	0	0	0	2	3	1	1.84757	0.0342127
O97627	Beta-adrenergic receptor kinase 1 OS=Didelphis virginiana GN=ADRBK1 PE=1 SV=1 - [ARBK1_DIDVI]	0	0	0	3	3	3	1.84554	0.00334968
A5PJZ1	Calcium-binding mitochondrial carrier protein SCaMC-1 OS=Bos taurus GN=SLC25A24 PE=2 SV=1 - [SCMC1_BOVIN]	0	0	0	3	3	3	1.84554	0.00334968
Q28851	ATP synthase subunit f, mitochondrial OS=Bos taurus GN=ATP5J2 PE=1 SV=3 - [ATPK_BOVIN]	0	0	0	2	3	4	1.82654	0.00388086
O35286	Putative pre-mRNA-splicing factor ATP-dependent RNA helicase DHX15 OS=Mus musculus GN=Dhx15 PE=2 SV=2 - [DHX15_MOUSE]	0	0	0	2	3	4	1.82654	0.00388086
P43030	Platelet basic protein OS=Sus scrofa GN=PPBP PE=1 SV=1 - [CXCL7_PIG]	0	0	0	3	4	2	1.81788	0.00367245
Q148D5	Succinyl-CoA ligase [ADP-forming] subunit beta, mitochondrial OS=Bos taurus GN=SUCLA2 PE=2 SV=1 - [SUCB1_BOVIN]	0	0	0	3	4	2	1.81788	0.00367245
P00435	Glutathione peroxidase 1 OS=Bos taurus GN=GPX1 PE=1 SV=3 - [GPX1_BOVIN]	4	2	0	7	10	12	1.81065	0.00730101
Q3T0D0	Heterogeneous nuclear ribonucleoprotein K OS=Bos taurus GN=HNRNPK PE=2 SV=1 - [HNRPK_BOVIN]	4	4	4	15	18	16	1.8075	0.00128418
P05631	ATP synthase subunit gamma, mitochondrial OS=Bos taurus GN=ATP5C1 PE=1 SV=3 - [ATPG_BOVIN]	0	0	0	1	3	5	1.80732	0.00770256
P68138	Actin, alpha skeletal muscle OS=Bos taurus GN=ACTA1 PE=1 SV=1 - [ACTS_BOVIN]	69	44	53	139	326	124	1.80496	0.00503013
Q14103	Heterogeneous nuclear ribonucleoprotein D0 OS=Homo sapiens GN=HNRNPD PE=1 SV=1 - [HNRPD_HUMAN]	0	0	0	2	4	3	1.7985	0.00341565
Q5EA36	RNA-binding protein 14 OS=Bos taurus GN=RBM14 PE=2 SV=1 - [RBM14_BOVIN]	0	0	0	2	4	3	1.7985	0.00341565
P13620	ATP synthase subunit d, mitochondrial OS=Bos taurus GN=ATP5H PE=1 SV=2 - [ATP5H_BOVIN]	0	1	1	3	7	6	1.79089	0.00565599
P29105	Hippocalcin-like protein 1 OS=Bos taurus GN=HPCAL1 PE=1 SV=4 - [HPCL1_BOVIN]	0	0	0	0	3	6	1.78789	0.042936
Q2KI29	Transmembrane protein 256 OS=Bos taurus GN=TMEM256 PE=3 SV=1 - [TM256_BOVIN]	0	0	0	1	4	4	1.77889	0.00550745
Q5E9B7	Chloride intracellular channel protein 1 OS=Bos taurus GN=CLIC1 PE=2 SV=3 - [CLIC1_BOVIN]	8	5	1	19	18	16	1.76406	0.00691303
Q3ZC10	Small nuclear ribonucleoprotein Sm D1 OS=Bos taurus GN=SNRPD1 PE=3 SV=1 - [SMD1_BOVIN]	0	0	0	0	4	5	1.75905	0.0342127
Q9BDR7	High affinity immunoglobulin epsilon receptor subunit gamma OS=Bos taurus GN=FCER1G PE=3 SV=1 - [FCERG_BOVIN]	0	0	0	3	2	3	1.75408	0.00506915
P55160	Nck-associated protein 1-like OS=Homo sapiens GN=NCKAP1L PE=1 SV=3 - [NCKPL_HUMAN]	0	0	0	1	5	3	1.74991	0.00578635
P11456	Cation-dependent mannose-6-phosphate receptor OS=Bos taurus GN=M6PR PE=1 SV=1 - [MPRD_BOVIN]	0	0	0	3	3	2	1.72459	0.00457248
P23709	NADH dehydrogenase [ubiquinone] iron-sulfur protein 3, mitochondrial OS=Bos taurus GN=NDUFS3 PE=1 SV=1 - [NDUS3_BOVIN]	0	0	0	3	3	2	1.72459	0.00457248
P46940	Ras GTPase-activating-like protein IQGAP1 OS=Homo sapiens GN=IQGAP1 PE=1 SV=1 - [IQGA1_HUMAN]	29	21	17	50	88	84	1.71541	0.00102011
O02675	Dihydropyrimidinase-related protein 2 OS=Bos taurus GN=DPYSL2 PE=1 SV=1 - [DPYL2_BOVIN]	0	0	0	2	3	3	1.7039	0.0042976
P11179	Dihydrolipoyllysine-residue succinyltransferase component of 2-oxoglutarate dehydrogenase complex, mitochondrial OS=Bos taurus GN=DLST PE=1 SV=2 - [ODO2_BOVIN]	0	1	0	3	3	5	1.70028	0.010202
Q13247	Serine/arginine-rich splicing factor 6 OS=Homo sapiens GN=SRSF6 PE=1 SV=2 - [SRSF6_HUMAN]	0	0	0	3	4	1	1.69451	0.00692553
P31039	Succinate dehydrogenase [ubiquinone] flavoprotein subunit, mitochondrial OS=Bos taurus GN=SDHA PE=1 SV=3 - [SDHA_BOVIN]	0	0	1	2	4	5	1.68614	0.00983715
O08810	116 kDa U5 small nuclear ribonucleoprotein component OS=Mus musculus GN=Eftud2 PE=2 SV=1 - [U5S1_MOUSE]	0	0	0	1	3	4	1.68295	0.00691771
O95466	Formin-like protein 1 OS=Homo sapiens GN=FMNL1 PE=1 SV=3 - [FMNL_HUMAN]	0	0	0	2	4	2	1.67336	0.00475385
P38646	Stress-70 protein, mitochondrial OS=Homo sapiens GN=HSPA9 PE=1 SV=2 - [GRP75_HUMAN]	1	1	2	5	8	7	1.66313	0.00493611
P10096	Glyceraldehyde-3-phosphate dehydrogenase OS=Bos taurus GN=GAPDH PE=1 SV=4 - [G3P_BOVIN]	16	23	33	80	50	85	1.65706	0.0185082
Q99020	Heterogeneous nuclear ribonucleoprotein A/B OS=Mus musculus GN=Hnrnpab PE=1 SV=1 - [ROAA_MOUSE]	0	0	0	1	4	3	1.65195	0.00606531
A5PJZ5	Nuclear pore complex protein Nup93 OS=Bos taurus GN=NUP93 PE=2 SV=1 - [NUP93_BOVIN]	0	0	0	1	4	3	1.65195	0.00606531
Q58DR8	Succinyl-CoA ligase [ADP/GDP-forming] subunit alpha, mitochondrial OS=Bos taurus GN=SUCLG1 PE=2 SV=3 - [SUCA_BOVIN]	1	0	0	3	7	1	1.63473	0.0266817
Q06A98	Serine/arginine-rich splicing factor 2 OS=Sus scrofa GN=SRSF2 PE=2 SV=1 - [SRSF2_PIG]	0	0	0	3	2	2	1.62486	0.00689584
Q5R1W1	Septin-7 (Fragment) OS=Pan troglodytes GN=SEPT7 PE=2 SV=2 - [SEPT7_PANTR]	0	0	0	1	5	2	1.62029	0.0081251
P24643	Calnexin OS=Canis familiaris GN=CANX PE=1 SV=3 - [CALX_CANFA]	4	11	18	41	25	34	1.6194	0.0255406
P08493	Matrix Gla protein OS=Homo sapiens GN=MGP PE=1 SV=2 - [MGP_HUMAN]	2	4	5	10	23	9	1.61521	0.00692553
Q08DU9	Heterochromatin protein 1-binding protein 3 OS=Bos taurus GN=HP1BP3 PE=2 SV=1 - [HP1B3_BOVIN]	0	0	0	1	1	5	1.6128	0.0229194
O77834	Peroxiredoxin-6 OS=Bos taurus GN=PRDX6 PE=1 SV=3 - [PRDX6_BOVIN]	9	4	1	20	10	15	1.60909	0.0406349
Q9ULZ3	Apoptosis-associated speck-like protein containing a CARD OS=Homo sapiens GN=PYCARD PE=1 SV=2 - [ASC_HUMAN]	0	0	0	2	2	3	1.60268	0.00654746
Q764M5	Signal transducer and activator of transcription 1 OS=Sus scrofa GN=STAT1 PE=2 SV=1 - [STAT1_PIG]	0	0	0	2	2	3	1.60268	0.00654746
P26368	Splicing factor U2AF 65 kDa subunit OS=Homo sapiens GN=U2AF2 PE=1 SV=4 - [U2AF2_HUMAN]	0	0	0	0	5	3	1.59809	0.0305134
P00423	Cytochrome c oxidase subunit 4 isoform 1, mitochondrial OS=Bos taurus GN=COX4I1 PE=1 SV=1 - [COX41_BOVIN]	0	1	3	6	4	7	1.57901	0.0431909
P02545	Prelamin-A/C OS=Homo sapiens GN=LMNA PE=1 SV=1 - [LMNA_HUMAN]	0	0	0	1	5	2	1.57789	0.0157794
O02691	3-hydroxyacyl-CoA dehydrogenase type-2 OS=Bos taurus GN=HSD17B10 PE=1 SV=3 - [HCD2_BOVIN]	0	0	0	2	3	2	1.56988	0.00595453
P00376	Dihydrofolate reductase OS=Bos taurus GN=DHFR PE=1 SV=3 - [DYR_BOVIN]	0	0	0	2	3	2	1.56988	0.00595453
Q2KJE4	Electron transfer flavoprotein subunit alpha, mitochondrial OS=Bos taurus GN=ETFA PE=2 SV=1 - [ETFA_BOVIN]	0	0	0	2	3	2	1.56988	0.00595453
Q9Y2Q0	Probable phospholipid-transporting ATPase IA OS=Homo sapiens GN=ATP8A1 PE=1 SV=1 - [AT8A1_HUMAN]	0	0	0	2	3	2	1.56988	0.00595453
Q5RC80	RNA-binding protein 39 OS=Pongo abelii GN=RBM39 PE=2 SV=1 - [RBM39_PONAB]	0	0	0	2	3	2	1.56988	0.00595453
Q3B7N2	Alpha-actinin-1 OS=Bos taurus GN=ACTN1 PE=2 SV=1 - [ACTN1_BOVIN]	14	15	16	30	48	58	1.56817	0.0026182
P11215	Integrin alpha-M OS=Homo sapiens GN=ITGAM PE=1 SV=2 - [ITAM_HUMAN]	0	0	0	1	3	3	1.54686	0.00732143
Q3TBD2	Minor histocompatibility protein HA-1 OS=Mus musculus GN=Hmha1 PE=1 SV=2 - [HMHA1_MOUSE]	0	0	0	1	3	3	1.54686	0.00732143
P15690	NADH-ubiquinone oxidoreductase 75 kDa subunit, mitochondrial OS=Bos taurus GN=NDUFS1 PE=1 SV=1 - [NDUS1_BOVIN]	0	0	0	1	3	3	1.54686	0.00732143
Q5PXY7	Cellular retinoic acid-binding protein 2 OS=Bos taurus GN=CRABP2 PE=2 SV=3 - [RABP2_BOVIN]	0	0	0	2	4	1	1.53636	0.00875708
P26447	Protein S100-A4 OS=Homo sapiens GN=S100A4 PE=1 SV=1 - [S10A4_HUMAN]	0	0	0	2	4	1	1.53636	0.00875708
P05065	Fructose-bisphosphate aldolase A OS=Rattus norvegicus GN=Aldoa PE=1 SV=2 - [ALDOA_RAT]	26	18	14	36	71	64	1.53161	0.00185278
A5D7D1	Alpha-actinin-4 OS=Bos taurus GN=ACTN4 PE=2 SV=1 - [ACTN4_BOVIN]	18	16	25	48	46	71	1.52598	0.00748049
P20004	Aconitate hydratase, mitochondrial OS=Bos taurus GN=ACO2 PE=1 SV=4 - [ACON_BOVIN]	1	1	1	4	6	5	1.52221	0.00891052
Q3ZBI7	Up-regulated during skeletal muscle growth protein 5 OS=Bos taurus GN=USMG5 PE=1 SV=1 - [USMG5_BOVIN]	0	0	0	2	3	2	1.52215	0.010202
A6H7G2	Drebrin-like protein OS=Bos taurus GN=DBNL PE=2 SV=1 - [DBNL_BOVIN]	2	0	0	5	2	4	1.52005	0.0404258
Q920B9	FACT complex subunit SPT16 OS=Mus musculus GN=Supt16h PE=1 SV=2 - [SP16H_MOUSE]	0	0	0	3	1	2	1.51773	0.0130287
P80025	Lactoperoxidase OS=Bos taurus GN=LPO PE=1 SV=1 - [PERL_BOVIN]	0	0	0	1	3	2	1.50046	0.0425853
Q56JV3	GTP-binding protein Rheb OS=Bos taurus GN=RHEB PE=2 SV=1 - [RHEB_BOVIN]	4	4	3	1	0	0	-1.50037	0.00943205
P23458	Tyrosine-protein kinase JAK1 OS=Homo sapiens GN=JAK1 PE=1 SV=2 - [JAK1_HUMAN]	6	3	1	0	1	0	-1.51319	0.0334171
Q3SZA1	Rho-related GTP-binding protein RhoF OS=Bos taurus GN=RHOF PE=2 SV=1 - [RHOF_BOVIN]	13	19	29	4	6	8	-1.51836	0.0113474
Q5E947	Peroxiredoxin-1 OS=Bos taurus GN=PRDX1 PE=2 SV=1 - [PRDX1_BOVIN]	40	30	34	7	18	9	-1.52089	0.00113647
Q28294	Guanine nucleotide-binding protein G(q) subunit alpha OS=Canis familiaris GN=GNAQ PE=2 SV=2 - [GNAQ_CANFA]	14	22	32	7	4	8	-1.53881	0.0159984
A1XQU3	60S ribosomal protein L14 OS=Sus scrofa GN=RPL14 PE=2 SV=1 - [RL14_PIG]	4	3	7	1	1	0	-1.54236	0.011785
Q2HJD5	Ethylmalonyl-CoA decarboxylase OS=Bos taurus GN=ECHDC1 PE=2 SV=1 - [ECHD1_BOVIN]	4	1	3	0	0	0	-1.54724	0.00769978
Q56JX6	40S ribosomal protein S28 OS=Bos taurus GN=RPS28 PE=3 SV=1 - [RS28_BOVIN]	3	2	3	0	0	0	-1.56033	0.0047713
Q9UM54	Unconventional myosin-VI OS=Homo sapiens GN=MYO6 PE=1 SV=4 - [MYO6_HUMAN]	3	2	3	0	0	0	-1.56033	0.0047713
P62935	Peptidyl-prolyl cis-trans isomerase A OS=Bos taurus GN=PPIA PE=1 SV=2 - [PPIA_BOVIN]	202	183	93	25	83	56	-1.56184	0.0170249
Q56JX5	40S ribosomal protein S25 OS=Bos taurus GN=RPS25 PE=2 SV=1 - [RS25_BOVIN]	5	7	11	1	2	2	-1.56464	0.00902746
Q5EA88	Glycerol-3-phosphate dehydrogenase [NAD(+)], cytoplasmic OS=Bos taurus GN=GPD1 PE=2 SV=3 - [GPDA_BOVIN]	1	2	5	0	0	0	-1.56502	0.0125008
Q3T0L5	Epithelial cell adhesion molecule OS=Bos taurus GN=EPCAM PE=2 SV=1 - [EPCAM_BOVIN]	4	3	1	0	0	0	-1.56875	0.00839752
P34932	Heat shock 70 kDa protein 4 OS=Homo sapiens GN=HSPA4 PE=1 SV=4 - [HSP74_HUMAN]	6	4	3	0	2	0	-1.57115	0.0141683
Q0V8H6	Putative helicase MOV-10 OS=Bos taurus GN=MOV10 PE=2 SV=1 - [MOV10_BOVIN]	5	4	4	0	2	0	-1.57275	0.0109192
E2RKA8	60S ribosomal protein L32 OS=Canis familiaris GN=RPL32 PE=1 SV=1 - [RL32_CANFA]	4	4	5	0	2	0	-1.57438	0.0109874
P61585	Transforming protein RhoA OS=Bos taurus GN=RHOA PE=1 SV=1 - [RHOA_BOVIN]	51	43	57	11	11	23	-1.57469	0.0023807
Q92963	GTP-binding protein Rit1 OS=Homo sapiens GN=RIT1 PE=1 SV=1 - [RIT1_HUMAN]	4	4	0	0	0	0	-1.57943	0.042936
B2RXS4	Plexin-B2 OS=Mus musculus GN=Plxnb2 PE=1 SV=1 - [PLXB2_MOUSE]	3	4	1	0	0	0	-1.58167	0.00888561
A6QPF8	Transmembrane protein 120B OS=Bos taurus GN=TMEM120B PE=2 SV=1 - [T120B_BOVIN]	1	4	3	0	0	0	-1.58624	0.00901075
Q3SYW6	Eukaryotic translation initiation factor 3 subunit C OS=Bos taurus GN=EIF3C PE=2 SV=1 - [EIF3C_BOVIN]	3	5	9	1	2	0	-1.59306	0.0188133
A7Z035	Clathrin interactor 1 OS=Bos taurus GN=CLINT1 PE=2 SV=1 - [EPN4_BOVIN]	5	5	4	0	1	1	-1.59765	0.00767165
O75911	Short-chain dehydrogenase/reductase 3 OS=Homo sapiens GN=DHRS3 PE=1 SV=2 - [DHRS3_HUMAN]	21	13	15	3	1	8	-1.60435	0.0112265
P38377	Protein transport protein Sec61 subunit alpha isoform 1 OS=Canis familiaris GN=SEC61A1 PE=1 SV=3 - [S61A1_CANFA]	6	8	8	1	0	3	-1.60884	0.00914849
Q2KJA1	Endophilin-A2 OS=Bos taurus GN=SH3GL1 PE=2 SV=1 - [SH3G1_BOVIN]	3	3	5	0	1	0	-1.61832	0.00911816
Q3ZBG9	Phospholipid scramblase 2 OS=Bos taurus GN=PLSCR2 PE=2 SV=1 - [PLS2_BOVIN]	15	7	20	2	2	6	-1.62522	0.0183536
Q3SZ90	60S ribosomal protein L13a OS=Bos taurus GN=RPL13A PE=2 SV=3 - [RL13A_BOVIN]	6	6	5	0	2	1	-1.63258	0.00691771
Q3SZN2	Protein transport protein Sec23B OS=Bos taurus GN=SEC23B PE=2 SV=1 - [SC23B_BOVIN]	4	4	4	0	0	1	-1.64237	0.00669516
P81125	Alpha-soluble NSF attachment protein OS=Bos taurus GN=NAPA PE=1 SV=1 - [SNAA_BOVIN]	35	31	38	6	12	12	-1.6429	0.000839023
Q3T0T7	GTP-binding protein SAR1b OS=Bos taurus GN=SAR1B PE=2 SV=1 - [SAR1B_BOVIN]	23	20	32	6	2	11	-1.64425	0.00916481
Q4U0F3	Heat shock 70 kDa protein 1B OS=Bos mutus grunniens GN=HSPA1B PE=2 SV=1 - [HS71B_BOSMU]	42	55	67	12	42	0	-1.64462	0.0264581
Q3T0X6	40S ribosomal protein S16 OS=Bos taurus GN=RPS16 PE=2 SV=3 - [RS16_BOVIN]	30	11	12	1	10	4	-1.6508	0.0351785
Q3SZF2	ADP-ribosylation factor 4 OS=Bos taurus GN=ARF4 PE=2 SV=3 - [ARF4_BOVIN]	40	77	100	15	29	22	-1.65478	0.0161548
Q9NR19	Acetyl-coenzyme A synthetase, cytoplasmic OS=Homo sapiens GN=ACSS2 PE=1 SV=1 - [ACSA_HUMAN]	16	12	15	2	6	3	-1.66313	0.00207436
P12970	60S ribosomal protein L7a OS=Mus musculus GN=Rpl7a PE=2 SV=2 - [RL7A_MOUSE]	20	15	14	2	7	4	-1.66331	0.00222732
Q3T0V4	40S ribosomal protein S11 OS=Bos taurus GN=RPS11 PE=2 SV=3 - [RS11_BOVIN]	16	5	8	1	2	3	-1.67072	0.0180596
P10462	Protein S100-A2 OS=Bos taurus GN=S100A2 PE=1 SV=1 - [S10A2_BOVIN]	4	3	6	1	0	0	-1.67219	0.00760527
Q58DS9	Ras-related protein Rab-5C OS=Bos taurus GN=RAB5C PE=2 SV=1 - [RAB5C_BOVIN]	59	32	41	12	12	12	-1.681	0.00207436
O60739	Eukaryotic translation initiation factor 1b OS=Homo sapiens GN=EIF1B PE=1 SV=2 - [EIF1B_HUMAN]	2	3	4	0	0	0	-1.68824	0.00428094
Q96KN1	Protein FAM84B OS=Homo sapiens GN=FAM84B PE=1 SV=1 - [FA84B_HUMAN]	2	3	4	0	0	0	-1.68824	0.00428094
P18066	Ras-related protein Rab-5A OS=Canis familiaris GN=RAB5A PE=1 SV=1 - [RAB5A_CANFA]	26	22	32	7	4	9	-1.69138	0.00222732
Q3T087	60S ribosomal protein L11 OS=Bos taurus GN=RPL11 PE=2 SV=3 - [RL11_BOVIN]	5	9	17	1	4	2	-1.69974	0.0266059
P63321	Ras-related protein Ral-A OS=Mus musculus GN=Rala PE=1 SV=1 - [RALA_MOUSE]	13	8	13	2	2	3	-1.71755	0.00289326
P26640	Valine--tRNA ligase OS=Homo sapiens GN=VARS PE=1 SV=4 - [SYVC_HUMAN]	6	4	3	0	0	1	-1.72602	0.00721212
A7YW98	Arginine--tRNA ligase, cytoplasmic OS=Bos taurus GN=RARS PE=2 SV=1 - [SYRC_BOVIN]	8	4	3	0	2	0	-1.72811	0.0157794
P41439	Folate receptor gamma OS=Homo sapiens GN=FOLR3 PE=1 SV=1 - [FOLR3_HUMAN]	13	6	16	2	6	0	-1.7406	0.0192497
P07514	NADH-cytochrome b5 reductase 3 OS=Bos taurus GN=CYB5R3 PE=1 SV=3 - [NB5R3_BOVIN]	55	64	78	13	10	29	-1.74602	0.00439008
Q2HJD0	FAS-associated factor 2 OS=Bos taurus GN=FAF2 PE=2 SV=1 - [FAF2_BOVIN]	37	27	15	6	4	9	-1.75068	0.0126631
Q717R8	Elongation factor 1-delta OS=Ovis aries GN=EEF1D PE=2 SV=1 - [EF1D_SHEEP]	16	18	23	2	6	6	-1.75969	0.00185278
Q56JX8	40S ribosomal protein S13 OS=Bos taurus GN=RPS13 PE=2 SV=3 - [RS13_BOVIN]	7	6	6	0	2	1	-1.76118	0.00457248
Q3T067	Saccharopine dehydrogenase-like oxidoreductase OS=Bos taurus GN=SCCPDH PE=2 SV=1 - [SCPDL_BOVIN]	23	37	55	9	3	16	-1.76248	0.0210607
Q9N2J2	Phospholipid hydroperoxide glutathione peroxidase, mitochondrial OS=Bos taurus GN=GPX4 PE=2 SV=2 - [GPX4_BOVIN]	5	2	3	0	0	0	-1.77955	0.0040181
Q3ZCF0	Dynactin subunit 2 OS=Bos taurus GN=DCTN2 PE=2 SV=1 - [DCTN2_BOVIN]	4	2	4	0	0	0	-1.78153	0.00340539
O60543	Cell death activator CIDE-A OS=Homo sapiens GN=CIDEA PE=1 SV=1 - [CIDEA_HUMAN]	49	66	46	8	14	21	-1.78166	0.00307243
Q80UP5	Ankyrin repeat domain-containing protein 13A OS=Mus musculus GN=Ankrd13a PE=1 SV=2 - [AN13A_MOUSE]	3	2	5	0	0	0	-1.78354	0.0040978
Q9HC38	Glyoxalase domain-containing protein 4 OS=Homo sapiens GN=GLOD4 PE=1 SV=1 - [GLOD4_HUMAN]	5	3	2	0	0	0	-1.78875	0.00418652
Q2T9L8	Methionine--tRNA ligase, cytoplasmic OS=Bos taurus GN=MARS PE=2 SV=1 - [SYMC_BOVIN]	5	3	2	0	0	0	-1.78875	0.00418652
P50851	Lipopolysaccharide-responsive and beige-like anchor protein OS=Homo sapiens GN=LRBA PE=1 SV=4 - [LRBA_HUMAN]	4	3	3	0	0	0	-1.7907	0.00289326
Q3T171	60S ribosomal protein L36 OS=Bos taurus GN=RPL36 PE=3 SV=3 - [RL36_BOVIN]	8	7	6	1	1	1	-1.7942	0.00328318
Q14642	Type I inositol 1,4,5-trisphosphate 5-phosphatase OS=Homo sapiens GN=INPP5A PE=2 SV=1 - [I5P1_HUMAN]	2	3	5	0	0	0	-1.79468	0.00428094
A1XQU9	40S ribosomal protein S20 OS=Sus scrofa GN=RPS20 PE=3 SV=1 - [RS20_PIG]	5	8	5	1	0	1	-1.79946	0.00595453
O14908	PDZ domain-containing protein GIPC1 OS=Homo sapiens GN=GIPC1 PE=1 SV=2 - [GIPC1_HUMAN]	3	4	3	0	0	0	-1.80179	0.00303771
A5PK63	40S ribosomal protein S17 OS=Bos taurus GN=RPS17 PE=2 SV=1 - [RS17_BOVIN]	12	5	2	0	3	0	-1.80594	0.0500045
P62070	Ras-related protein R-Ras2 OS=Homo sapiens GN=RRAS2 PE=1 SV=1 - [RRAS2_HUMAN]	8	8	9	1	1	2	-1.8064	0.0027504
Q3T0D7	GTP-binding protein SAR1a OS=Bos taurus GN=SAR1A PE=2 SV=1 - [SAR1A_BOVIN]	21	30	54	6	5	14	-1.8192	0.0185082
O97680	Thioredoxin OS=Bos taurus GN=TXN PE=2 SV=3 - [THIO_BOVIN]	5	6	11	0	0	3	-1.83242	0.0156268
Q56JZ1	60S ribosomal protein L13 OS=Bos taurus GN=RPL13 PE=2 SV=3 - [RL13_BOVIN]	8	9	16	0	5	2	-1.83589	0.0106652
Q01685	Translocating chain-associated membrane protein 1 OS=Canis familiaris GN=TRAM1 PE=1 SV=2 - [TRAM1_CANFA]	10	12	8	2	1	2	-1.84065	0.00307726
P60604	Ubiquitin-conjugating enzyme E2 G2 OS=Homo sapiens GN=UBE2G2 PE=1 SV=1 - [UB2G2_HUMAN]	9	5	5	1	0	1	-1.84104	0.00515067
O09044	Synaptosomal-associated protein 23 OS=Mus musculus GN=Snap23 PE=1 SV=1 - [SNP23_MOUSE]	26	25	23	3	5	9	-1.84755	0.0013734
P18892	Butyrophilin subfamily 1 member A1 OS=Bos taurus GN=BTN1A1 PE=1 SV=2 - [BT1A1_BOVIN]	1603	1469	1500	390	668	268	-1.87219	0.000522046
Q4R6R4	Basic leucine zipper and W2 domain-containing protein 2 OS=Macaca fascicularis GN=BZW2 PE=2 SV=1 - [BZW2_MACFA]	8	3	3	0	1	0	-1.87305	0.0103316
Q9DAM7	UPF0444 transmembrane protein C12orf23 homolog OS=Mus musculus PE=2 SV=1 - [CL023_MOUSE]	8	12	9	4	0	0	-1.87414	0.0117169
Q3TXS7	26S proteasome non-ATPase regulatory subunit 1 OS=Mus musculus GN=Psmd1 PE=1 SV=1 - [PSMD1_MOUSE]	6	3	5	0	1	0	-1.87608	0.00491854
P60904	DnaJ homolog subfamily C member 5 OS=Mus musculus GN=Dnajc5 PE=1 SV=1 - [DNJC5_MOUSE]	17	15	14	3	3	3	-1.88383	0.00124916
P30742	40S ribosomal protein S26 OS=Cricetus cricetus GN=RPS26 PE=3 SV=3 - [RS26_CRICR]	6	3	2	0	0	0	-1.88643	0.00457248
O76094	Signal recognition particle subunit SRP72 OS=Homo sapiens GN=SRP72 PE=1 SV=3 - [SRP72_HUMAN]	6	3	2	0	0	0	-1.88643	0.00457248
Q76LV1	Heat shock protein HSP 90-beta OS=Bos taurus GN=HSP90AB1 PE=2 SV=3 - [HS90B_BOVIN]	97	79	110	28	47	0	-1.88905	0.0154749
A2AFS3	UPF0577 protein KIAA1324 OS=Mus musculus GN=Kiaa1324 PE=2 SV=1 - [K1324_MOUSE]	4	3	4	0	0	0	-1.89008	0.00231273
Q5R5V3	Glycerol-3-phosphate dehydrogenase 1-like protein OS=Pongo abelii GN=GPD1L PE=2 SV=1 - [GPD1L_PONAB]	5	5	4	0	1	0	-1.8918	0.0040978
Q969X5	Endoplasmic reticulum-Golgi intermediate compartment protein 1 OS=Homo sapiens GN=ERGIC1 PE=1 SV=1 - [ERGI1_HUMAN]	5	4	2	0	0	0	-1.89679	0.00352903
Q643R3	Lysophospholipid acyltransferase LPCAT4 OS=Homo sapiens GN=LPCAT4 PE=1 SV=1 - [LPCT4_HUMAN]	4	4	3	0	0	0	-1.8986	0.00237547
Q9Y617	Phosphoserine aminotransferase OS=Homo sapiens GN=PSAT1 PE=1 SV=2 - [SERC_HUMAN]	4	4	3	0	0	0	-1.8986	0.00237547
Q17R14	Unconventional myosin-Id OS=Bos taurus GN=MYO1D PE=2 SV=1 - [MYO1D_BOVIN]	4	4	3	0	0	0	-1.8986	0.00237547
P62191	26S protease regulatory subunit 4 OS=Homo sapiens GN=PSMC1 PE=1 SV=1 - [PRS4_HUMAN]	3	4	4	0	0	0	-1.90043	0.0023807
Q58DG6	F-box/LRR-repeat protein 20 OS=Bos taurus GN=FBXL20 PE=2 SV=2 - [FXL20_BOVIN]	3	4	4	0	0	0	-1.90043	0.0023807
Q29RK4	UV excision repair protein RAD23 homolog B OS=Bos taurus GN=RAD23B PE=2 SV=1 - [RD23B_BOVIN]	2	6	6	0	1	0	-1.90344	0.00977753
Q91W10	Zinc transporter ZIP8 OS=Mus musculus GN=Slc39a8 PE=2 SV=1 - [S39A8_MOUSE]	1	4	6	0	0	0	-1.90416	0.00920858
P10897	Cytochrome b561 OS=Bos taurus GN=CYB561 PE=1 SV=2 - [CY561_BOVIN]	5	5	1	0	0	0	-1.9053	0.00831884
P07814	Bifunctional glutamate/proline--tRNA ligase OS=Homo sapiens GN=EPRS PE=1 SV=5 - [SYEP_HUMAN]	6	9	10	1	3	0	-1.9054	0.00503013
A7MBJ4	Receptor-type tyrosine-protein phosphatase F OS=Bos taurus GN=PTPRF PE=2 SV=1 - [PTPRF_BOVIN]	4	6	1	0	0	0	-1.91556	0.00969473
P81127	Gamma-soluble NSF attachment protein OS=Bos taurus GN=NAPG PE=1 SV=3 - [SNAG_BOVIN]	14	16	15	3	1	4	-1.92192	0.00207436
Q3SYU2	Elongation factor 2 OS=Bos taurus GN=EEF2 PE=2 SV=3 - [EF2_BOVIN]	115	81	80	9	32	29	-1.93322	0.00163601
O60506	Heterogeneous nuclear ribonucleoprotein Q OS=Homo sapiens GN=SYNCRIP PE=1 SV=2 - [HNRPQ_HUMAN]	9	8	4	0	3	0	-1.94448	0.0116798
O18789	40S ribosomal protein S2 OS=Bos taurus GN=RPS2 PE=2 SV=2 - [RS2_BOVIN]	12	6	7	2	1	0	-1.96262	0.00503013
P60228	Eukaryotic translation initiation factor 3 subunit E OS=Homo sapiens GN=EIF3E PE=1 SV=1 - [EIF3E_HUMAN]	7	2	3	0	0	0	-1.96986	0.00515067
Q58DQ3	60S ribosomal protein L6 OS=Bos taurus GN=RPL6 PE=2 SV=3 - [RL6_BOVIN]	12	12	16	2	3	2	-1.97265	0.00144334
P30671	Guanine nucleotide-binding protein G(I)/G(S)/G(O) subunit gamma-7 OS=Bos taurus GN=GNG7 PE=1 SV=1 - [GBG7_BOVIN]	4	4	4	0	0	0	-1.99104	0.00187809
Q3T0D5	60S ribosomal protein L30 OS=Bos taurus GN=RPL30 PE=3 SV=3 - [RL30_BOVIN]	21	6	8	1	0	4	-1.9957	0.0292213
Q862I1	60S ribosomal protein L24 OS=Bos taurus GN=RPL24 PE=2 SV=2 - [RL24_BOVIN]	6	7	4	1	0	0	-1.99835	0.00423691
Q92616	Translational activator GCN1 OS=Homo sapiens GN=GCN1L1 PE=1 SV=6 - [GCN1L_HUMAN]	4	5	3	0	0	0	-1.999	0.00232402
Q2TBG8	Ubiquitin carboxyl-terminal hydrolase isozyme L3 OS=Bos taurus GN=UCHL3 PE=2 SV=1 - [UCHL3_BOVIN]	3	5	4	0	0	0	-2.00071	0.00232886
P61356	60S ribosomal protein L27 OS=Bos taurus GN=RPL27 PE=2 SV=2 - [RL27_BOVIN]	10	4	5	0	2	0	-2.00095	0.00902746
Q3SZ52	Ubiquitin-conjugating enzyme E2 variant 1 OS=Bos taurus GN=UBE2V1 PE=2 SV=1 - [UB2V1_BOVIN]	2	6	4	0	0	0	-2.01034	0.00428094
Q3SYX0	Protein NDRG1 OS=Bos taurus GN=NDRG1 PE=2 SV=1 - [NDRG1_BOVIN]	6	9	10	1	1	1	-2.01668	0.0025728
P47961	40S ribosomal protein S4 OS=Cricetulus griseus GN=RPS4 PE=2 SV=2 - [RS4_CRIGR]	11	13	22	2	3	3	-2.0238	0.00299483
Q3MHE8	Signal recognition particle receptor subunit alpha OS=Bos taurus GN=SRPR PE=2 SV=1 - [SRPR_BOVIN]	7	3	6	0	1	0	-2.02686	0.00428094
P42899	60S acidic ribosomal protein P2 OS=Bos taurus GN=RPLP2 PE=3 SV=1 - [RLA2_BOVIN]	12	12	20	0	8	1	-2.0286	0.010202
Q96HN2	Putative adenosylhomocysteinase 3 OS=Homo sapiens GN=AHCYL2 PE=1 SV=1 - [SAHH3_HUMAN]	5	5	7	0	0	1	-2.03712	0.00313543
P15103	Glutamine synthetase OS=Bos taurus GN=GLUL PE=2 SV=4 - [GLNA_BOVIN]	7	2	4	0	0	0	-2.05798	0.00388174
Q5E946	Protein DJ-1 OS=Bos taurus GN=PARK7 PE=2 SV=1 - [PARK7_BOVIN]	7	3	3	0	0	0	-2.06556	0.00324123
Q8HZT6	Retinol dehydrogenase 10 OS=Bos taurus GN=RDH10 PE=1 SV=1 - [RDH10_BOVIN]	37	29	20	3	10	5	-2.06614	0.00216217
D3Z8L7	Ras-related protein R-Ras OS=Rattus norvegicus GN=Rras PE=1 SV=1 - [RRAS_RAT]	14	4	13	0	1	3	-2.08659	0.0156696
Q07983	GTPase KRas OS=Monodelphis domestica GN=KRAS PE=1 SV=1 - [RASK_MONDO]	14	16	24	2	2	5	-2.09002	0.00249098
Q4GZT4	ATP-binding cassette sub-family G member 2 OS=Bos taurus GN=ABCG2 PE=2 SV=2 - [ABCG2_BOVIN]	215	219	274	34	57	69	-2.09098	0.000522046
Q8WML4	Mucin-1 OS=Bos taurus GN=MUC1 PE=1 SV=1 - [MUC1_BOVIN]	81	49	39	20	8	4	-2.10127	0.00898508
P84466	Lanosterol synthase OS=Bos taurus GN=LSS PE=1 SV=2 - [ERG7_BOVIN]	56	61	78	14	9	16	-2.10271	0.00110807
P62992	Ubiquitin-40S ribosomal protein S27a OS=Bos taurus GN=RPS27A PE=1 SV=2 - [RS27A_BOVIN]	97	116	128	35	39	0	-2.11081	0.0112915
P79098	Aminopeptidase N OS=Bos taurus GN=ANPEP PE=2 SV=4 - [AMPN_BOVIN]	45	80	104	7	29	16	-2.11631	0.0082557
Q8MI01	Mucin-15 OS=Bos taurus GN=MUC15 PE=1 SV=1 - [MUC15_BOVIN]	16	23	30	4	4	4	-2.1323	0.00182559
Q58DW0	60S ribosomal protein L4 OS=Bos taurus GN=RPL4 PE=2 SV=3 - [RL4_BOVIN]	27	23	26	6	4	3	-2.13859	0.00081595
Q27966	Unconventional myosin-Ic OS=Bos taurus GN=MYO1C PE=1 SV=3 - [MYO1C_BOVIN]	7	5	2	0	0	0	-2.16242	0.00388086
Q07130	UTP--glucose-1-phosphate uridylyltransferase OS=Bos taurus GN=UGP2 PE=1 SV=2 - [UGPA_BOVIN]	54	63	58	8	22	7	-2.17412	0.00084411
Q14204	Cytoplasmic dynein 1 heavy chain 1 OS=Homo sapiens GN=DYNC1H1 PE=1 SV=5 - [DYHC1_HUMAN]	34	35	39	4	11	6	-2.18528	0.000512743
Q8CFX8	Alanine--tRNA ligase, cytoplasmic OS=Mesocricetus auratus GN=Aars PE=2 SV=1 - [SYAC_MESAU]	4	8	6	0	1	0	-2.19727	0.00369181
P62822	Ras-related protein Rab-1A OS=Canis familiaris GN=RAB1A PE=1 SV=3 - [RAB1A_CANFA]	126	116	114	11	53	15	-2.21318	0.00118861
Q3T025	60S ribosomal protein L17 OS=Bos taurus GN=RPL17 PE=2 SV=3 - [RL17_BOVIN]	7	4	4	0	0	0	-2.23308	0.00172009
Q2LGB5	Toll-interacting protein OS=Bos taurus GN=TOLLIP PE=2 SV=1 - [TOLIP_BOVIN]	7	4	4	0	0	0	-2.23308	0.00172009
Q04637	Eukaryotic translation initiation factor 4 gamma 1 OS=Homo sapiens GN=EIF4G1 PE=1 SV=4 - [IF4G1_HUMAN]	5	4	6	0	0	0	-2.23597	0.00150079
Q9JK41	High affinity copper uptake protein 1 OS=Rattus norvegicus GN=Slc31a1 PE=2 SV=1 - [COPT1_RAT]	7	7	7	1	0	0	-2.24516	0.00187809
Q6ICB0	Desumoylating isopeptidase 1 OS=Homo sapiens GN=DESI1 PE=1 SV=1 - [DESI1_HUMAN]	3	5	7	0	0	0	-2.2456	0.0022024
Q9XSI3	60S ribosomal protein L10 OS=Bos taurus GN=RPL10 PE=2 SV=4 - [RL10_BOVIN]	9	8	10	0	3	0	-2.2508	0.00307243
A0JNJ3	Spartin OS=Bos taurus GN=SPG20 PE=2 SV=1 - [SPG20_BOVIN]	3	7	5	0	0	0	-2.2589	0.0023807
O15127	Secretory carrier-associated membrane protein 2 OS=Homo sapiens GN=SCAMP2 PE=1 SV=2 - [SCAM2_HUMAN]	19	17	16	0	4	4	-2.26376	0.00150079
P37980	Inorganic pyrophosphatase OS=Bos taurus GN=PPA1 PE=1 SV=2 - [IPYR_BOVIN]	11	11	17	0	2	3	-2.26566	0.00222732
Q5R9R4	60S ribosomal protein L7 OS=Pongo abelii GN=RPL7 PE=2 SV=1 - [RL7_PONAB]	30	20	23	4	3	4	-2.2714	0.000816885
Q1LZA3	Asparagine synthetase [glutamine-hydrolyzing] OS=Bos taurus GN=ASNS PE=2 SV=3 - [ASNS_BOVIN]	7	4	5	0	0	0	-2.30688	0.00150079
Q2HJ94	DnaJ homolog subfamily A member 2 OS=Bos taurus GN=DNAJA2 PE=2 SV=1 - [DNJA2_BOVIN]	17	18	18	2	6	0	-2.31194	0.00205084
Q9EQP2	EH domain-containing protein 4 OS=Mus musculus GN=Ehd4 PE=1 SV=1 - [EHD4_MOUSE]	29	40	56	6	7	8	-2.31349	0.00187809
Q765N9	Claudin-3 OS=Bos taurus GN=CLDN3 PE=2 SV=1 - [CLD3_BOVIN]	5	7	4	0	0	0	-2.32869	0.00167515
Q29308	40S ribosomal protein S19 (Fragment) OS=Sus scrofa GN=RPS19 PE=2 SV=3 - [RS19_PIG]	12	8	9	0	3	0	-2.33753	0.00307243
Q3ZCJ2	Alcohol dehydrogenase [NADP(+)] OS=Bos taurus GN=AKR1A1 PE=2 SV=1 - [AK1A1_BOVIN]	11	6	4	0	1	0	-2.36037	0.00459597
Q3T145	Malate dehydrogenase, cytoplasmic OS=Bos taurus GN=MDH1 PE=2 SV=3 - [MDHC_BOVIN]	6	6	9	0	1	0	-2.36581	0.00187809
Q9Y5P6	Mannose-1-phosphate guanyltransferase beta OS=Homo sapiens GN=GMPPB PE=1 SV=2 - [GMPPB_HUMAN]	10	4	3	0	0	0	-2.37324	0.0040978
Q9DBE0	Cysteine sulfinic acid decarboxylase OS=Mus musculus GN=Csad PE=2 SV=1 - [CSAD_MOUSE]	7	5	5	0	0	0	-2.38317	0.00124916
Q24JY1	60S ribosomal protein L23a OS=Bos taurus GN=RPL23A PE=2 SV=1 - [RL23A_BOVIN]	5	6	6	0	0	0	-2.39184	0.00122815
Q5EA19	ADP-ribosylation factor-like protein 15 OS=Bos taurus GN=ARL15 PE=2 SV=1 - [ARL15_BOVIN]	19	15	20	2	0	4	-2.41107	0.00187809
Q9H2M9	Rab3 GTPase-activating protein non-catalytic subunit OS=Homo sapiens GN=RAB3GAP2 PE=1 SV=1 - [RBGPR_HUMAN]	8	9	6	0	0	1	-2.41281	0.00187809
Q5EA79	Aldose 1-epimerase OS=Bos taurus GN=GALM PE=2 SV=1 - [GALM_BOVIN]	6	6	6	0	0	0	-2.45689	0.00105936
Q5E954	DnaJ homolog subfamily A member 1 OS=Bos taurus GN=DNAJA1 PE=2 SV=2 - [DNJA1_BOVIN]	22	18	22	2	1	4	-2.49347	0.00086165
Q71SP7	Fatty acid synthase OS=Bos taurus GN=FASN PE=2 SV=1 - [FAS_BOVIN]	424	344	377	29	119	63	-2.49348	0.000506487
Q3SYS6	Calcineurin B homologous protein 1 OS=Bos taurus GN=CHP1 PE=2 SV=1 - [CHP1_BOVIN]	48	46	36	5	4	9	-2.52472	0.000801436
Q58DW6	Ras-related protein Rab-25 OS=Bos taurus GN=RAB25 PE=2 SV=1 - [RAB25_BOVIN]	12	21	32	2	1	4	-2.56643	0.0065099
P17248	Tryptophan--tRNA ligase, cytoplasmic OS=Bos taurus GN=WARS PE=1 SV=3 - [SYWC_BOVIN]	12	7	6	0	1	0	-2.57677	0.00207436
Q3T057	60S ribosomal protein L23 OS=Bos taurus GN=RPL23 PE=2 SV=2 - [RL23_BOVIN]	18	15	15	0	3	2	-2.5849	0.000988305
Q80UJ7	Rab3 GTPase-activating protein catalytic subunit OS=Mus musculus GN=Rab3gap1 PE=2 SV=4 - [RB3GP_MOUSE]	7	9	4	0	0	0	-2.59581	0.00172009
Q863B3	Staphylococcal nuclease domain-containing protein 1 OS=Bos taurus GN=SND1 PE=1 SV=1 - [SND1_BOVIN]	68	44	40	3	17	3	-2.63124	0.00213533
Q8N7R7	Cyclin-Y-like protein 1 OS=Homo sapiens GN=CCNYL1 PE=1 SV=2 - [CCYL1_HUMAN]	5	7	9	0	0	0	-2.64561	0.0012205
Q0IID9	Glycerol kinase OS=Bos taurus GN=GK PE=2 SV=1 - [GLPK_BOVIN]	9	7	6	0	0	0	-2.69719	0.000988305
Q5BLZ2	Perilipin-3 OS=Sus scrofa GN=PLIN3 PE=2 SV=1 - [PLIN3_PIG]	19	28	28	2	3	3	-2.69759	0.000801436
Q0VC36	14-3-3 protein sigma OS=Bos taurus GN=SFN PE=2 SV=1 - [1433S_BOVIN]	12	10	0	0	0	0	-2.7089	0.0449121
Q9Z1A6	Vigilin OS=Rattus norvegicus GN=Hdlbp PE=1 SV=1 - [VIGLN_RAT]	11	8	9	0	1	0	-2.7226	0.00105936
Q6BBL6	Claudin-4 OS=Bos taurus GN=CLDN4 PE=2 SV=1 - [CLD4_BOVIN]	11	8	4	0	0	0	-2.75382	0.00187809
Q3SZJ9	Phosphomannomutase 2 OS=Bos taurus GN=PMM2 PE=2 SV=1 - [PMM2_BOVIN]	6	8	9	0	0	0	-2.75883	0.000988305
Q99536	Synaptic vesicle membrane protein VAT-1 homolog OS=Homo sapiens GN=VAT1 PE=1 SV=2 - [VAT1_HUMAN]	15	11	21	1	0	2	-2.77004	0.00163601
Q3T0S6	60S ribosomal protein L8 OS=Bos taurus GN=RPL8 PE=2 SV=3 - [RL8_BOVIN]	13	11	11	0	2	0	-2.78393	0.00117189
Q3ZBA8	Protein NDRG2 OS=Bos taurus GN=NDRG2 PE=2 SV=1 - [NDRG2_BOVIN]	8	18	23	2	0	1	-2.81141	0.00689584
A3FPG8	Glycerol-3-phosphate acyltransferase 4 OS=Bos taurus GN=AGPAT6 PE=3 SV=1 - [GPAT4_BOVIN]	18	24	29	2	1	3	-2.82811	0.000988305
P27708	CAD protein OS=Homo sapiens GN=CAD PE=1 SV=3 - [PYR1_HUMAN]	14	6	5	0	0	0	-2.84416	0.00232402
Q3ZBZ8	Stress-induced-phosphoprotein 1 OS=Bos taurus GN=STIP1 PE=2 SV=1 - [STIP1_BOVIN]	14	13	10	0	2	0	-2.86066	0.00127056
Q15042	Rab3 GTPase-activating protein catalytic subunit OS=Homo sapiens GN=RAB3GAP1 PE=1 SV=3 - [RB3GP_HUMAN]	6	10	9	0	0	0	-2.86912	0.00102011
P53791	Sodium/glucose cotransporter 1 OS=Ovis aries GN=SLC5A1 PE=2 SV=1 - [SC5A1_SHEEP]	75	51	56	5	9	7	-2.87286	0.000361206
P33121	Long-chain-fatty-acid--CoA ligase 1 OS=Homo sapiens GN=ACSL1 PE=1 SV=1 - [ACSL1_HUMAN]	64	82	94	2	11	16	-2.89753	0.00126208
P12931	Proto-oncogene tyrosine-protein kinase Src OS=Homo sapiens GN=SRC PE=1 SV=3 - [SRC_HUMAN]	10	9	7	0	0	0	-2.9092	0.00084411
Q3T000	Synaptobrevin homolog YKT6 OS=Bos taurus GN=YKT6 PE=2 SV=1 - [YKT6_BOVIN]	26	22	26	2	2	2	-2.91291	0.000421551
Q6XUZ5	Isocitrate dehydrogenase [NADP] cytoplasmic OS=Ovis aries GN=IDH1 PE=2 SV=1 - [IDHC_SHEEP]	102	49	64	3	15	8	-2.91324	0.00172009
Q4TZH2	Fatty acid-binding protein, heart OS=Bos mutus grunniens GN=FABP3 PE=3 SV=3 - [FABPH_BOSMU]	89	113	178	7	22	18	-2.93528	0.00187809
Q9TR36	Phosphatidylinositol transfer protein beta isoform OS=Bos taurus GN=PITPNB PE=1 SV=3 - [PIPNB_BOVIN]	13	11	9	0	1	0	-2.93898	0.000988305
Q29465	Tyrosine--tRNA ligase, cytoplasmic OS=Bos taurus GN=YARS PE=2 SV=4 - [SYYC_BOVIN]	9	13	13	0	1	0	-3.02316	0.00102011
Q05927	5'-nucleotidase OS=Bos taurus GN=NT5E PE=1 SV=2 - [5NTD_BOVIN]	14	12	13	1	0	0	-3.03062	0.00084411
P47856	Glutamine--fructose-6-phosphate aminotransferase [isomerizing] 1 OS=Mus musculus GN=Gfpt1 PE=1 SV=3 - [GFPT1_MOUSE]	30	15	8	0	2	1	-3.0721	0.00902746
Q9XSA7	Chloride intracellular channel protein 4 OS=Bos taurus GN=CLIC4 PE=2 SV=3 - [CLIC4_BOVIN]	18	11	15	0	2	0	-3.07705	0.00105936
P39872	60S ribosomal protein L3 OS=Bos taurus GN=RPL3 PE=2 SV=2 - [RL3_BOVIN]	33	14	8	0	2	1	-3.11796	0.011785
Q27960	Sodium-dependent phosphate transport protein 2B OS=Bos taurus GN=SLC34A2 PE=1 SV=1 - [NPT2B_BOVIN]	26	26	27	1	1	3	-3.15524	0.00047928
Q5E9P6	Seipin OS=Bos taurus GN=BSCL2 PE=2 SV=1 - [BSCL2_BOVIN]	6	13	23	0	0	1	-3.18396	0.00706301
P62631	Elongation factor 1-alpha 2 OS=Mus musculus GN=Eef1a2 PE=1 SV=1 - [EF1A2_MOUSE]	16	16	0	0	0	0	-3.18927	0.0450903
P51977	Retinal dehydrogenase 1 OS=Ovis aries GN=ALDH1A1 PE=1 SV=2 - [AL1A1_SHEEP]	52	35	35	2	6	2	-3.20271	0.000512743
Q5GJ77	Glycerol-3-phosphate acyltransferase 1, mitochondrial OS=Bos taurus GN=GPAM PE=2 SV=1 - [GPAT1_BOVIN]	19	29	39	1	3	2	-3.20613	0.0013734
Q66K14	TBC1 domain family member 9B OS=Homo sapiens GN=TBC1D9B PE=1 SV=3 - [TBC9B_HUMAN]	14	13	14	0	1	0	-3.22275	0.000632498
Q28024	Guanine nucleotide-binding protein G(I)/G(S)/G(O) subunit gamma-12 OS=Bos taurus GN=GNG12 PE=1 SV=2 - [GBG12_BOVIN]	45	36	23	1	5	2	-3.22663	0.00124916
Q2KI18	Patatin-like phospholipase domain-containing protein 2 OS=Bos taurus GN=PNPLA2 PE=2 SV=1 - [PLPL2_BOVIN]	23	13	19	0	0	2	-3.2487	0.00124916
P79381	Epoxide hydrolase 1 OS=Sus scrofa GN=EPHX1 PE=2 SV=1 - [HYEP_PIG]	14	17	18	1	0	0	-3.34054	0.000801436
P23927	Alpha-crystallin B chain OS=Mus musculus GN=Cryab PE=1 SV=2 - [CRYAB_MOUSE]	14	12	12	0	0	0	-3.39537	0.000512743
Q2KJ32	Selenium-binding protein 1 OS=Bos taurus GN=SELENBP1 PE=1 SV=1 - [SBP1_BOVIN]	73	43	60	2	6	5	-3.40581	0.000453177
Q3ZBW5	Rho-related GTP-binding protein RhoB OS=Bos taurus GN=RHOB PE=2 SV=1 - [RHOB_BOVIN]	20	14	25	1	0	0	-3.57702	0.00086165
Q01814	Plasma membrane calcium-transporting ATPase 2 OS=Homo sapiens GN=ATP2B2 PE=1 SV=2 - [AT2B2_HUMAN]	52	67	52	2	4	3	-3.757	0.000363249
Q0VCU1	Cytoplasmic aconitate hydratase OS=Bos taurus GN=ACO1 PE=2 SV=1 - [ACOC_BOVIN]	99	69	70	2	8	3	-3.8852	0.000365982
Q28298	Ribosome-binding protein 1 OS=Canis familiaris GN=RRBP1 PE=2 SV=1 - [RRBP1_CANFA]	12	21	23	0	0	0	-3.92397	0.000902516
P02694	Retinol-binding protein 1 OS=Bos taurus GN=RBP1 PE=1 SV=4 - [RET1_BOVIN]	14	30	42	0	1	1	-3.94274	0.00388086
P07589	Fibronectin OS=Bos taurus GN=FN1 PE=1 SV=4 - [FINC_BOVIN]	17	25	25	0	0	0	-4.16691	0.000522046
Q28559	Acetyl-CoA carboxylase 1 OS=Ovis aries GN=ACACA PE=2 SV=1 - [ACACA_SHEEP]	87	73	89	0	2	0	-5.49348	0.000248136
